# Supplementary material for: Universal orthologs infer deep phylogenies and improve genome quality assessments
Source: BMC Biol. 2025 Jul 28;23:224. doi: 10.1186/s12915-025-02328-2 (PMC12302877; doi:10.1186/s12915-025-02328-2)
Supplement: Supplementary file 2 — Additional file 2: Table S1. BUSCO metrics for 2,606 taxonomic groups across 10 BUSCO lineages. [file 12915_2025_2328_MOESM2_ESM.xlsx]

## Sheet: info
Supplementary table 1: BUSCO metrics for 2606 taxonomic groups across 10 BUSCO lineages.There were 34 phyla, 146 classes, 548 orders and 1,878 families. They added up to 2,606. The number of assemblies in each group have been included. The minimum, mean and maximum for total CUSCO genes, single CUSCO genes and duplicated CUSCO genes have been provided. The mean and standard deviation of the natur…

## Sheet: ST1 TaxStats
Name	Lineage	Level	Assembly count	Min CUSCO (%)	Mean CUSCO (%)	Max CUSCO (%)	Mean Inflation	Mean LogSize	Std LogSize	Min Single CUSCOs	Mean Single CUSCOs	Max Single CUSCOs	Min Duplicated CUSCOs	Mean Duplicated CUSCOs	Max Duplicated CUSCOs	MannU Stat pCUSCO	MannU p-value pCUSCO	MannU Stat Duplicated CUSCOs	MannU p-value Duplicated CUSCOs	MannU Stat Inflation	MannU p-value Inflation	MannU Stat LogSize	MannU p-value LogSize	Bonferroni threshold	LogSize Null Rejected	Inflation Null Rejected	Duplicated Null Rejected	pCUSCO Null Rejected
Arthropoda	Arthropoda	phylum	2422	0	78.8561	100	1.01585	19.7004	0.834855	0	784.665	1013	0	14.1481	992	2923362	1	2923362	1	2923362	1	2933042	1	5.77367e-05	FALSE	FALSE	FALSE	FALSE
Malacostraca	Arthropoda	class	39	0.0987167	66.854	97.1372	1.04973	21.1344	1.09176	1	655.077	977	0	22.1538	125	67835.5	2.48953e-06	31216	0.000271533	27341	6.34088e-06	10153.5	3.70531e-17	5.77367e-05	TRUE	TRUE	FALSE	TRUE
Insecta	Arthropoda	class	2189	0	78.6804	100	1.01378	19.6855	0.75095	0	784.032	1013	0	13.0009	992	2557697	0.0619961	2.75219e+06	0.0136483	2753957	0.0124684	2.65354e+06	0.953045	5.77367e-05	FALSE	FALSE	FALSE	FALSE
Branchiopoda	Arthropoda	class	21	53.1096	92.9864	99.5064	1.01796	18.8822	0.793425	523	926.143	998	1	15.8095	78	26255	0.787532	14810.5	0.000945976	16261.5	0.00444011	40515.5	2.77753e-06	5.77367e-05	TRUE	FALSE	FALSE	FALSE
Arachnida	Arthropoda	class	85	20.8292	87.8451	99.1115	1.04343	20.0616	1.53988	211	856.741	988	0	33.1294	376	127964	0.000118123	46160	4.01225e-18	46812.5	1.15822e-17	86177.5	0.0106303	5.77367e-05	FALSE	TRUE	TRUE	FALSE
Thecostraca	Arthropoda	class	7	33.5637	72.3593	96.8411	1.10307	20.0699	0.339037	337	649	948	3	84	271	11916.5	0.0617912	4127	0.0185786	2707	0.00182994	5194.5	0.0765123	5.77367e-05	FALSE	FALSE	FALSE	FALSE
Collembola	Arthropoda	class	55	6.71273	71.9968	98.2231	1.01021	18.8569	0.60338	68	720.382	987	0	8.94545	70	93216	3.29177e-07	61154	0.305683	62403.5	0.433848	108490	1.39372e-15	5.77367e-05	TRUE	FALSE	FALSE	TRUE
Chilopoda	Arthropoda	class	5	69.4965	89.5953	98.7167	1.03199	20.689	1.42516	658	882.8	980	9	24.8	46	7253.5	0.439245	1538	0.00377722	1650.5	0.00485665	3967.5	0.182445	5.77367e-05	FALSE	FALSE	FALSE	FALSE
Hexanauplia	Arthropoda	class	10	52.5173	83.8302	96.8411	1.01732	19.4324	0.787588	522	836.4	979	2	12.8	32	15906	0.0844031	6849.5	0.0173703	6841.5	0.017498	14434	0.294401	5.77367e-05	FALSE	FALSE	FALSE	FALSE
Merostomata	Arthropoda	class	3	93.4847	97.3017	99.8026	1.154	21.3529	0.132731	854	870.333	893	93	115.333	147	2937.5	0.568833	156	0.00396876	136.5	0.00386336	235.5	0.00506601	5.77367e-05	FALSE	FALSE	FALSE	FALSE
Diplopoda	Arthropoda	class	3	84.6989	93.024	97.9269	1.02269	19.2541	0.585758	846	921	972	12	21.3333	32	4246.5	0.608733	964.5	0.0271363	1083.5	0.0352776	5073.5	0.234786	5.77367e-05	FALSE	FALSE	FALSE	FALSE
Ostracoda	Arthropoda	class	2	88.7463	90.7206	92.695	1.01921	19.754	0.010125	875	902	929	10	17	24	3169.5	0.446792	812	0.102581	899	0.123587	2214	0.833882	5.77367e-05	FALSE	FALSE	FALSE	FALSE
Protura	Arthropoda	class	1	40.77	40.77	40.77	1.00484	19.6153	nan	411	411	411	2	2	2	1996	0.259748	1632.5	0.542926	1295.5	0.901821	1336.5	0.858166	5.77367e-05	FALSE	FALSE	FALSE	FALSE
Amphipoda	Arthropoda	order	7	36.0316	80.722	96.15	1.03204	21.0232	0.672092	353	791.571	964	2	26.1429	125	11424	0.109291	5381	0.0943161	5254.5	0.0823712	1524.5	0.00017544	5.77367e-05	FALSE	FALSE	FALSE	FALSE
Mantodea	Arthropoda	order	1	99.1115	99.1115	99.1115	1.02092	21.6893	nan	988	988	988	16	16	16	967.5	0.729844	365	0.22506	353.5	0.220033	41.5	0.0946645	5.77367e-05	FALSE	FALSE	FALSE	FALSE
Hemiptera	Arthropoda	order	87	4.24482	93.3792	99.8026	1.04013	20.093	0.607829	43	910.874	1007	0	35.0575	366	113561	0.205997	48783	1.3032e-17	53988	1.02914e-14	73089.5	1.17191e-06	5.77367e-05	TRUE	TRUE	TRUE	FALSE
Hymenoptera	Arthropoda	order	377	0.493583	89.0568	100	1.00819	19.4476	0.471336	5	895.31	1013	0	6.83554	101	358822	2.77648e-11	469330	0.35089	492975	0.0106154	580554	1.96713e-17	5.77367e-05	TRUE	FALSE	FALSE	TRUE
Lepidoptera	Arthropoda	order	1023	0	62.5773	100	1.00322	19.69	0.739702	0	628.241	1013	0	5.66634	435	1402426	1.36564e-10	1603639	4.90409e-45	1519796	1.66798e-27	1.14026e+06	0.000218795	5.77367e-05	FALSE	TRUE	TRUE	TRUE
Diplostraca	Arthropoda	order	11	92.1027	97.7385	99.5064	1.01525	18.6666	0.168337	932	976	998	1	14.0909	24	12017.5	0.580742	6881.5	0.00548761	7823.5	0.0181277	24510.5	1.48497e-06	5.77367e-05	TRUE	FALSE	FALSE	FALSE
Diptera	Arthropoda	order	423	24.5805	96.4812	100	1.02572	19.5222	0.674746	58	955.463	1012	0	21.8913	950	370796	1.54326e-19	367868	2.13761e-20	409354	5.21923e-11	601018	1.2376e-08	5.77367e-05	TRUE	TRUE	TRUE	TRUE
Coleoptera	Arthropoda	order	167	1.67818	92.5909	100	1.04352	19.8328	0.815309	5	901.922	1012	0	36.024	992	180038	0.0190159	150354	2.88492e-08	160163	7.42485e-06	186612	0.0944642	5.77367e-05	FALSE	TRUE	TRUE	FALSE
Araneae	Arthropoda	order	29	29.2201	90.6934	99.1115	1.03966	21.3973	0.501951	289	886.621	988	6	32.1034	190	39809.5	0.209078	8570	2.01424e-12	8366.5	1.55795e-12	2667.5	1.07246e-17	5.77367e-05	TRUE	TRUE	TRUE	FALSE
Pollicipedomorpha	Arthropoda	order	2	91.8065	94.3238	96.8411	1.18295	20.2226	0.338633	669	808.5	948	33	147	261	2898	0.627151	197.5	0.0239902	234.5	0.0268461	1140	0.195236	5.77367e-05	FALSE	FALSE	FALSE	FALSE
Phasmatodea	Arthropoda	order	13	51.5301	85.7772	97.8282	1.00289	21.069	0.481583	520	866.385	989	0	2.53846	20	20688.5	0.0487613	23258.5	0.00269166	23446.5	0.00215865	1845.5	3.86624e-08	5.77367e-05	TRUE	FALSE	FALSE	FALSE
Psocoptera	Arthropoda	order	2	97.3346	98.2231	99.1115	1.00855	19.0155	0.0238104	980	988.5	997	6	6.5	7	2241	0.858097	1576	0.392199	1598.5	0.406236	4062	0.0975028	5.77367e-05	FALSE	FALSE	FALSE	FALSE
Trichoptera	Arthropoda	order	34	33.2675	90.6219	99.7038	1.01362	20.2308	0.585467	336	906.265	1009	0	11.7353	98	41271.5	0.967875	37075.5	0.323497	38988.5	0.604984	23501	1.67837e-05	5.77367e-05	TRUE	FALSE	FALSE	FALSE
Ephemeroptera	Arthropoda	order	4	22.31	79.7878	99.4077	1.01592	19.4899	0.575749	222	796	996	4	12.25	22	5027	0.891505	2406.5	0.080867	1982.5	0.0408609	5681	0.550112	5.77367e-05	FALSE	FALSE	FALSE	FALSE
Entomobryomorpha	Arthropoda	order	37	6.71273	64.478	98.2231	1.00836	18.8047	0.632928	68	645.919	987	0	7.24324	34	64560	3.55137e-06	47150.5	0.5705	47237	0.557824	73707.5	1.55484e-11	5.77367e-05	TRUE	FALSE	FALSE	TRUE
Symphypleona	Arthropoda	order	8	50.7404	86.8213	96.3475	1.01259	19.2762	0.487961	511	868.625	953	3	10.875	25	12599.5	0.138685	5443	0.0317889	5629.5	0.0406673	13584	0.0492747	5.77367e-05	FALSE	FALSE	FALSE	FALSE
Megaloptera	Arthropoda	order	2	97.8282	98.7167	99.6051	1.01158	19.9588	0.0473809	971	988.5	1006	3	11.5	20	1854	0.568112	1669	0.446612	1974.5	0.653259	1644	0.431962	5.77367e-05	FALSE	FALSE	FALSE	FALSE
Geophilomorpha	Arthropoda	order	2	98.0257	98.3712	98.7167	1.02608	19.1365	0.211164	971	975.5	980	20	21	22	2281	0.890022	579.5	0.0616408	579	0.0622661	3837	0.152812	5.77367e-05	FALSE	FALSE	FALSE	FALSE
Sarcoptiformes	Arthropoda	order	19	49.9506	85.2652	94.768	1.01561	18.3748	0.540665	505	851.421	950	0	12.3158	67	31188.5	0.00712008	20685	0.452453	20977.5	0.513481	42220.5	3.43511e-10	5.77367e-05	TRUE	FALSE	FALSE	FALSE
Odonata	Arthropoda	order	9	91.1155	98.0037	99.8026	1.03762	21.0674	0.314017	767	968.333	1008	1	24.4444	156	8045	0.176338	8577	0.270237	9259.5	0.43906	1283.5	4.7721e-06	5.77367e-05	TRUE	FALSE	FALSE	FALSE
Trombidiformes	Arthropoda	order	12	65.7453	83.8598	92.7937	1.08516	18.1303	0.458428	564	795.083	892	4	54.4167	376	20000	0.0234282	5191.5	0.000113862	5353	0.00015553	27778	4.91912e-08	5.77367e-05	TRUE	FALSE	FALSE	FALSE
Thysanoptera	Arthropoda	order	4	96.8411	97.7789	99.309	1.00555	19.5102	0.266878	978	985.5	1001	3	5	8	4727	0.938077	4157	0.625812	4629	0.882333	5844	0.475204	5.77367e-05	FALSE	FALSE	FALSE	FALSE
Plecoptera	Arthropoda	order	9	48.4699	90.1393	99.9013	1.01182	19.8857	0.61286	487	902.444	1006	2	10.6667	37	9263.5	0.440667	8208	0.200851	8860.5	0.334924	9797.5	0.600399	5.77367e-05	FALSE	FALSE	FALSE	FALSE
Decapoda	Arthropoda	order	25	0.0987167	70.1402	97.1372	1.04286	21.3489	0.790274	1	690.4	977	0	20.12	78	42633.5	0.000402625	17783.5	0.00036969	14903	1.22135e-05	4612.5	2.84355e-13	5.77367e-05	TRUE	TRUE	FALSE	FALSE
Orthoptera	Arthropoda	order	14	43.0405	92.3636	99.8026	1.02544	21.928	1.50077	432	914	1004	4	21.6429	90	12781	0.113431	6156	3.65304e-05	7010.5	0.000150147	2951	9.50095e-08	5.77367e-05	TRUE	FALSE	TRUE	FALSE
Neuroptera	Arthropoda	order	2	97.9269	98.2725	98.618	1.00602	20.124	0.0281903	990	990.5	991	2	5	8	2312.5	0.915292	2288.5	0.895642	2313	0.915605	1287	0.251519	5.77367e-05	FALSE	FALSE	FALSE	FALSE
Siphonostomatoida	Arthropoda	order	2	72.7542	83.3662	93.9783	1.03027	20.1251	0.197403	705	821.5	938	14	23	32	3277.5	0.384203	601.5	0.0648195	640	0.071461	1284	0.250268	5.77367e-05	FALSE	FALSE	FALSE	FALSE
Ixodida	Arthropoda	order	12	20.8292	89.207	98.2231	1.0354	21.4509	0.459166	211	871.583	971	0	32.0833	127	17497	0.217436	5058	9.06641e-05	5501	0.000198454	1330	5.44621e-08	5.77367e-05	TRUE	FALSE	FALSE	FALSE
Xiphosura	Arthropoda	order	3	93.4847	97.3017	99.8026	1.154	21.3529	0.132731	854	870.333	893	93	115.333	147	2937.5	0.568833	156	0.00396876	136.5	0.00386336	235.5	0.00506601	5.77367e-05	FALSE	FALSE	FALSE	FALSE
Harpacticoida	Arthropoda	order	3	85.8835	92.9911	96.8411	1.0086	19.2007	0.205009	852	934.333	979	2	7.66667	18	4365.5	0.54167	3332.5	0.807205	3631.5	0.997358	5541.5	0.115428	5.77367e-05	FALSE	FALSE	FALSE	FALSE
Balanomorpha	Arthropoda	order	4	33.5637	57.6012	94.3731	1.08692	20.1626	0.109859	337	511	685	3	72.5	271	7374	0.0692353	2778	0.139222	1595	0.020196	2387	0.0792743	5.77367e-05	FALSE	FALSE	FALSE	FALSE
Anostraca	Arthropoda	order	4	53.1096	72.7295	92.3001	1.01297	20.3612	0.505736	523	729	933	2	7.75	15	6939	0.132217	3608.5	0.377869	3595	0.373922	2103	0.0502534	5.77367e-05	FALSE	FALSE	FALSE	FALSE
Phthiraptera	Arthropoda	order	4	97.4334	98.075	98.8154	1.02224	18.7712	0.295965	927	973.5	995	1	20	74	4706	0.926123	4997.5	0.907882	5304.5	0.737288	8614	0.00708306	5.77367e-05	FALSE	FALSE	FALSE	FALSE
Blattodea	Arthropoda	order	7	83.8105	96.6859	99.8026	1.01204	20.8782	0.704911	845	967.857	1008	1	11.5714	45	6514	0.291888	6262.5	0.232299	7171	0.484345	1891.5	0.00037954	5.77367e-05	FALSE	FALSE	FALSE	FALSE
Dermaptera	Arthropoda	order	3	75.4195	86.8707	98.1244	1.0497	20.5469	0.313982	752	840	922	12	40	72	4583.5	0.429198	728	0.0161347	710.5	0.0157812	996.5	0.0296362	5.77367e-05	FALSE	FALSE	FALSE	FALSE
Lithobiomorpha	Arthropoda	order	1	69.4965	69.4965	69.4965	1.06676	21.8981	nan	658	658	658	46	46	46	1793.5	0.402692	133	0.121897	111.5	0.115586	26.5	0.0905059	5.77367e-05	FALSE	FALSE	FALSE	FALSE
Scolopendromorpha	Arthropoda	order	1	89.8322	89.8322	89.8322	1.00989	21.6511	nan	901	901	901	9	9	9	1612	0.564109	603	0.383823	720.5	0.483925	49.5	0.0969442	5.77367e-05	FALSE	FALSE	FALSE	FALSE
Glomerida	Arthropoda	order	1	84.6989	84.6989	84.6989	1.01515	18.8256	nan	846	846	846	12	12	12	1682.5	0.497918	471.5	0.289142	486.5	0.300361	2171.5	0.169912	5.77367e-05	FALSE	FALSE	FALSE	FALSE
Scutigeromorpha	Arthropoda	order	1	91.9052	91.9052	91.9052	1.03115	21.6227	nan	904	904	904	27	27	27	1567	0.608464	222.5	0.156151	239.5	0.164539	54.5	0.0983911	5.77367e-05	FALSE	FALSE	FALSE	FALSE
Notostraca	Arthropoda	order	6	96.4462	97.7789	98.5192	1.02624	18.2917	0.19293	907	966.167	994	2	24.3333	78	7298.5	0.979486	4320.5	0.0853641	4843	0.158501	13902	0.000109326	5.77367e-05	FALSE	FALSE	FALSE	FALSE
Zygentoma	Arthropoda	order	1	49.0622	49.0622	49.0622	1.02414	22.058	nan	488	488	488	9	9	9	1930.5	0.301542	603	0.383823	315.5	0.200212	18.5	0.0883489	5.77367e-05	FALSE	FALSE	FALSE	FALSE
Mesostigmata	Arthropoda	order	8	91.1155	95.3233	96.8411	1.03826	19.5737	0.597259	795	931.25	976	2	34.375	147	11288	0.413788	5714.5	0.0445137	5898	0.0560129	10876	0.548922	5.77367e-05	FALSE	FALSE	FALSE	FALSE
Poduromorpha	Arthropoda	order	9	79.2695	87.4739	95.459	1.01638	18.7498	0.467696	799	871.222	958	3	14.8889	70	14500.5	0.0843991	7195.5	0.0777789	8201.5	0.200962	18894.5	0.000142487	5.77367e-05	FALSE	FALSE	FALSE	FALSE
Opiliones	Arthropoda	order	1	98.2231	98.2231	98.2231	1.07739	20.1732	nan	921	921	921	74	74	74	1168	0.953722	83	0.105496	93.5	0.109733	584.5	0.3708	5.77367e-05	FALSE	FALSE	FALSE	FALSE
Podocopida	Arthropoda	order	2	88.7463	90.7206	92.695	1.01921	19.754	0.010125	875	902	929	10	17	24	3169.5	0.446792	812	0.102581	899	0.123587	2214	0.833882	5.77367e-05	FALSE	FALSE	FALSE	FALSE
Spirobolida	Arthropoda	order	1	97.9269	97.9269	97.9269	1.02016	19.9216	nan	972	972	972	20	20	20	1207	0.998285	304	0.193287	371.5	0.229899	869.5	0.625891	5.77367e-05	FALSE	FALSE	FALSE	FALSE
Polydesmida	Arthropoda	order	1	96.4462	96.4462	96.4462	1.03275	19.0151	nan	945	945	945	32	32	32	1357	0.83261	189	0.142562	225.5	0.158526	2032.5	0.24049	5.77367e-05	FALSE	FALSE	FALSE	FALSE
Scorpiones	Arthropoda	order	3	45.4097	68.0816	94.6693	1.04552	20.6985	0.09124	448	661.333	932	12	28.3333	46	5262.5	0.176355	827	0.0201426	598.5	0.012188	687.5	0.0151043	5.77367e-05	FALSE	FALSE	FALSE	FALSE
Neelipleona	Arthropoda	order	1	92.3001	92.3001	92.3001	1.00428	18.3981	nan	932	932	932	3	3	3	1556	0.619538	1365	0.823028	1335.5	0.856573	2304.5	0.118139	5.77367e-05	FALSE	FALSE	FALSE	FALSE
Diplura	Arthropoda	order	2	87.9566	92.3988	96.8411	1.00765	20.1565	0.970624	882	929.5	977	4	6.5	9	2968.5	0.57742	1754.5	0.500223	1973	0.652162	1712	0.473307	5.77367e-05	FALSE	FALSE	FALSE	FALSE
Isopoda	Arthropoda	order	7	3.15893	41.2495	94.2744	1.09198	20.4798	1.97309	23	392.429	895	0	25.4286	116	13778	0.00404397	8051.5	0.823417	7183.5	0.488566	4016.5	0.0160817	5.77367e-05	FALSE	FALSE	FALSE	FALSE
Cyclopoida	Arthropoda	order	3	52.5173	77.7887	96.5449	1.02176	18.6601	0.628885	522	772.667	952	10	15.3333	26	4953.5	0.272844	1339.5	0.0576579	1065.5	0.0340011	6318.5	0.0267362	5.77367e-05	FALSE	FALSE	FALSE	FALSE
Archaeognatha	Arthropoda	order	1	60.3159	60.3159	60.3159	1.00327	21.4862	nan	609	609	609	2	2	2	1860.5	0.350909	1632.5	0.542926	1508.5	0.667999	66.5	0.101934	5.77367e-05	FALSE	FALSE	FALSE	FALSE
Siphonaptera	Arthropoda	order	1	95.6565	95.6565	95.6565	1.29515	20.469	nan	713	713	713	256	256	256	1422	0.760751	17.5	0.086716	22.5	0.0888985	339.5	0.213041	5.77367e-05	FALSE	FALSE	FALSE	FALSE
Pseudoscorpiones	Arthropoda	order	1	74.8272	74.8272	74.8272	1.27836	21.7554	nan	579	579	579	179	179	179	1751	0.437794	31	0.0903481	24.5	0.0894383	33.5	0.0924279	5.77367e-05	FALSE	FALSE	FALSE	FALSE
Calanoida	Arthropoda	order	2	64.5607	79.615	94.6693	1.01077	20.2458	0.65987	647	800	953	6	6.5	7	3309.5	0.366741	1576	0.392199	1504.5	0.354519	1290	0.252775	5.77367e-05	FALSE	FALSE	FALSE	FALSE
Strepsiptera	Arthropoda	order	1	60.612	60.612	60.612	1	18.8636	nan	614	614	614	0	0	0	1858.5	0.352391	2235	0.140221	2232.5	0.142255	2142.5	0.18318	5.77367e-05	FALSE	FALSE	FALSE	FALSE
Talitridae	Arthropoda	family	4	69.003	84.7236	96.15	1.04327	20.8542	0.404299	697	819.25	878	2	39	125	6487.5	0.237152	3073	0.205267	2935	0.173129	806	0.00392196	5.77367e-05	FALSE	FALSE	FALSE	FALSE
Mantidae	Arthropoda	family	1	99.1115	99.1115	99.1115	1.02092	21.6893	nan	988	988	988	16	16	16	967.5	0.729844	365	0.22506	353.5	0.220033	41.5	0.0946645	5.77367e-05	FALSE	FALSE	FALSE	FALSE
Monophlebidae	Arthropoda	family	1	94.1757	94.1757	94.1757	1.01048	20.8172	nan	944	944	944	10	10	10	1500.5	0.676694	553.5	0.346158	671.5	0.441128	177.5	0.139715	5.77367e-05	FALSE	FALSE	FALSE	FALSE
Braconidae	Arthropoda	family	24	36.3277	93.6163	99.8026	1.01228	18.9975	0.365868	368	937.208	1007	0	11.125	93	25506.5	0.307012	22783.5	0.0686185	25216.5	0.26825	47405	9.97847e-08	5.77367e-05	TRUE	FALSE	FALSE	FALSE
Nymphalidae	Arthropoda	family	100	3.75123	75.307	100	1.01541	19.7547	0.3258	38	751.28	1012	0	11.58	163	127754	0.335739	126348	0.442528	119452	0.838689	111894	0.197048	5.77367e-05	FALSE	FALSE	FALSE	FALSE
Daphniidae	Arthropoda	family	8	92.1027	97.8899	99.5064	1.01222	18.6759	0.169132	932	980.875	998	1	10.75	21	8318	0.493528	6080	0.0682096	6854	0.153635	17810	4.14526e-05	5.77367e-05	TRUE	FALSE	FALSE	FALSE
Culicidae	Arthropoda	family	50	83.613	97.9191	99.7038	1.0562	19.6141	0.645377	514	940.24	1007	1	51.68	492	49880.5	0.0339746	35844	7.26398e-07	40655	7.03594e-05	69452	0.0747747	5.77367e-05	FALSE	FALSE	TRUE	FALSE
Drosophilidae	Arthropoda	family	167	81.1451	98.5317	99.9013	1.01793	18.9964	0.244593	58	981.144	1012	0	16.982	950	120410	2.27657e-18	140833	4.95393e-11	163703	4.11828e-05	336406	9.25272e-47	5.77367e-05	TRUE	TRUE	TRUE	TRUE
Hesperiidae	Arthropoda	family	362	0	27.283	100	0.991076	19.2274	0.830894	0	274.964	1012	0	1.41274	107	751251	1.13003e-108	686184	6.55923e-70	580419	3.06901e-24	558987	2.79712e-17	5.77367e-05	TRUE	TRUE	TRUE	TRUE
Tenebrionidae	Arthropoda	family	12	26.0612	92.0122	99.9013	1.01864	19.3353	0.403285	262	915.667	1012	0	16.4167	107	11096.5	0.159202	11075.5	0.155117	10515.5	0.0990926	19774	0.0309017	5.77367e-05	FALSE	FALSE	FALSE	FALSE
Chydoridae	Arthropoda	family	1	97.2359	97.2359	97.2359	1.02437	18.8571	nan	961	961	961	24	24	24	1283.5	0.915554	258.5	0.171827	312.5	0.198704	2147.5	0.180839	5.77367e-05	FALSE	FALSE	FALSE	FALSE
Theridiidae	Arthropoda	family	4	81.1451	94.2004	98.9141	1.01914	21.0244	0.114782	807	937	984	15	17.25	19	5009.5	0.901418	1392	0.0133322	1564	0.0190319	500	0.00191585	5.77367e-05	FALSE	FALSE	FALSE	FALSE
Curculionidae	Arthropoda	family	16	54.1955	94.2806	99.9013	1.04548	20.0775	0.869234	547	913.375	1011	1	41.6875	108	17099.5	0.422908	7462.5	2.05708e-05	7668	2.99448e-05	15050	0.123255	5.77367e-05	FALSE	TRUE	TRUE	FALSE
Pollicipedidae	Arthropoda	family	2	91.8065	94.3238	96.8411	1.18295	20.2226	0.338633	669	808.5	948	33	147	261	2898	0.627151	197.5	0.0239902	234.5	0.0268461	1140	0.195236	5.77367e-05	FALSE	FALSE	FALSE	FALSE
Ichneumonidae	Arthropoda	family	20	22.31	78.2379	99.8026	1.00991	19.4674	0.360726	225	787.4	1009	0	5.15	40	22630.5	0.621036	26938	0.377032	26906.5	0.383787	30452	0.0472163	5.77367e-05	FALSE	FALSE	FALSE	FALSE
Nolidae	Arthropoda	family	3	99.309	99.6709	100	1.00495	20.3029	0.513105	1001	1005.33	1010	1	4.33333	9	1410	0.0668108	3885	0.830752	4266.5	0.596819	1681.5	0.107455	5.77367e-05	FALSE	FALSE	FALSE	FALSE
Geometridae	Arthropoda	family	61	91.1155	99.4384	100	1.00418	19.8846	0.281156	916	1003.25	1013	0	4.06557	61	30111	2.59113e-15	87959.5	0.00973345	97539.5	1.58846e-05	58789.5	0.00639035	5.77367e-05	FALSE	TRUE	FALSE	TRUE
Syrphidae	Arthropoda	family	47	43.2379	98.221	99.8026	1.00967	20.1526	0.350473	438	987.596	1009	0	7.38298	28	34625.5	4.30444e-06	43409	0.00531353	48268.5	0.0762459	31672.5	1.83698e-07	5.77367e-05	TRUE	FALSE	FALSE	TRUE
Tephritidae	Arthropoda	family	21	24.5805	89.8416	99.7038	1.04012	20.1605	0.620207	249	879.714	1008	0	30.381	231	23465.5	0.549287	22125.5	0.307779	23384	0.532068	14887.5	0.00105391	5.77367e-05	FALSE	FALSE	FALSE	FALSE
Asilidae	Arthropoda	family	7	83.1194	96.559	99.8026	1.00997	19.68	0.350542	840	969.429	1008	2	8.71429	31	5310	0.0881437	7209	0.496139	8298	0.929023	8610.5	0.942777	5.77367e-05	FALSE	FALSE	FALSE	FALSE
Drepanidae	Arthropoda	family	10	84.6989	96.9497	100	1.00779	19.679	0.166334	829	975.2	1013	0	6.9	29	4947	0.0012358	12875.5	0.721557	14696	0.238129	12338	0.91823	5.77367e-05	FALSE	FALSE	FALSE	FALSE
Calliphoridae	Arthropoda	family	11	79.9605	96.1142	99.9013	1.01031	20.0816	0.346081	810	966	1008	0	7.63636	29	8761	0.0504233	11923.5	0.551814	12191.5	0.632798	8178.5	0.0269688	5.77367e-05	FALSE	FALSE	FALSE	FALSE
Bombyliidae	Arthropoda	family	3	98.2231	99.2432	99.9013	1.01963	19.6071	0.204305	984	996	1005	7	9.33333	11	1956.5	0.167275	1792.5	0.127938	1403.5	0.0657309	4009.5	0.756385	5.77367e-05	FALSE	FALSE	FALSE	FALSE
Heleomyzidae	Arthropoda	family	2	99.1115	99.309	99.5064	1.00697	19.5112	0.160817	992	999	1006	2	7	12	1705	0.470434	2104	0.749902	2376.5	0.966836	2989	0.566932	5.77367e-05	FALSE	FALSE	FALSE	FALSE
Noctuidae	Arthropoda	family	116	68.2132	98.7039	100	1.00613	20.2222	0.283585	689	994.448	1013	0	5.42241	112	60759.5	4.9701e-25	159692	0.0111563	174161	1.01885e-05	67424	2.67144e-21	5.77367e-05	TRUE	TRUE	FALSE	TRUE
Gelechiidae	Arthropoda	family	9	94.9654	98.7386	99.8026	1.0149	20.1084	0.2936	922	985.889	1005	2	14.3333	40	7752.5	0.135805	6565	0.0388766	7474.5	0.103982	6245.5	0.0268442	5.77367e-05	FALSE	FALSE	FALSE	FALSE
Amaurobiidae	Arthropoda	family	1	98.7167	98.7167	98.7167	1.025	21.9944	nan	977	977	977	23	23	23	1083.5	0.857848	267.5	0.175924	307.5	0.19621	21.5	0.0891529	5.77367e-05	FALSE	FALSE	FALSE	FALSE
Gerridae	Arthropoda	family	2	95.8539	97.1372	98.4205	1.00823	20.6882	0.0416635	957	976.5	996	1	7.5	14	2543	0.899637	2329.5	0.928701	2413.5	0.996764	459	0.0473064	5.77367e-05	FALSE	FALSE	FALSE	FALSE
Andrenidae	Arthropoda	family	8	98.618	99.4324	99.9013	1.0031	19.7309	0.160483	996	1004.12	1008	1	3.125	5	5553.5	0.0372307	10932	0.522469	12586.5	0.140031	9207	0.808372	5.77367e-05	FALSE	FALSE	FALSE	FALSE
Crambidae	Arthropoda	family	28	22.6061	93.1251	100	1.01808	20.1325	0.285184	226	929	1010	0	14.3571	241	24267.5	0.00985204	30048.5	0.303981	32532	0.722062	18799	4.91746e-05	5.77367e-05	TRUE	FALSE	FALSE	FALSE
Chrysomelidae	Arthropoda	family	35	56.6634	88.1963	99.8026	1.09245	20.2709	0.692304	5	817.086	1008	0	76.3429	992	44050.5	0.676454	31391	0.00836394	32559	0.0188351	22985.5	3.23337e-06	5.77367e-05	TRUE	FALSE	FALSE	FALSE
Cantharidae	Arthropoda	family	6	98.4205	99.2596	99.8026	1.01791	19.8146	0.391498	978	989.333	1006	5	16.1667	24	4492	0.106576	2690	0.00743448	3174.5	0.0170238	6401	0.614222	5.77367e-05	FALSE	FALSE	FALSE	FALSE
Phasmatidae	Arthropoda	family	3	66.9299	87.0023	97.8282	1.008	21.8962	0.197665	677	873.667	989	1	7.66667	20	4402	0.521865	3853.5	0.851197	4006	0.754029	83.5	0.0034091	5.77367e-05	FALSE	FALSE	FALSE	FALSE
Pseudococcidae	Arthropoda	family	8	81.4413	92.6333	96.2488	1.02046	19.3582	0.284431	815	919.375	960	5	19	57	12068.5	0.22548	4744.5	0.0123593	5588.5	0.0386711	13170	0.0788759	5.77367e-05	FALSE	FALSE	FALSE	FALSE
Anthomyiidae	Arthropoda	family	3	99.2103	99.5064	99.8026	1.03207	20.8559	0.234473	932	976.667	999	6	31.3333	76	1973	0.171509	1396.5	0.0641724	1732	0.116808	537.5	0.0106606	5.77367e-05	FALSE	FALSE	FALSE	FALSE
Tachinidae	Arthropoda	family	11	98.9141	99.4705	99.8026	1.00433	20.3609	0.285106	998	1004	1010	0	3.63636	7	7612.5	0.0142246	14587	0.577403	15398.5	0.364969	5049.5	0.000373701	5.77367e-05	FALSE	FALSE	FALSE	FALSE
Therevidae	Arthropoda	family	1	99.0128	99.0128	99.0128	1.00997	20.6291	nan	996	996	996	7	7	7	1001.5	0.766762	731	0.492224	701.5	0.467068	260.5	0.174403	5.77367e-05	FALSE	FALSE	FALSE	FALSE
Chalcididae	Arthropoda	family	1	98.7167	98.7167	98.7167	1.002	19.8375	nan	998	998	998	2	2	2	1083.5	0.857848	1632.5	0.542926	1748	0.439853	966.5	0.727209	5.77367e-05	FALSE	FALSE	FALSE	FALSE
Mesopsocidae	Arthropoda	family	1	97.3346	97.3346	97.3346	1.00913	19.0324	nan	980	980	980	6	6	6	1273.5	0.926931	845	0.601105	754.5	0.514896	2016.5	0.249778	5.77367e-05	FALSE	FALSE	FALSE	FALSE
Odontoceridae	Arthropoda	family	1	98.1244	98.1244	98.1244	1.00503	20.9758	nan	989	989	989	5	5	5	1185.5	0.973709	984.5	0.747321	1198	0.987983	132.5	0.123271	5.77367e-05	FALSE	FALSE	FALSE	FALSE
Argyresthiidae	Arthropoda	family	1	99.7038	99.7038	99.7038	1.00594	20.8266	nan	1004	1004	1004	6	6	6	488.5	0.302212	845	0.601105	1102	0.878582	171.5	0.137429	5.77367e-05	FALSE	FALSE	FALSE	FALSE
Siphlonuridae	Arthropoda	family	1	99.4077	99.4077	99.4077	1.01092	19.9377	nan	996	996	996	11	11	11	814	0.57188	508	0.31369	640.5	0.415211	845.5	0.601788	5.77367e-05	FALSE	FALSE	FALSE	FALSE
Gasteruptiidae	Arthropoda	family	1	99.8026	99.8026	99.8026	1.00495	19.4345	nan	1006	1006	1006	5	5	5	310	0.197927	984.5	0.747321	1271	0.929704	1608.5	0.57032	5.77367e-05	FALSE	FALSE	FALSE	FALSE
Entomobryidae	Arthropoda	family	15	6.71273	45.357	97.9269	1.00413	18.4319	0.667662	68	456.133	973	0	3.33333	20	28758	8.90198e-05	26382	0.00225952	25282.5	0.00830079	32326.5	1.86446e-07	5.77367e-05	TRUE	FALSE	FALSE	FALSE
Dicyrtomidae	Arthropoda	family	1	96.3475	96.3475	96.3475	1.02766	20.182	nan	951	951	951	25	25	25	1363.5	0.82535	245.5	0.166036	275.5	0.18079	575.5	0.363961	5.77367e-05	FALSE	FALSE	FALSE	FALSE
Papilionidae	Arthropoda	family	63	0.789733	69.5153	99.8026	1.00665	19.8056	0.441692	8	699.81	1011	0	4.38095	58	99474	3.25955e-05	95502	0.000540175	90146.5	0.0126095	69640.5	0.236755	5.77367e-05	FALSE	FALSE	FALSE	TRUE
Salpingidae	Arthropoda	family	1	99.309	99.309	99.309	1.00398	18.6639	nan	1002	1002	1002	4	4	4	874.5	0.632228	1151.5	0.934661	1377	0.810123	2250.5	0.137429	5.77367e-05	FALSE	FALSE	FALSE	FALSE
Apidae	Arthropoda	family	58	94.768	99.1762	100	1.00892	19.4399	0.219465	874	997.552	1012	0	7.10345	101	31838.5	1.0808e-12	79816	0.0703643	83211.5	0.0148218	91454	8.26187e-05	5.77367e-05	FALSE	FALSE	FALSE	TRUE
Lauxaniidae	Arthropoda	family	1	99.8026	99.8026	99.8026	1.00791	20.3097	nan	1004	1004	1004	7	7	7	310	0.197927	731	0.492224	867.5	0.624741	449.5	0.276603	5.77367e-05	FALSE	FALSE	FALSE	FALSE
Dascillidae	Arthropoda	family	1	99.7038	99.7038	99.7038	1.0297	19.4601	nan	990	990	990	20	20	20	488.5	0.302212	304	0.193287	253.5	0.170723	1567.5	0.610777	5.77367e-05	FALSE	FALSE	FALSE	FALSE
Lasiocampidae	Arthropoda	family	3	99.0128	99.2761	99.6051	1.03881	20.2803	0.0815595	899	966.667	1008	1	39	106	2560.5	0.37803	2526.5	0.361219	2745.5	0.46581	1453.5	0.0721999	5.77367e-05	FALSE	FALSE	FALSE	FALSE
Sphingidae	Arthropoda	family	13	99.1115	99.6963	99.9013	1.01158	19.9852	0.151707	939	999.538	1012	0	10.3846	71	5876	9.57011e-05	18627	0.246956	19771.5	0.107636	10437.5	0.0358739	5.77367e-05	FALSE	FALSE	FALSE	FALSE
Empididae	Arthropoda	family	1	98.8154	98.8154	98.8154	1.00599	19.6507	nan	996	996	996	5	5	5	1057.5	0.828699	984.5	0.747321	1052	0.822377	1282.5	0.919148	5.77367e-05	FALSE	FALSE	FALSE	FALSE
Conopidae	Arthropoda	family	5	80.1579	94.926	99.2103	1.01021	19.3784	0.238108	790	953.2	998	2	8.4	22	6005	0.979823	4874.5	0.452088	5255.5	0.613053	8194.5	0.171787	5.77367e-05	FALSE	FALSE	FALSE	FALSE
Erebidae	Arthropoda	family	27	35.538	96.991	100	1.00682	20.3687	0.319167	358	978.222	1012	0	4.2963	11	13789.5	2.32233e-07	33301.5	0.856243	35419	0.446004	12346.5	2.55719e-08	5.77367e-05	TRUE	FALSE	FALSE	TRUE
Buprestidae	Arthropoda	family	3	97.2359	98.4863	99.9013	1.01572	19.5552	0.109982	957	982.333	1008	3	15.3333	39	2590	0.39137	2673.5	0.428926	3192.5	0.719389	4252.5	0.609543	5.77367e-05	FALSE	FALSE	FALSE	FALSE
Stratiomyidae	Arthropoda	family	4	94.5706	97.7048	99.8026	1.00613	20.4479	0.263192	948	984.25	1007	2	5.5	10	4002.5	0.550881	4182.5	0.638852	4696	0.920353	1555	0.0188093	5.77367e-05	FALSE	FALSE	FALSE	FALSE
Aphididae	Arthropoda	family	25	85.9822	97.0267	98.9141	1.03218	19.7894	0.21231	800	954.56	993	5	28.32	185	30774	0.875706	9089.5	1.45827e-09	10508	1.82013e-08	26963.5	0.346153	5.77367e-05	FALSE	TRUE	TRUE	FALSE
Psychidae	Arthropoda	family	2	94.768	97.0879	99.4077	1.01287	20.3449	0.084436	942	972.5	1003	4	11	18	2285	0.893225	1486.5	0.343822	1459	0.33105	853	0.112893	5.77367e-05	FALSE	FALSE	FALSE	FALSE
Sciaridae	Arthropoda	family	4	79.5656	89.8075	99.7038	1.05497	19.9183	0.286998	724	862.25	986	5	47.5	143	5377.5	0.698487	1615.5	0.0206595	1721.5	0.025614	3640	0.389913	5.77367e-05	FALSE	FALSE	FALSE	FALSE
Corydalidae	Arthropoda	family	1	99.6051	99.6051	99.6051	1.00297	19.9923	nan	1006	1006	1006	3	3	3	633.5	0.409981	1365	0.823028	1605	0.570498	780.5	0.538713	5.77367e-05	FALSE	FALSE	FALSE	FALSE
Pieridae	Arthropoda	family	20	71.9645	94.768	100	1.03351	19.6622	0.351485	639	931.15	1011	1	28.85	242	19166	0.109573	20719.5	0.267693	22158	0.518384	25633	0.652858	5.77367e-05	FALSE	FALSE	FALSE	FALSE
Linotaeniidae	Arthropoda	family	2	98.0257	98.3712	98.7167	1.02608	19.1365	0.211164	971	975.5	980	20	21	22	2281	0.890022	579.5	0.0616408	579	0.0622661	3837	0.152812	5.77367e-05	FALSE	FALSE	FALSE	FALSE
Echimyopodidae	Arthropoda	family	1	90.1283	90.1283	90.1283	1.00438	17.9864	nan	909	909	909	4	4	4	1609.5	0.566532	1151.5	0.934661	1325.5	0.867847	2351.5	0.103138	5.77367e-05	FALSE	FALSE	FALSE	FALSE
Yponomeutidae	Arthropoda	family	6	99.4077	99.7203	99.8026	1.00132	20.1532	0.150978	1005	1008.83	1010	1	1.33333	2	2542.5	0.00590404	10933	0.0309485	11589	0.0112236	3664	0.0357381	5.77367e-05	FALSE	FALSE	FALSE	FALSE
Polleniidae	Arthropoda	family	3	99.6051	99.6709	99.7038	1.01782	20.876	0.21918	1000	1002	1003	6	7.66667	10	1610.5	0.0954853	2129.5	0.214028	1740.5	0.118458	517.5	0.010166	5.77367e-05	FALSE	FALSE	FALSE	FALSE
Heptageniidae	Arthropoda	family	1	99.2103	99.2103	99.2103	1.01194	20.0365	nan	993	993	993	12	12	12	925.5	0.685099	471.5	0.289142	599	0.381962	734.5	0.496172	5.77367e-05	FALSE	FALSE	FALSE	FALSE
Tortricidae	Arthropoda	family	32	93.7808	99.0745	100	1.02329	20.2777	0.232456	541	981.312	1013	0	22.3125	435	21516.5	1.54596e-05	37797	0.821998	42671	0.315659	16396	1.97484e-08	5.77367e-05	TRUE	FALSE	FALSE	TRUE
Petaluridae	Arthropoda	family	1	99.7038	99.7038	99.7038	1.00495	21.2412	nan	1005	1005	1005	5	5	5	488.5	0.302212	984.5	0.747321	1255.5	0.947391	89.5	0.109009	5.77367e-05	FALSE	FALSE	FALSE	FALSE
Pteromalidae	Arthropoda	family	13	93.4847	97.6612	99.6051	1.00918	19.665	0.492044	938	980.308	1001	6	9	15	14862	0.734795	8250.5	0.00297122	10241	0.0297849	16832.5	0.666653	5.77367e-05	FALSE	FALSE	FALSE	FALSE
Formicidae	Arthropoda	family	58	91.1155	98.9413	100	1.0082	19.4375	0.208067	893	994.466	1011	0	7.81034	73	41818.5	1.4116e-07	62506	0.155179	71275	0.830126	90808	0.000135191	5.77367e-05	FALSE	FALSE	FALSE	TRUE
Platygastridae	Arthropoda	family	4	32.2804	66.2883	99.0128	1.00696	19.4309	0.660673	327	665	988	0	6.5	15	6484	0.238147	5094	0.853179	5102	0.849071	5830	0.48141	5.77367e-05	FALSE	FALSE	FALSE	FALSE
Cecidomyiidae	Arthropoda	family	8	68.2132	92.5592	99.7038	1.16557	19.2103	0.285029	315	822.5	998	5	115.125	656	9949.5	0.888558	2856.5	0.000539475	3281	0.00121129	14505	0.0150543	5.77367e-05	FALSE	FALSE	FALSE	FALSE
Tetranychidae	Arthropoda	family	4	89.1412	90.1777	90.9181	1.06422	18.2718	0.0564237	821	860.75	885	36	52.75	82	6425	0.255377	523	0.00193977	545	0.00210297	9292	0.00148667	5.77367e-05	FALSE	FALSE	FALSE	FALSE
Scraptiidae	Arthropoda	family	1	99.4077	99.4077	99.4077	1.01092	20.446	nan	997	997	997	10	10	10	814	0.57188	553.5	0.346158	640.5	0.415211	353.5	0.220488	5.77367e-05	FALSE	FALSE	FALSE	FALSE
Scarabaeidae	Arthropoda	family	11	1.67818	88.8989	100	1.12271	20.0435	0.879897	17	809.455	1010	0	91.0909	476	9488.5	0.100448	7936	0.0203067	8921.5	0.0588743	9224.5	0.0780686	5.77367e-05	FALSE	FALSE	FALSE	FALSE
Halictidae	Arthropoda	family	24	97.7295	99.1732	100	1.00746	19.6369	0.208304	982	997.458	1013	0	7.16667	23	17838.5	0.00113883	23798.5	0.12742	27457	0.649711	31309	0.514447	5.77367e-05	FALSE	FALSE	FALSE	FALSE
Delphacidae	Arthropoda	family	4	96.2488	97.8036	99.2103	1.02044	20.3895	0.33647	950	970.5	990	13	20.25	40	4729	0.939216	1418.5	0.01406	1770.5	0.0280281	1802	0.0297928	5.77367e-05	FALSE	FALSE	FALSE	FALSE
Pentatomidae	Arthropoda	family	7	81.2438	96.4039	99.8026	1.00983	20.8389	0.131195	820	967	1007	3	9.57143	26	6929	0.406819	5649	0.126626	6678	0.333902	1220.5	9.00101e-05	5.77367e-05	FALSE	FALSE	FALSE	FALSE
Tineidae	Arthropoda	family	5	68.7068	93.2873	99.5064	1.0055	19.7578	0.473189	691	940.8	1006	1	4.2	7	4976.5	0.494083	6110	0.966935	6310.5	0.865124	5731.5	0.83652	5.77367e-05	FALSE	FALSE	FALSE	FALSE
Notodontidae	Arthropoda	family	10	83.613	98.2428	100	1.0041	19.896	0.41459	837	991.6	1012	0	3.6	10	3659	0.000137266	13635	0.483192	15537.5	0.1186	9963	0.332724	5.77367e-05	FALSE	FALSE	FALSE	FALSE
Pyralidae	Arthropoda	family	13	73.8401	95.0869	100	1.00832	20.0413	0.363997	728	955.846	1012	1	7.38462	24	9589	0.0151324	13860.5	0.460195	16072.5	0.887964	10313.5	0.0317614	5.77367e-05	FALSE	FALSE	FALSE	FALSE
Bombycidae	Arthropoda	family	4	40.8687	83.8845	100	1.00291	19.8805	0.132669	410	848.25	1012	0	1.5	4	3817	0.465841	7220.5	0.0866412	7009	0.119423	3739	0.430083	5.77367e-05	FALSE	FALSE	FALSE	FALSE
Elmidae	Arthropoda	family	1	99.6051	99.6051	99.6051	1.00694	20.0626	nan	1002	1002	1002	7	7	7	633.5	0.409981	731	0.492224	959.5	0.720962	707.5	0.472063	5.77367e-05	FALSE	FALSE	FALSE	FALSE
Megachilidae	Arthropoda	family	8	99.5064	99.8766	100	1.00086	19.4245	0.322998	1007	1010.88	1012	0	0.875	2	1606.5	4.5045e-05	15687.5	0.00225535	16414	0.00064004	12415	0.16877	5.77367e-05	FALSE	FALSE	FALSE	TRUE
Sesiidae	Arthropoda	family	8	99.7038	99.8026	100	1.00519	19.7373	0.269705	1005	1006.62	1011	2	4.375	6	2621	0.000361413	8885.5	0.689815	10409.5	0.708982	9300	0.844934	5.77367e-05	FALSE	FALSE	FALSE	FALSE
Uloboridae	Arthropoda	family	1	95.7552	95.7552	95.7552	1.06804	21.4896	nan	904	904	904	66	66	66	1414.5	0.768951	96	0.109582	109.5	0.114924	65.5	0.101635	5.77367e-05	FALSE	FALSE	FALSE	FALSE
Thripidae	Arthropoda	family	4	96.8411	97.7789	99.309	1.00555	19.5102	0.266878	978	985.5	1001	3	5	8	4727	0.938077	4157	0.625812	4629	0.882333	5844	0.475204	5.77367e-05	FALSE	FALSE	FALSE	FALSE
Libellulidae	Arthropoda	family	3	97.7295	98.7496	99.6051	1.01529	20.7351	0.373802	978	985.333	996	6	15	27	2896	0.545785	1539	0.0831489	1883.5	0.149049	724.5	0.0164246	5.77367e-05	FALSE	FALSE	FALSE	FALSE
Leptoceridae	Arthropoda	family	1	98.0257	98.0257	98.0257	1.00806	20.3896	nan	985	985	985	8	8	8	1197.5	0.987424	656	0.42682	826	0.583232	392.5	0.242213	5.77367e-05	FALSE	FALSE	FALSE	FALSE
Nemouridae	Arthropoda	family	5	48.4699	83.3564	99.7038	1.00477	19.4555	0.100145	487	840.8	1006	2	3.6	4	5839.5	0.89557	6238.5	0.901285	6532	0.755171	7851.5	0.251232	5.77367e-05	FALSE	FALSE	FALSE	FALSE
Parastacidae	Arthropoda	family	2	84.5015	86.3771	88.2527	1.01192	22.1546	0.320161	849	868	887	7	7	7	3326	0.357933	1462	0.331274	1295	0.254991	35	0.0158612	5.77367e-05	FALSE	FALSE	FALSE	FALSE
Araneidae	Arthropoda	family	6	92.3988	95.5742	99.1115	1.05369	21.3627	0.343724	854	932.333	988	16	35.8333	82	8189.5	0.584794	1380	0.000570841	1506.5	0.000773902	484	7.68458e-05	5.77367e-05	FALSE	FALSE	FALSE	FALSE
Tenthredinidae	Arthropoda	family	7	83.613	96.8411	100	1.00888	19.3661	0.197871	826	972.857	1011	1	8.14286	21	4542.5	0.0339715	7099.5	0.459285	8390.5	0.968901	11712.5	0.0808239	5.77367e-05	FALSE	FALSE	FALSE	FALSE
Carabidae	Arthropoda	family	11	93.7808	98.1244	99.8026	1.00325	19.7633	0.687685	938	990.818	1010	0	3.18182	12	10520.5	0.231018	16822	0.127398	18054.5	0.0401372	12936.5	0.868796	5.77367e-05	FALSE	FALSE	FALSE	FALSE
Saturniidae	Arthropoda	family	5	85.0938	96.3277	99.9013	1.02955	20.1851	0.23513	821	950.4	1011	1	25.4	54	4248.5	0.25016	4022.5	0.193772	4369	0.282852	2982.5	0.0497013	5.77367e-05	FALSE	FALSE	FALSE	FALSE
Muscidae	Arthropoda	family	5	60.9082	85.9427	99.6051	1.01307	20.6135	0.310072	601	860.2	999	1	10.4	20	6459.5	0.790948	4245.5	0.247609	4374	0.284291	1513.5	0.0037199	5.77367e-05	FALSE	FALSE	FALSE	FALSE
Coelopidae	Arthropoda	family	2	97.5321	98.5192	99.5064	1.05168	19.3227	0.0917599	937	969.5	1002	6	28.5	51	1995.5	0.669021	966.5	0.140112	292	0.0311275	3487	0.281965	5.77367e-05	FALSE	FALSE	FALSE	FALSE
Acrididae	Arthropoda	family	8	87.5617	98.1861	99.8026	1.02953	22.1887	1.88024	797	968.75	1004	7	25.875	90	4921	0.0162513	2888	0.000572446	3676.5	0.002398	2413	0.000240926	5.77367e-05	FALSE	FALSE	FALSE	FALSE
Oecophoridae	Arthropoda	family	2	99.8026	99.8026	99.8026	1.00297	19.8771	0.0775069	1006	1008	1010	1	3	5	620	0.0686211	2901.5	0.623344	3272	0.386752	1846	0.560788	5.77367e-05	FALSE	FALSE	FALSE	FALSE
Tetragnathidae	Arthropoda	family	4	93.0898	97.384	99.1115	1.02872	20.9688	0.212168	927	962	977	16	24.5	30	4676	0.909076	1036.5	0.00632843	1130	0.00790776	581	0.00232595	5.77367e-05	FALSE	FALSE	FALSE	FALSE
Acroceridae	Arthropoda	family	1	99.6051	99.6051	99.6051	1.01586	19.2138	nan	996	996	996	13	13	13	633.5	0.409981	439	0.268402	463	0.284903	1863.5	0.35126	5.77367e-05	FALSE	FALSE	FALSE	FALSE
Tipulidae	Arthropoda	family	4	78.0849	93.5587	99.2103	1.01345	20.5277	0.348163	789	935.5	997	2	12.25	31	4819.5	0.990859	3142	0.223568	3598	0.375079	1416	0.0143416	5.77367e-05	FALSE	FALSE	FALSE	FALSE
Leiodidae	Arthropoda	family	1	99.7038	99.7038	99.7038	1.00297	20.0148	nan	1007	1007	1007	3	3	3	488.5	0.302212	1365	0.823028	1623	0.553089	752.5	0.512602	5.77367e-05	FALSE	FALSE	FALSE	FALSE
Coleophoridae	Arthropoda	family	1	99.6051	99.6051	99.6051	1.00297	20.7125	nan	1007	1007	1007	2	2	2	633.5	0.409981	1632.5	0.542926	1605	0.570498	217.5	0.155705	5.77367e-05	FALSE	FALSE	FALSE	FALSE
Sminthuridae	Arthropoda	family	2	88.6476	92.0533	95.459	1.01157	19.5521	0.334703	893	922	951	5	10.5	16	3064	0.513176	1349.5	0.277505	1568.5	0.389261	2808	0.696807	5.77367e-05	FALSE	FALSE	FALSE	FALSE
Dolichopodidae	Arthropoda	family	3	50.2468	82.593	98.9141	1.00563	20.2364	0.383115	506	832.667	996	3	4	6	4060.5	0.720291	3575	0.965903	3537	0.940939	1748.5	0.120076	5.77367e-05	FALSE	FALSE	FALSE	FALSE
Pipunculidae	Arthropoda	family	1	99.7038	99.7038	99.7038	1.00495	20.2345	nan	1005	1005	1005	5	5	5	488.5	0.302212	984.5	0.747321	1255.5	0.947391	524.5	0.326713	5.77367e-05	FALSE	FALSE	FALSE	FALSE
Cerambycidae	Arthropoda	family	7	95.3603	98.1808	99.9013	1.00968	20.3472	0.681593	952	985	1007	2	9.57143	27	6749	0.353996	5790.5	0.146858	6973.5	0.420085	4360.5	0.0263239	5.77367e-05	FALSE	FALSE	FALSE	FALSE
Tettigoniidae	Arthropoda	family	1	99.5064	99.5064	99.5064	1.02282	22.9248	nan	987	987	987	21	21	21	737.5	0.499737	288	0.185527	326.5	0.205811	1.5	0.0839028	5.77367e-05	FALSE	FALSE	FALSE	FALSE
Adelidae	Arthropoda	family	2	28.1343	63.9191	99.7038	1.00499	20.3216	0.0625929	283	645	1007	2	2.5	3	2574	0.874832	2997.5	0.55604	2548.5	0.895118	890	0.121641	5.77367e-05	FALSE	FALSE	FALSE	FALSE
Incurvariidae	Arthropoda	family	1	99.8026	99.8026	99.8026	1.00297	20.1291	nan	1008	1008	1008	3	3	3	310	0.197927	1365	0.823028	1640.5	0.536417	634.5	0.410228	5.77367e-05	FALSE	FALSE	FALSE	FALSE
Pyemotidae	Arthropoda	family	1	84.6989	84.6989	84.6989	1.00932	18.0914	nan	851	851	851	7	7	7	1682.5	0.497918	731	0.492224	746.5	0.507518	2345.5	0.104964	5.77367e-05	FALSE	FALSE	FALSE	FALSE
Coreidae	Arthropoda	family	1	99.6051	99.6051	99.6051	1.00297	20.8242	nan	1006	1006	1006	3	3	3	633.5	0.409981	1365	0.823028	1605	0.570498	173.5	0.138188	5.77367e-05	FALSE	FALSE	FALSE	FALSE
Psychodidae	Arthropoda	family	5	85.0938	95.1629	98.8154	1.01353	19.0351	0.497309	859	951.4	997	3	12.6	28	6475.5	0.783067	3746	0.139624	4253.5	0.250983	9534.5	0.0262472	5.77367e-05	FALSE	FALSE	FALSE	FALSE
Limacodidae	Arthropoda	family	1	99.8026	99.8026	99.8026	1.00099	20.5006	nan	1010	1010	1010	1	1	1	310	0.197927	1917	0.308875	2001	0.256227	318.5	0.202214	5.77367e-05	FALSE	FALSE	FALSE	FALSE
Hydropsychidae	Arthropoda	family	6	97.1372	98.5357	99.2103	1.00816	19.5582	0.35082	983	994	1004	1	4.16667	15	6459.5	0.642649	8656	0.411033	8934.5	0.32571	8410	0.504944	5.77367e-05	FALSE	FALSE	FALSE	FALSE
Pyroglyphidae	Arthropoda	family	3	59.921	81.3096	92.3001	1.00107	17.7969	0.188028	607	822.667	932	0	1	3	4990.5	0.259686	5835	0.0668972	5982.5	0.0512261	7097.5	0.00426204	5.77367e-05	FALSE	FALSE	FALSE	FALSE
Varunidae	Arthropoda	family	1	97.0385	97.0385	97.0385	1.0529	21.2919	nan	931	931	931	52	52	52	1309.5	0.88606	119.5	0.117284	137.5	0.12447	84.5	0.107439	5.77367e-05	FALSE	FALSE	FALSE	FALSE
Triozidae	Arthropoda	family	1	94.9654	94.9654	94.9654	1.27547	20.1566	nan	724	724	724	238	238	238	1460	0.719636	22.5	0.0880473	25.5	0.0897092	602.5	0.384715	5.77367e-05	FALSE	FALSE	FALSE	FALSE
Perlodidae	Arthropoda	family	1	99.4077	99.4077	99.4077	1.02085	20.5893	nan	986	986	986	21	21	21	814	0.57188	288	0.185527	356	0.221385	276.5	0.181773	5.77367e-05	FALSE	FALSE	FALSE	FALSE
Nitidulidae	Arthropoda	family	2	99.7038	99.8026	99.9013	1.01928	19.7818	0.573838	987	992.5	998	12	18.5	25	643.5	0.0723205	717	0.0837981	891.5	0.121744	2255	0.866359	5.77367e-05	FALSE	FALSE	FALSE	FALSE
Silphidae	Arthropoda	family	3	83.0207	94.1428	100	1.00687	19.6906	1.0522	837	947.333	1007	4	6.33333	9	2561.5	0.378478	2599.5	0.393964	3137.5	0.68562	4079.5	0.712883	5.77367e-05	FALSE	FALSE	FALSE	FALSE
Micropterigidae	Arthropoda	family	3	91.4116	96.15	98.618	1.00603	20.5576	0.388753	925	968.667	994	1	5.33333	12	3822.5	0.871892	3753.5	0.916704	3993	0.762218	1041.5	0.0325338	5.77367e-05	FALSE	FALSE	FALSE	FALSE
Pterophoridae	Arthropoda	family	3	99.6051	99.6709	99.8026	1.00462	20.1838	0.54138	1003	1005.33	1008	3	4.33333	6	1577	0.0901043	3361.5	0.825901	4002.5	0.756231	2070.5	0.197475	5.77367e-05	FALSE	FALSE	FALSE	FALSE
Lycaenidae	Arthropoda	family	19	27.4432	83.1039	100	1.00262	19.8537	0.287303	277	839.842	1012	0	2	15	19539	0.261063	33778	0.000381183	33581	0.000504243	19043.5	0.195086	5.77367e-05	FALSE	FALSE	FALSE	FALSE
Tiphiidae	Arthropoda	family	1	99.9013	99.9013	99.9013	1.00296	19.4365	nan	1009	1009	1009	3	3	3	155	0.131151	1365	0.823028	1657	0.520933	1604.5	0.57421	5.77367e-05	FALSE	FALSE	FALSE	FALSE
Elateridae	Arthropoda	family	4	85.6861	94.3238	99.6051	1.11846	21.0998	0.577069	629	856	994	10	99.5	332	5063	0.871166	1102	0.00729241	1300	0.0112726	615	0.0025209	5.77367e-05	FALSE	FALSE	FALSE	FALSE
Aleyrodidae	Arthropoda	family	2	94.5706	96.9891	99.4077	1.01763	20.3566	0.180643	948	965.5	983	10	17	24	2297.5	0.903246	812	0.102581	983.5	0.145891	855	0.113353	5.77367e-05	FALSE	FALSE	FALSE	FALSE
Chironomidae	Arthropoda	family	8	97.5321	98.655	99.4077	1.00975	18.68	0.394586	977	989.75	1000	3	9.625	26	8367.5	0.509468	5843	0.0519007	7150	0.201634	17284	0.00012621	5.77367e-05	FALSE	FALSE	FALSE	FALSE
Linyphiidae	Arthropoda	family	2	96.0513	96.8411	97.6308	1.10991	20.5919	0.0923861	799	874.5	950	23	106.5	190	2637	0.824825	295	0.0309163	346	0.0356692	552	0.0588183	5.77367e-05	FALSE	FALSE	FALSE	FALSE
Sciomyzidae	Arthropoda	family	2	99.0128	99.2103	99.4077	1.00995	20.6393	0.089692	992	996.5	1001	6	8.5	11	1815.5	0.541971	1353	0.279083	1446	0.324534	507	0.0529864	5.77367e-05	FALSE	FALSE	FALSE	FALSE
Liposcelididae	Arthropoda	family	1	99.1115	99.1115	99.1115	1.00797	18.9987	nan	997	997	997	7	7	7	967.5	0.729844	731	0.492224	844	0.601078	2045.5	0.233125	5.77367e-05	FALSE	FALSE	FALSE	FALSE
Cicadellidae	Arthropoda	family	4	92.1027	95.6565	98.1244	1.13987	20.7998	0.60505	626	840.75	986	8	128.25	366	5444	0.663579	862.5	0.00429947	1062.5	0.00684351	1093	0.00737674	5.77367e-05	FALSE	FALSE	FALSE	FALSE
Rhinophoridae	Arthropoda	family	2	94.077	96.9398	99.8026	1.00204	20.1416	0.396249	952	980.5	1009	1	1.5	2	1813.5	0.540629	3549.5	0.250137	3556	0.248696	1301	0.257417	5.77367e-05	FALSE	FALSE	FALSE	FALSE
Coccinellidae	Arthropoda	family	7	95.5577	98.5616	99.5064	1.05169	20.0838	0.604687	708	954.429	1003	3	44	260	6972	0.420104	4880	0.0517688	5594.5	0.120427	5543.5	0.113436	5.77367e-05	FALSE	FALSE	FALSE	FALSE
Sarcophagidae	Arthropoda	family	7	98.2231	99.3795	100	1.00455	20.2377	0.172739	983	1002.43	1009	0	4.28571	12	4483	0.0313497	9166	0.70289	10126.5	0.367851	3764.5	0.0109886	5.77367e-05	FALSE	FALSE	FALSE	FALSE
Limnephilidae	Arthropoda	family	7	92.4975	98.0539	99.7038	1.01683	20.8784	0.283657	923	978.143	1003	1	15.1429	62	6954	0.414512	5405.5	0.096966	6056.5	0.192637	1279.5	0.000102662	5.77367e-05	FALSE	FALSE	FALSE	FALSE
Ypsolophidae	Arthropoda	family	2	100	100	100	1.01086	20.5727	0.0109195	1001	1002.5	1004	9	10.5	12	94	0.0185855	1074.5	0.172078	1337	0.273202	572	0.0615763	5.77367e-05	FALSE	FALSE	FALSE	FALSE
Leuctridae	Arthropoda	family	1	99.9013	99.9013	99.9013	1.01779	20.1002	nan	996	996	996	16	16	16	155	0.131151	365	0.22506	418.5	0.25713	667.5	0.437564	5.77367e-05	FALSE	FALSE	FALSE	FALSE
Cercopidae	Arthropoda	family	1	97.5321	97.5321	97.5321	1.00405	20.6979	nan	984	984	984	4	4	4	1258	0.944595	1151.5	0.934661	1351.5	0.838596	225.5	0.159063	5.77367e-05	FALSE	FALSE	FALSE	FALSE
Platycnemididae	Arthropoda	family	1	99.6051	99.6051	99.6051	1.00099	21.3074	nan	1008	1008	1008	1	1	1	633.5	0.409981	1917	0.308875	1970.5	0.275008	82.5	0.106816	5.77367e-05	FALSE	FALSE	FALSE	FALSE
Rhiniidae	Arthropoda	family	1	99.7038	99.7038	99.7038	1	20.4059	nan	1010	1010	1010	0	0	0	488.5	0.302212	2235	0.140221	2232.5	0.142255	378.5	0.234247	5.77367e-05	FALSE	FALSE	FALSE	FALSE
Crabronidae	Arthropoda	family	6	99.7038	99.8355	100	1.00264	19.5318	0.199493	1003	1008.67	1012	0	2.66667	7	1644	0.001045	9562	0.17589	10375.5	0.0678814	8668	0.413837	5.77367e-05	FALSE	FALSE	FALSE	FALSE
Staphylinidae	Arthropoda	family	31	40.9674	87.7878	99.9013	1.00785	19.2807	0.653702	413	882.387	1004	0	6.90323	77	44641.5	0.066973	37705.5	0.953731	39137.5	0.671186	52391.5	0.000150792	5.77367e-05	FALSE	FALSE	FALSE	FALSE
Plutellidae	Arthropoda	family	1	100	100	100	1.00296	19.5942	nan	1010	1010	1010	3	3	3	47	0.096046	1365	0.823028	1668	0.510739	1363.5	0.827966	5.77367e-05	FALSE	FALSE	FALSE	FALSE
Acanthosomatidae	Arthropoda	family	1	99.5064	99.5064	99.5064	1.0129	20.579	nan	997	997	997	11	11	11	737.5	0.499737	508	0.31369	557.5	0.350399	282.5	0.184595	5.77367e-05	FALSE	FALSE	FALSE	FALSE
Diprionidae	Arthropoda	family	5	95.8539	99.0918	99.9013	1.00415	19.405	0.020859	971	1002.6	1011	0	1.2	2	2025.5	0.0100724	9334	0.034556	7619	0.313181	8229.5	0.16488	5.77367e-05	FALSE	FALSE	FALSE	FALSE
Depressariidae	Arthropoda	family	3	99.7038	99.9013	100	1.00461	20.0888	0.246623	1005	1007.33	1010	3	4.66667	6	582.5	0.0118274	3194.5	0.71991	4055.5	0.723107	2077.5	0.199491	5.77367e-05	FALSE	FALSE	FALSE	FALSE
Coenagrionidae	Arthropoda	family	1	99.5064	99.5064	99.5064	1.00298	21.2672	nan	1006	1006	1006	2	2	2	737.5	0.499737	1632.5	0.542926	1593	0.582247	86.5	0.108064	5.77367e-05	FALSE	FALSE	FALSE	FALSE
Clusiidae	Arthropoda	family	1	99.5064	99.5064	99.5064	1.01587	20.9192	nan	998	998	998	10	10	10	737.5	0.499737	553.5	0.346158	460.5	0.283291	145.5	0.127858	5.77367e-05	FALSE	FALSE	FALSE	FALSE
Isotomidae	Arthropoda	family	2	98.0257	98.1244	98.2231	1.0151	19.0107	0.22475	979	983	987	8	11	14	2365.5	0.957989	1068.5	0.17017	1166	0.204395	4047	0.100606	5.77367e-05	FALSE	FALSE	FALSE	FALSE
Aphelinidae	Arthropoda	family	2	99.0128	99.1115	99.2103	1.00797	19.6353	0.0142573	994	996	998	7	8	9	1927	0.619271	1334	0.270592	1705	0.469965	2617	0.844152	5.77367e-05	FALSE	FALSE	FALSE	FALSE
Vespidae	Arthropoda	family	18	97.8282	99.5229	99.8026	1.01484	19.2097	0.110951	914	997.056	1009	2	11.1111	77	10926	0.000265427	16772	0.0918929	18286	0.241632	33355	0.000104158	5.77367e-05	FALSE	FALSE	FALSE	FALSE
Sarcoptidae	Arthropoda	family	1	91.2142	91.2142	91.2142	1.01082	17.8635	nan	919	919	919	5	5	5	1583.5	0.592021	984.5	0.747321	659.5	0.430987	2361.5	0.10015	5.77367e-05	FALSE	FALSE	FALSE	FALSE
Scelionidae	Arthropoda	family	42	0.493583	41.3881	99.4077	1.00462	19.274	0.522308	5	416.262	985	0	3	22	82813.5	2.16228e-12	70397	1.57342e-05	64044	0.00359029	69498	4.56743e-05	5.77367e-05	TRUE	FALSE	TRUE	TRUE
Miridae	Arthropoda	family	5	84.7976	91.1945	98.3218	1.10464	20.1385	0.465461	645	837	992	4	86.8	252	7427	0.376395	2208.5	0.01369	2445.5	0.0210645	3631.5	0.121642	5.77367e-05	FALSE	FALSE	FALSE	FALSE
Chloropidae	Arthropoda	family	1	96.0513	96.0513	96.0513	1.02055	19.9157	nan	954	954	954	19	19	19	1392	0.793702	319.5	0.20103	362.5	0.224927	870.5	0.626904	5.77367e-05	FALSE	FALSE	FALSE	FALSE
Cambaridae	Arthropoda	family	2	73.3465	85.2419	97.1372	1.02611	21.8807	0.213761	725	851	977	7	12.5	18	3060	0.51579	1066	0.169379	922.5	0.129505	59	0.0169479	5.77367e-05	FALSE	FALSE	FALSE	FALSE
Chrysopidae	Arthropoda	family	2	97.9269	98.2725	98.618	1.00602	20.124	0.0281903	990	990.5	991	2	5	8	2312.5	0.915292	2288.5	0.895642	2313	0.915605	1287	0.251519	5.77367e-05	FALSE	FALSE	FALSE	FALSE
Athaliidae	Arthropoda	family	1	100	100	100	1	18.9628	nan	1013	1013	1013	0	0	0	47	0.096046	2235	0.140221	2232.5	0.142255	2071.5	0.218877	5.77367e-05	FALSE	FALSE	FALSE	FALSE
Tomoceridae	Arthropoda	family	9	82.922	90.4025	97.8282	1.01403	19.4542	0.137767	827	903	967	2	12.7778	26	13796.5	0.164525	5347.5	0.00809234	6046	0.0210137	14073.5	0.131016	5.77367e-05	FALSE	FALSE	FALSE	FALSE
Portunidae	Arthropoda	family	2	94.4719	95.2122	95.9526	1.03237	20.7248	0.00497766	908	938.5	969	3	26	49	2888	0.634352	1491.5	0.346419	1653.5	0.438481	426	0.0437059	5.77367e-05	FALSE	FALSE	FALSE	FALSE
Melittidae	Arthropoda	family	1	100	100	100	1.00395	20.1196	nan	1009	1009	1009	4	4	4	47	0.096046	1151.5	0.934661	1472	0.706517	645.5	0.419225	5.77367e-05	FALSE	FALSE	FALSE	FALSE
Sacculinidae	Arthropoda	family	1	87.463	87.463	87.463	1.0079	19.3933	nan	882	882	882	4	4	4	1644.5	0.533076	1151.5	0.934661	877.5	0.634932	1667.5	0.514445	5.77367e-05	FALSE	FALSE	FALSE	FALSE
Pompilidae	Arthropoda	family	1	99.2103	99.2103	99.2103	1.00498	20.2513	nan	1000	1000	1000	5	5	5	925.5	0.685099	984.5	0.747321	1219	0.989127	505.5	0.313493	5.77367e-05	FALSE	FALSE	FALSE	FALSE
Attelabidae	Arthropoda	family	1	100	100	100	1.01579	19.8748	nan	1002	1002	1002	11	11	11	47	0.096046	508	0.31369	471	0.290104	912.5	0.670076	5.77367e-05	FALSE	FALSE	FALSE	FALSE
Penaeidae	Arthropoda	family	5	87.2655	92.0237	96.4462	1.02626	21.315	0.185654	841	909.2	956	5	23	64	7658	0.301854	2291.5	0.0158677	2549.5	0.0250802	420.5	0.000319146	5.77367e-05	FALSE	FALSE	FALSE	FALSE
Melyridae	Arthropoda	family	1	99.2103	99.2103	99.2103	1.00896	20.1149	nan	996	996	996	9	9	9	925.5	0.685099	603	0.383823	769	0.528411	651.5	0.424181	5.77367e-05	FALSE	FALSE	FALSE	FALSE
Bibionidae	Arthropoda	family	1	99.7038	99.7038	99.7038	1.00198	19.6445	nan	1008	1008	1008	2	2	2	488.5	0.302212	1632.5	0.542926	1811	0.388241	1293.5	0.906675	5.77367e-05	FALSE	FALSE	FALSE	FALSE
Pemphigidae	Arthropoda	family	5	98.0257	98.3021	98.618	1.01085	19.6706	0.380263	967	986.2	992	3	9.6	26	5780	0.865516	4018.5	0.192895	4296.5	0.262542	6385.5	0.833029	5.77367e-05	FALSE	FALSE	FALSE	FALSE
Alydidae	Arthropoda	family	1	97.6308	97.6308	97.6308	1.00303	20.7998	nan	986	986	986	3	3	3	1245	0.95943	1365	0.823028	1548	0.627282	183.5	0.142029	5.77367e-05	FALSE	FALSE	FALSE	FALSE
Blastobasidae	Arthropoda	family	2	99.6051	99.7532	99.9013	1.01684	20.1562	0.0244889	1005	1006	1007	4	4.5	5	788.5	0.098901	2136	0.774702	1543.5	0.37545	1210	0.220767	5.77367e-05	FALSE	FALSE	FALSE	FALSE
Pisauridae	Arthropoda	family	1	98.3218	98.3218	98.3218	1.02209	21.7458	nan	977	977	977	19	19	19	1151.5	0.934904	319.5	0.20103	338	0.211784	34.5	0.0927051	5.77367e-05	FALSE	FALSE	FALSE	FALSE
Cossidae	Arthropoda	family	1	99.8026	99.8026	99.8026	1.00297	20.3477	nan	1008	1008	1008	3	3	3	310	0.197927	1365	0.823028	1640.5	0.536417	423.5	0.260524	5.77367e-05	FALSE	FALSE	FALSE	FALSE
Taeniopterygidae	Arthropoda	family	1	98.618	98.618	98.618	1.004	19.8943	nan	995	995	995	4	4	4	1105.5	0.882666	1151.5	0.934661	1364.5	0.824052	894.5	0.651429	5.77367e-05	FALSE	FALSE	FALSE	FALSE
Zygaenidae	Arthropoda	family	1	99.9013	99.9013	99.9013	1.00494	19.718	nan	1009	1009	1009	3	3	3	155	0.131151	1365	0.823028	1281	0.918311	1163.5	0.946427	5.77367e-05	FALSE	FALSE	FALSE	FALSE
Caligidae	Arthropoda	family	2	72.7542	83.3662	93.9783	1.03027	20.1251	0.197403	705	821.5	938	14	23	32	3277.5	0.384203	601.5	0.0648195	640	0.071461	1284	0.250268	5.77367e-05	FALSE	FALSE	FALSE	FALSE
Pyrochroidae	Arthropoda	family	1	99.8026	99.8026	99.8026	1.05836	19.3346	nan	1001	1001	1001	10	10	10	310	0.197927	553.5	0.346158	127.5	0.120992	1729.5	0.458953	5.77367e-05	FALSE	FALSE	FALSE	FALSE
Hormaphididae	Arthropoda	family	1	97.6308	97.6308	97.6308	1.03236	19.5829	nan	957	957	957	32	32	32	1245	0.95943	189	0.142562	229	0.160013	1383.5	0.805757	5.77367e-05	FALSE	FALSE	FALSE	FALSE
Palaemonidae	Arthropoda	family	2	10.7601	30.6515	50.5429	1.16964	22.0839	0.765655	86	292	498	14	18.5	23	4134	0.0822416	680	0.0772814	296	0.031446	70	0.0174674	5.77367e-05	FALSE	FALSE	FALSE	FALSE
Carposinidae	Arthropoda	family	1	99.5064	99.5064	99.5064	1.04167	19.8046	nan	966	966	966	42	42	42	737.5	0.499737	145	0.126115	181.5	0.140707	1029.5	0.795812	5.77367e-05	FALSE	FALSE	FALSE	FALSE
Ixodidae	Arthropoda	family	12	20.8292	89.207	98.2231	1.0354	21.4509	0.459166	211	871.583	971	0	32.0833	127	17497	0.217436	5058	9.06641e-05	5501	0.000198454	1330	5.44621e-08	5.77367e-05	TRUE	FALSE	FALSE	FALSE
Lithodidae	Arthropoda	family	2	47.5814	63.6723	79.7631	1.08464	22.1769	0.16418	404	605.5	807	1	39.5	78	3660	0.208516	1992	0.665269	1949.5	0.635078	30	0.0156427	5.77367e-05	FALSE	FALSE	FALSE	FALSE
Aphalaridae	Arthropoda	family	1	91.6091	91.6091	91.6091	1.00647	19.9934	nan	922	922	922	6	6	6	1576.5	0.598972	845	0.601105	1014.5	0.780797	778.5	0.536826	5.77367e-05	FALSE	FALSE	FALSE	FALSE
Limulidae	Arthropoda	family	3	93.4847	97.3017	99.8026	1.154	21.3529	0.132731	854	870.333	893	93	115.333	147	2937.5	0.568833	156	0.00396876	136.5	0.00386336	235.5	0.00506601	5.77367e-05	FALSE	FALSE	FALSE	FALSE
Cynipidae	Arthropoda	family	16	2.27048	63.0368	98.2231	1.00819	20.4884	0.926195	23	633	991	0	5.5625	42	27858	0.00236312	21431	0.454502	19529.5	0.947269	10551	0.00166469	5.77367e-05	FALSE	FALSE	FALSE	FALSE
Harpacticidae	Arthropoda	family	2	96.2488	96.5449	96.8411	1.00256	19.0826	0.0199027	972	975.5	979	2	2.5	3	2701.5	0.774355	2997.5	0.55604	3271	0.387309	3938	0.125583	5.77367e-05	FALSE	FALSE	FALSE	FALSE
Timematidae	Arthropoda	family	10	51.5301	85.4097	95.0642	1.00136	20.8209	0.0638237	520	864.2	961	0	1	3	16286.5	0.0577244	19405	0.000897437	19440.5	0.000874566	1762	3.01972e-06	5.77367e-05	TRUE	FALSE	FALSE	FALSE
Diopsidae	Arthropoda	family	2	71.8657	85.3899	98.9141	1.13068	19.9104	0.481828	723	752.5	782	5	112.5	220	2811.5	0.690546	1010	0.152389	1020.5	0.156577	1915	0.608699	5.77367e-05	FALSE	FALSE	FALSE	FALSE
Paguridae	Arthropoda	family	2	10.5627	12.7345	14.9062	1.01461	20.5276	0.0323999	106	127.5	149	1	1.5	2	4393	0.0454791	3549.5	0.250137	1125.5	0.190129	614	0.0677172	5.77367e-05	FALSE	FALSE	FALSE	FALSE
Balanidae	Arthropoda	family	4	33.5637	57.6012	94.3731	1.08692	20.1626	0.109859	337	511	685	3	72.5	271	7374	0.0692353	2778	0.139222	1595	0.020196	2387	0.0792743	5.77367e-05	FALSE	FALSE	FALSE	FALSE
Cephidae	Arthropoda	family	20	99.0128	99.4373	99.7038	1.00154	18.9072	0.0949371	1000	1005.75	1009	0	1.55	6	15244	0.00434644	35695.5	0.000225028	37492	2.10929e-05	42196	1.03979e-08	5.77367e-05	TRUE	TRUE	FALSE	FALSE
Eulophidae	Arthropoda	family	2	97.3346	98.3218	99.309	1.01948	19.4108	0.633403	976	981.5	987	10	14.5	19	2148	0.784848	873	0.116312	951	0.136974	3008	0.553999	5.77367e-05	FALSE	FALSE	FALSE	FALSE
Brentidae	Arthropoda	family	1	99.7038	99.7038	99.7038	1.01089	19.7845	nan	999	999	999	11	11	11	488.5	0.302212	508	0.31369	649.5	0.422641	1061.5	0.83131	5.77367e-05	FALSE	FALSE	FALSE	FALSE
Cancridae	Arthropoda	family	1	97.1372	97.1372	97.1372	1.0122	20.4088	nan	972	972	972	12	12	12	1296	0.901357	471.5	0.289142	587	0.372661	375.5	0.232565	5.77367e-05	FALSE	FALSE	FALSE	FALSE
Artemiidae	Arthropoda	family	2	53.1096	53.5044	53.8993	1.02218	20.7527	0.270516	523	530	537	9	12	15	3806.5	0.159705	991.5	0.147072	716	0.0844435	431	0.0442361	5.77367e-05	FALSE	FALSE	FALSE	FALSE
Rhyacophilidae	Arthropoda	family	5	80.6515	95.3801	99.5064	1.0075	20.3094	0.283372	815	958.8	1006	1	7.4	28	5389.5	0.674931	6548.5	0.746489	7078.5	0.507898	2478.5	0.022342	5.77367e-05	FALSE	FALSE	FALSE	FALSE
Oppiidae	Arthropoda	family	3	84.5015	87.6275	92.7937	1.05461	18.9758	0.282821	795	842.667	933	7	45	67	4897.5	0.293613	927	0.0250468	857.5	0.0218914	6097.5	0.0420521	5.77367e-05	FALSE	FALSE	FALSE	FALSE
Philopteridae	Arthropoda	family	2	98.4205	98.618	98.8154	1.04246	18.852	0.425041	927	961	995	2	38	74	2195	0.821672	1715.5	0.475352	1830	0.551325	4187	0.0745175	5.77367e-05	FALSE	FALSE	FALSE	FALSE
Paronellidae	Arthropoda	family	7	9.18065	53.4198	92.9911	1.00481	18.7474	0.445481	93	537	935	0	4.14286	16	13193.5	0.0105111	10702.5	0.224109	10817.5	0.202411	14865.5	0.0005656	5.77367e-05	FALSE	FALSE	FALSE	FALSE
Orchesellidae	Arthropoda	family	2	40.9674	68.9042	96.8411	1.01886	18.8845	0.833904	415	681	947	0	17	34	3321.5	0.360322	2411	0.994727	2430	0.990695	3862	0.145687	5.77367e-05	FALSE	FALSE	FALSE	FALSE
Diadocidiidae	Arthropoda	family	1	96.2488	96.2488	96.2488	1.02667	19.76	nan	949	949	949	26	26	26	1373	0.814766	232.5	0.160393	287.5	0.186464	1098.5	0.872784	5.77367e-05	FALSE	FALSE	FALSE	FALSE
Mycetophilidae	Arthropoda	family	5	61.5992	88.5291	97.4334	1.00602	19.5673	0.202699	621	892.2	981	2	4.6	9	7397	0.386847	5810.5	0.880458	5780.5	0.865628	6988.5	0.551148	5.77367e-05	FALSE	FALSE	FALSE	FALSE
Pleciidae	Arthropoda	family	1	92.5962	92.5962	92.5962	1.0032	19.4307	nan	935	935	935	3	3	3	1545.5	0.63019	1365	0.823028	1519.5	0.656555	1612.5	0.566442	5.77367e-05	FALSE	FALSE	FALSE	FALSE
Ricinidae	Arthropoda	family	1	97.4334	97.4334	97.4334	1.00304	18.8579	nan	984	984	984	3	3	3	1266	0.935474	1365	0.823028	1546	0.629318	2145.5	0.181773	5.77367e-05	FALSE	FALSE	FALSE	FALSE
Pisuliidae	Arthropoda	family	1	53.0109	53.0109	53.0109	1.00559	20.0968	nan	534	534	534	3	3	3	1908.5	0.316533	1365	0.823028	1145	0.927424	672.5	0.441795	5.77367e-05	FALSE	FALSE	FALSE	FALSE
Anisopodidae	Arthropoda	family	1	99.2103	99.2103	99.2103	1.00697	18.6627	nan	998	998	998	7	7	7	925.5	0.685099	731	0.492224	937.5	0.697475	2252.5	0.136674	5.77367e-05	FALSE	FALSE	FALSE	FALSE
Rhinotermitidae	Arthropoda	family	3	83.8105	94.2086	99.6051	1.00555	20.5673	0.0459296	845	949	1008	1	5.33333	11	3252.5	0.757108	3576.5	0.966896	3910	0.815093	859.5	0.0221402	5.77367e-05	FALSE	FALSE	FALSE	FALSE
Proctophyllodidae	Arthropoda	family	1	90.6219	90.6219	90.6219	1.00218	17.9043	nan	916	916	916	2	2	2	1597.5	0.578231	1632.5	0.542926	1717.5	0.46619	2359.5	0.100742	5.77367e-05	FALSE	FALSE	FALSE	FALSE
Blattidae	Arthropoda	family	1	95.8539	95.8539	95.8539	1.00618	21.8404	nan	965	965	965	6	6	6	1405.5	0.778824	845	0.601105	1028.5	0.796254	29.5	0.0913257	5.77367e-05	FALSE	FALSE	FALSE	FALSE
Phylloxeridae	Arthropoda	family	1	98.618	98.618	98.618	1.01902	19.4595	nan	981	981	981	18	18	18	1105.5	0.882666	335	0.208996	392.5	0.241801	1568.5	0.609776	5.77367e-05	FALSE	FALSE	FALSE	FALSE
Bostrichidae	Arthropoda	family	1	99.5064	99.5064	99.5064	1.00595	19.9876	nan	1002	1002	1002	6	6	6	737.5	0.499737	845	0.601105	1084.5	0.858825	786.5	0.544394	5.77367e-05	FALSE	FALSE	FALSE	FALSE
Keroplatidae	Arthropoda	family	1	89.0424	89.0424	89.0424	1.00443	20.1623	nan	898	898	898	4	4	4	1624.5	0.552071	1151.5	0.934661	1321.5	0.872364	596.5	0.380041	5.77367e-05	FALSE	FALSE	FALSE	FALSE
Forficulidae	Arthropoda	family	1	87.0681	87.0681	87.0681	1.04989	20.7836	nan	846	846	846	36	36	36	1650.5	0.527442	170	0.135269	151.5	0.12947	190.5	0.144767	5.77367e-05	FALSE	FALSE	FALSE	FALSE
Liviidae	Arthropoda	family	1	98.1244	98.1244	98.1244	1.05634	19.4606	nan	939	939	939	55	55	55	1185.5	0.973709	114	0.115444	132.5	0.122722	1565.5	0.612783	5.77367e-05	FALSE	FALSE	FALSE	FALSE
Acaridae	Arthropoda	family	2	88.5489	90.1283	91.7078	1.02689	18.9936	0.778257	876	892	908	21	21	21	3205	0.425605	576	0.0611472	569	0.0608565	3740	0.182982	5.77367e-05	FALSE	FALSE	FALSE	FALSE
Adelgidae	Arthropoda	family	1	98.618	98.618	98.618	1.03103	19.4147	nan	972	972	972	27	27	27	1105.5	0.882666	222.5	0.156151	240.5	0.164975	1634.5	0.545344	5.77367e-05	FALSE	FALSE	FALSE	FALSE
Lithobiidae	Arthropoda	family	1	69.4965	69.4965	69.4965	1.06676	21.8981	nan	658	658	658	46	46	46	1793.5	0.402692	133	0.121897	111.5	0.115586	26.5	0.0905059	5.77367e-05	FALSE	FALSE	FALSE	FALSE
Scolopendridae	Arthropoda	family	1	89.8322	89.8322	89.8322	1.00989	21.6511	nan	901	901	901	9	9	9	1612	0.564109	603	0.383823	720.5	0.483925	49.5	0.0969442	5.77367e-05	FALSE	FALSE	FALSE	FALSE
Glomeridae	Arthropoda	family	1	84.6989	84.6989	84.6989	1.01515	18.8256	nan	846	846	846	12	12	12	1682.5	0.497918	471.5	0.289142	486.5	0.300361	2171.5	0.169912	5.77367e-05	FALSE	FALSE	FALSE	FALSE
Anisolabididae	Arthropoda	family	2	75.4195	86.772	98.1244	1.0496	20.4285	0.336307	752	837	922	12	42	72	2933	0.60223	558	0.0586601	559	0.0594734	806	0.102506	5.77367e-05	FALSE	FALSE	FALSE	FALSE
Scutigeridae	Arthropoda	family	1	91.9052	91.9052	91.9052	1.03115	21.6227	nan	904	904	904	27	27	27	1567	0.608464	222.5	0.156151	239.5	0.164539	54.5	0.0983911	5.77367e-05	FALSE	FALSE	FALSE	FALSE
Branchinectidae	Arthropoda	family	2	91.6091	91.9546	92.3001	1.00376	19.9698	0.284859	923	928	933	2	3.5	5	3132.5	0.469501	2617	0.840045	2879	0.64051	1672	0.448728	5.77367e-05	FALSE	FALSE	FALSE	FALSE
Triopsidae	Arthropoda	family	6	96.4462	97.7789	98.5192	1.02624	18.2917	0.19293	907	966.167	994	2	24.3333	78	7298.5	0.979486	4320.5	0.0853641	4843	0.158501	13902	0.000109326	5.77367e-05	FALSE	FALSE	FALSE	FALSE
Nanorchestidae	Arthropoda	family	1	49.9506	49.9506	49.9506	1.00198	18.1219	nan	505	505	505	1	1	1	1927.5	0.303558	1917	0.308875	1853	0.355977	2339.5	0.106816	5.77367e-05	FALSE	FALSE	FALSE	FALSE
Nematalycidae	Arthropoda	family	1	92.0039	92.0039	92.0039	1.00429	17.9716	nan	928	928	928	4	4	4	1565	0.610471	1151.5	0.934661	1334	0.858262	2353.5	0.102535	5.77367e-05	FALSE	FALSE	FALSE	FALSE
Tarsonemidae	Arthropoda	family	1	73.9388	73.9388	73.9388	1.01602	18.1835	nan	737	737	737	12	12	12	1754.5	0.434839	471.5	0.289142	455.5	0.280085	2334.5	0.108378	5.77367e-05	FALSE	FALSE	FALSE	FALSE
Calopterygidae	Arthropoda	family	2	96.0513	97.9269	99.8026	1.00645	21.2114	0.000734339	972	986.5	1001	1	5.5	10	1702	0.468566	2470.5	0.957832	2530.5	0.909573	195	0.024425	5.77367e-05	FALSE	FALSE	FALSE	FALSE
Lepismatidae	Arthropoda	family	1	49.0622	49.0622	49.0622	1.02414	22.058	nan	488	488	488	9	9	9	1930.5	0.301542	603	0.383823	315.5	0.200212	18.5	0.0883489	5.77367e-05	FALSE	FALSE	FALSE	FALSE
Lepidostomatidae	Arthropoda	family	1	98.8154	98.8154	98.8154	1.00999	20.4609	nan	992	992	992	9	9	9	1057.5	0.828699	603	0.383823	699.5	0.465313	348.5	0.217807	5.77367e-05	FALSE	FALSE	FALSE	FALSE
Brachycentridae	Arthropoda	family	2	51.5301	60.1185	68.7068	1.00168	19.9665	0.500877	521	608	695	1	1	1	3713.5	0.18957	3834	0.150066	3785.5	0.165669	1782	0.518047	5.77367e-05	FALSE	FALSE	FALSE	FALSE
Glossosomatidae	Arthropoda	family	2	48.8648	71.2241	93.5834	1.0087	20.1441	0.019699	489	716	943	5	5.5	6	3451	0.29559	1829.5	0.549921	1758.5	0.503953	1234	0.230048	5.77367e-05	FALSE	FALSE	FALSE	FALSE
Hydroptilidae	Arthropoda	family	1	97.1372	97.1372	97.1372	1.0498	19.094	nan	941	941	941	43	43	43	1296	0.901357	142.5	0.125227	153.5	0.130197	1956.5	0.286827	5.77367e-05	FALSE	FALSE	FALSE	FALSE
Philopotamidae	Arthropoda	family	1	96.9398	96.9398	96.9398	1.01426	19.7024	nan	968	968	968	14	14	14	1319	0.87532	412.5	0.252266	513.5	0.318798	1188.5	0.974908	5.77367e-05	FALSE	FALSE	FALSE	FALSE
Leptestheriidae	Arthropoda	family	1	95.7552	95.7552	95.7552	1.02268	18.4601	nan	948	948	948	22	22	22	1414.5	0.768951	275.5	0.179626	332.5	0.208912	2291.5	0.122577	5.77367e-05	FALSE	FALSE	FALSE	FALSE
Phytoseiidae	Arthropoda	family	3	96.2488	96.5778	96.8411	1.04126	18.9712	0.136358	918	940.333	954	25	38	57	4045	0.729905	545	0.0105352	624	0.0129354	6171.5	0.0362546	5.77367e-05	FALSE	FALSE	FALSE	FALSE
Neanuridae	Arthropoda	family	5	79.2695	86.002	95.459	1.02464	18.8324	0.620565	799	848.8	938	3	22.4	70	8116	0.184934	3483.5	0.0997856	3835.5	0.156809	9966.5	0.0124715	5.77367e-05	FALSE	FALSE	FALSE	FALSE
Belostomatidae	Arthropoda	family	1	96.15	96.15	96.15	1.12218	19.8719	nan	855	855	855	119	119	119	1383	0.803662	46.5	0.0946681	57.5	0.098732	914.5	0.672161	5.77367e-05	FALSE	FALSE	FALSE	FALSE
Katiannidae	Arthropoda	family	1	50.7404	50.7404	50.7404	1.00778	18.9891	nan	511	511	511	3	3	3	1921.5	0.307617	1365	0.823028	883.5	0.641079	2051.5	0.22978	5.77367e-05	FALSE	FALSE	FALSE	FALSE
Oncopoduridae	Arthropoda	family	2	90.6219	91.8559	93.0898	1.0097	18.5928	0.00521154	907	921.5	936	7	9	11	3125	0.47418	1239	0.230802	1495	0.349534	4533	0.0329138	5.77367e-05	FALSE	FALSE	FALSE	FALSE
Brachystomellidae	Arthropoda	family	1	90.5232	90.5232	90.5232	1.00545	18.5902	nan	912	912	912	5	5	5	1599.5	0.576273	984.5	0.747321	1154.5	0.938258	2268.5	0.130746	5.77367e-05	FALSE	FALSE	FALSE	FALSE
Morabidae	Arthropoda	family	1	69.9901	69.9901	69.9901	1.05783	22.1058	nan	668	668	668	41	41	41	1789.5	0.405922	147.5	0.127008	128.5	0.121337	15.5	0.0875508	5.77367e-05	FALSE	FALSE	FALSE	FALSE
Phalangiidae	Arthropoda	family	1	98.2231	98.2231	98.2231	1.07739	20.1732	nan	921	921	921	74	74	74	1168	0.953722	83	0.105496	93.5	0.109733	584.5	0.3708	5.77367e-05	FALSE	FALSE	FALSE	FALSE
Figitidae	Arthropoda	family	5	69.5953	88.5489	99.309	1.00347	19.8959	0.439775	701	894	1004	2	3	5	7199.5	0.459972	7033.5	0.525442	7518.5	0.345099	4928.5	0.471933	5.77367e-05	FALSE	FALSE	FALSE	FALSE
Nephilidae	Arthropoda	family	4	93.8796	95.8786	98.2231	1.03896	21.6937	0.066788	914	938.5	970	25	32.75	37	5491.5	0.639078	759	0.00339297	819.5	0.00399522	175	0.000852518	5.77367e-05	FALSE	FALSE	FALSE	FALSE
Ampulicidae	Arthropoda	family	1	99.8026	99.8026	99.8026	1	19.4422	nan	1011	1011	1011	0	0	0	310	0.197927	2235	0.140221	2232.5	0.142255	1593.5	0.584973	5.77367e-05	FALSE	FALSE	FALSE	FALSE
Nephropidae	Arthropoda	family	1	96.5449	96.5449	96.5449	1.00613	21.5527	nan	972	972	972	6	6	6	1349.5	0.841005	845	0.601105	1034.5	0.802903	60.5	0.10015	5.77367e-05	FALSE	FALSE	FALSE	FALSE
Agaonidae	Arthropoda	family	8	97.6308	99.1979	99.6051	1.00437	19.4338	0.131678	979	1000.62	1007	1	4.25	10	6807	0.147311	9867	0.921328	11121.5	0.463078	12720	0.125989	5.77367e-05	FALSE	FALSE	FALSE	FALSE
Trhypochthoniidae	Arthropoda	family	1	94.768	94.768	94.768	1.01042	18.7703	nan	950	950	950	10	10	10	1471	0.707878	553.5	0.346158	675.5	0.444538	2205.5	0.155289	5.77367e-05	FALSE	FALSE	FALSE	FALSE
Anthocoridae	Arthropoda	family	2	90.8193	91.5104	92.2014	1.21748	19.222	0.550859	615	759.5	904	16	167.5	319	3154	0.456228	378.5	0.0381493	418	0.0425946	3509	0.272138	5.77367e-05	FALSE	FALSE	FALSE	FALSE
Coenobitidae	Arthropoda	family	1	60.8095	60.8095	60.8095	1.0974	21.808	nan	557	557	557	59	59	59	1856.5	0.353877	106.5	0.112972	78.5	0.105037	30.5	0.0916002	5.77367e-05	FALSE	FALSE	FALSE	FALSE
Palinuridae	Arthropoda	family	1	73.4452	73.4452	73.4452	1.04301	21.3786	nan	712	712	712	32	32	32	1761.5	0.428962	189	0.142562	171.5	0.136881	75.5	0.104658	5.77367e-05	FALSE	FALSE	FALSE	FALSE
Geotrupidae	Arthropoda	family	1	96.2488	96.2488	96.2488	1.00615	19.4748	nan	969	969	969	6	6	6	1373	0.814766	845	0.601105	1032.5	0.800685	1540.5	0.638096	5.77367e-05	FALSE	FALSE	FALSE	FALSE
Veliidae	Arthropoda	family	1	93.8796	93.8796	93.8796	1.00421	20.3217	nan	947	947	947	4	4	4	1508.5	0.66833	1151.5	0.934661	1339.5	0.852071	440.5	0.270962	5.77367e-05	FALSE	FALSE	FALSE	FALSE
Dryinidae	Arthropoda	family	1	99.4077	99.4077	99.4077	1.00298	20.2716	nan	1004	1004	1004	3	3	3	814	0.57188	1365	0.823028	1587	0.588164	487.5	0.301298	5.77367e-05	FALSE	FALSE	FALSE	FALSE
Aphrophoridae	Arthropoda	family	1	86.1797	86.1797	86.1797	1.05842	21.7387	nan	822	822	822	51	51	51	1661	0.517657	121.5	0.117958	126.5	0.120649	36.5	0.0932616	5.77367e-05	FALSE	FALSE	FALSE	FALSE
Darwinulidae	Arthropoda	family	1	92.695	92.695	92.695	1.01171	19.7612	nan	929	929	929	10	10	10	1542	0.633758	553.5	0.346158	613.5	0.393389	1097.5	0.871658	5.77367e-05	FALSE	FALSE	FALSE	FALSE
Cyprididae	Arthropoda	family	1	88.7463	88.7463	88.7463	1.0267	19.7469	nan	875	875	875	24	24	24	1627.5	0.549201	258.5	0.171827	285.5	0.185509	1116.5	0.893095	5.77367e-05	FALSE	FALSE	FALSE	FALSE
Gryllidae	Arthropoda	family	4	43.0405	84.5262	99.0128	1.00983	21.1129	0.319755	432	847.75	995	4	8.5	12	5333	0.722215	2832.5	0.150003	2879	0.160809	521	0.00201526	5.77367e-05	FALSE	FALSE	FALSE	FALSE
Phryganeidae	Arthropoda	family	2	92.7937	96.1994	99.6051	1.05266	20.8315	0.274597	842	925.5	1009	0	49	98	2171.5	0.803205	2296.5	0.90208	2307	0.910777	379	0.0389794	5.77367e-05	FALSE	FALSE	FALSE	FALSE
Majidae	Arthropoda	family	1	95.5577	95.5577	95.5577	1.01033	21.4179	nan	958	958	958	10	10	10	1428	0.754211	553.5	0.346158	679.5	0.447963	70.5	0.103138	5.77367e-05	FALSE	FALSE	FALSE	FALSE
Gammaridae	Arthropoda	family	1	36.0316	36.0316	36.0316	1.03562	21.8987	nan	353	353	353	12	12	12	2025	0.242588	471.5	0.289142	207.5	0.15104	25.5	0.090234	5.77367e-05	FALSE	FALSE	FALSE	FALSE
Eriophyidae	Arthropoda	family	1	65.7453	65.7453	65.7453	1.00901	17.2981	nan	660	660	660	6	6	6	1824	0.378574	845	0.601105	762.5	0.522331	2393.5	0.0910518	5.77367e-05	FALSE	FALSE	FALSE	FALSE
Glossinidae	Arthropoda	family	6	97.2359	99.0457	99.8026	1.01709	19.6998	0.0760073	962	986.167	996	6	17.1667	38	4724.5	0.139432	2645	0.00686912	3313	0.021157	7190	0.964888	5.77367e-05	FALSE	FALSE	FALSE	FALSE
Meloidae	Arthropoda	family	5	99.1115	99.4472	99.9013	1.00815	18.5447	0.223743	973	999.2	1010	0	8.2	31	3274.5	0.0761278	7187.5	0.462976	7493	0.353501	11299.5	0.000807844	5.77367e-05	FALSE	FALSE	FALSE	FALSE
Trigoniulidae	Arthropoda	family	1	97.9269	97.9269	97.9269	1.02016	19.9216	nan	972	972	972	20	20	20	1207	0.998285	304	0.193287	371.5	0.229899	869.5	0.625891	5.77367e-05	FALSE	FALSE	FALSE	FALSE
Paradoxosomatidae	Arthropoda	family	1	96.4462	96.4462	96.4462	1.03275	19.0151	nan	945	945	945	32	32	32	1357	0.83261	189	0.142562	225.5	0.158526	2032.5	0.24049	5.77367e-05	FALSE	FALSE	FALSE	FALSE
Colletidae	Arthropoda	family	2	99.6051	99.7532	99.9013	1.00446	19.5835	0.223853	1000	1006	1012	0	4.5	9	788.5	0.098901	2838	0.669706	3005.5	0.551659	2740	0.748282	5.77367e-05	FALSE	FALSE	FALSE	FALSE
Gracillariidae	Arthropoda	family	1	71.5696	71.5696	71.5696	1.11586	20.0247	nan	648	648	648	77	77	77	1784.5	0.409981	77.5	0.103804	62.5	0.100205	744.5	0.505265	5.77367e-05	FALSE	FALSE	FALSE	FALSE
Baetidae	Arthropoda	family	2	22.31	60.2665	98.2231	1.02041	18.9927	0.024622	222	597.5	973	4	13	22	3287.5	0.378692	1427	0.313867	743	0.0894915	4101	0.0897911	5.77367e-05	FALSE	FALSE	FALSE	FALSE
Chlorocyphidae	Arthropoda	family	1	91.1155	91.1155	91.1155	1.27086	21.1625	nan	767	767	767	156	156	156	1587.5	0.588065	33.5	0.091034	26.5	0.0899807	105.5	0.114155	5.77367e-05	FALSE	FALSE	FALSE	FALSE
Cicadidae	Arthropoda	family	2	4.24482	19.7433	35.2419	1.007	20.0393	1.13515	43	197.5	352	0	2.5	5	4329	0.0529457	3219.5	0.415378	2755	0.73292	2003	0.672304	5.77367e-05	FALSE	FALSE	FALSE	FALSE
Coccidae	Arthropoda	family	1	87.6604	87.6604	87.6604	1.0473	20.2999	nan	849	849	849	39	39	39	1641.5	0.535904	157	0.130447	156.5	0.131293	458.5	0.282323	5.77367e-05	FALSE	FALSE	FALSE	FALSE
Buthidae	Arthropoda	family	3	45.4097	68.0816	94.6693	1.04552	20.6985	0.09124	448	661.333	932	12	28.3333	46	5262.5	0.176355	827	0.0201426	598.5	0.012188	687.5	0.0151043	5.77367e-05	FALSE	FALSE	FALSE	FALSE
Reduviidae	Arthropoda	family	2	92.0039	94.4225	96.8411	1.00746	20.5239	0.208695	920	949.5	979	2	7	12	2893.5	0.630387	2104	0.749902	2294	0.900334	640	0.0717651	5.77367e-05	FALSE	FALSE	FALSE	FALSE
Eresidae	Arthropoda	family	2	87.0681	91.8065	96.5449	1.01617	21.6953	0.0501555	867	915.5	964	14	14.5	15	3000	0.555816	801	0.100248	915	0.127593	85	0.0181984	5.77367e-05	FALSE	FALSE	FALSE	FALSE
Trichogrammatidae	Arthropoda	family	3	97.8282	98.256	99.1115	1.03283	19.1689	0.11375	962	968	978	26	27.3333	29	3408.5	0.856936	663.5	0.0139173	691	0.0150955	5676.5	0.0918644	5.77367e-05	FALSE	FALSE	FALSE	FALSE
Fulgoridae	Arthropoda	family	1	38.5982	38.5982	38.5982	1.01023	21.3259	nan	388	388	388	3	3	3	2008	0.252548	1365	0.823028	682.5	0.450542	81.5	0.106505	5.77367e-05	FALSE	FALSE	FALSE	FALSE
Arrhopalitidae	Arthropoda	family	1	84.6002	84.6002	84.6002	1.0105	19.1698	nan	849	849	849	8	8	8	1686	0.494743	656	0.42682	669.5	0.439428	1894.5	0.328833	5.77367e-05	FALSE	FALSE	FALSE	FALSE
Bourletiellidae	Arthropoda	family	1	92.8924	92.8924	92.8924	1.00744	19.1546	nan	934	934	934	7	7	7	1535	0.640919	731	0.492224	900.5	0.65863	1910.5	0.317629	5.77367e-05	FALSE	FALSE	FALSE	FALSE
Hypogastruridae	Arthropoda	family	1	86.8707	86.8707	86.8707	1.00682	18.9054	nan	874	874	874	6	6	6	1654	0.52417	845	0.601105	996.5	0.761052	2114.5	0.196705	5.77367e-05	FALSE	FALSE	FALSE	FALSE
Onychiuridae	Arthropoda	family	1	84.6002	84.6002	84.6002	1.00467	18.69	nan	853	853	853	4	4	4	1686	0.494743	1151.5	0.934661	1307.5	0.888206	2241.5	0.140868	5.77367e-05	FALSE	FALSE	FALSE	FALSE
Sminthurididae	Arthropoda	family	2	90.227	92.9418	95.6565	1.01209	18.8052	0.172439	907	930	953	7	11.5	16	3029.5	0.535948	1096	0.179046	1332	0.270988	4344	0.0521242	5.77367e-05	FALSE	FALSE	FALSE	FALSE
Tullbergiidae	Arthropoda	family	1	95.2616	95.2616	95.2616	1.00725	18.4003	nan	958	958	958	7	7	7	1445	0.735777	731	0.492224	907.5	0.665913	2303.5	0.118475	5.77367e-05	FALSE	FALSE	FALSE	FALSE
Neelidae	Arthropoda	family	1	92.3001	92.3001	92.3001	1.00428	18.3981	nan	932	932	932	3	3	3	1556	0.619538	1365	0.823028	1335.5	0.856573	2304.5	0.118139	5.77367e-05	FALSE	FALSE	FALSE	FALSE
Campodeidae	Arthropoda	family	1	87.9566	87.9566	87.9566	1.01122	20.8429	nan	882	882	882	9	9	9	1640	0.53732	603	0.383823	625	0.402597	164.5	0.1348	5.77367e-05	FALSE	FALSE	FALSE	FALSE
Armadillidiidae	Arthropoda	family	2	3.15893	47.8776	92.5962	1.24434	18.747	3.07969	23	459	895	9	26	43	3861	0.143941	745.5	0.0891153	155	0.0217694	2558	0.891068	5.77367e-05	FALSE	FALSE	FALSE	FALSE
Lampyridae	Arthropoda	family	1	99.5064	99.5064	99.5064	1.12401	19.9715	nan	897	897	897	111	111	111	737.5	0.499737	51	0.0959529	55.5	0.0981477	805.5	0.562577	5.77367e-05	FALSE	FALSE	FALSE	FALSE
Lycosidae	Arthropoda	family	1	97.2359	97.2359	97.2359	1.05279	22.1602	nan	941	941	941	44	44	44	1283.5	0.915554	139.5	0.124168	138.5	0.124822	14.5	0.087286	5.77367e-05	FALSE	FALSE	FALSE	FALSE
Dysderidae	Arthropoda	family	1	80.849	80.849	80.849	1.01343	21.0349	nan	808	808	808	11	11	11	1718.5	0.465785	508	0.31369	538.5	0.336517	122.5	0.11983	5.77367e-05	FALSE	FALSE	FALSE	FALSE
Pandalidae	Arthropoda	family	1	0.0987167	0.0987167	0.0987167	1	18.8009	nan	1	1	1	0	0	0	2408	0.0859154	2235	0.140221	2232.5	0.142255	2188.5	0.162476	5.77367e-05	FALSE	FALSE	FALSE	FALSE
Silvanidae	Arthropoda	family	1	98.7167	98.7167	98.7167	1.004	18.46	nan	996	996	996	4	4	4	1083.5	0.857848	1151.5	0.934661	1365.5	0.822935	2292.5	0.122231	5.77367e-05	FALSE	FALSE	FALSE	FALSE
Tisbidae	Arthropoda	family	1	85.8835	85.8835	85.8835	1.02069	19.4369	nan	852	852	852	18	18	18	1664	0.514879	335	0.208996	360.5	0.223833	1603.5	0.575184	5.77367e-05	FALSE	FALSE	FALSE	FALSE
Tenuipalpidae	Arthropoda	family	1	84.6002	84.6002	84.6002	1.0175	18.0805	nan	844	844	844	13	13	13	1686	0.494743	439	0.268402	424.5	0.260761	2346.5	0.104658	5.77367e-05	FALSE	FALSE	FALSE	FALSE
Cyclopidae	Arthropoda	family	1	52.5173	52.5173	52.5173	1.0188	19.3849	nan	522	522	522	10	10	10	1912.5	0.313772	553.5	0.346158	399.5	0.245863	1678.5	0.504352	5.77367e-05	FALSE	FALSE	FALSE	FALSE
Torymidae	Arthropoda	family	2	86.3771	90.2764	94.1757	1.00705	19.7732	0.0857635	870	908	946	5	6.5	8	3159.5	0.452867	1640.5	0.429497	1946.5	0.632911	2151	0.784545	5.77367e-05	FALSE	FALSE	FALSE	FALSE
Eurytomidae	Arthropoda	family	2	95.0642	97.0879	99.1115	1.00868	19.5238	0.0611731	953	975	997	7	8.5	10	2422.5	0.996767	1284.5	0.249308	1612	0.414017	2950	0.593925	5.77367e-05	FALSE	FALSE	FALSE	FALSE
Trombidiidae	Arthropoda	family	1	92.7937	92.7937	92.7937	1.67553	19.0107	nan	564	564	564	376	376	376	1538	0.637846	9.5	0.0846199	5.5	0.0844154	2037.5	0.237638	5.77367e-05	FALSE	FALSE	FALSE	FALSE
Trombiculidae	Arthropoda	family	1	85.3899	85.3899	85.3899	1.00462	18.5804	nan	861	861	861	4	4	4	1671.5	0.507967	1151.5	0.934661	1309.5	0.88594	2271.5	0.129657	5.77367e-05	FALSE	FALSE	FALSE	FALSE
Cosmopterigidae	Arthropoda	family	1	92.9911	92.9911	92.9911	1.00318	20.4105	nan	939	939	939	3	3	3	1531.5	0.644513	1365	0.823028	1521.5	0.654483	373.5	0.231448	5.77367e-05	FALSE	FALSE	FALSE	FALSE
Machilidae	Arthropoda	family	1	60.3159	60.3159	60.3159	1.00327	21.4862	nan	609	609	609	2	2	2	1860.5	0.350909	1632.5	0.542926	1508.5	0.667999	66.5	0.101934	5.77367e-05	FALSE	FALSE	FALSE	FALSE
Pulicidae	Arthropoda	family	1	95.6565	95.6565	95.6565	1.29515	20.469	nan	713	713	713	256	256	256	1422	0.760751	17.5	0.086716	22.5	0.0888985	339.5	0.213041	5.77367e-05	FALSE	FALSE	FALSE	FALSE
Megastigmidae	Arthropoda	family	2	95.459	95.5577	95.6565	1.02324	20.1852	0.0146182	950	951	952	15	17	19	2856.5	0.657259	708	0.0821734	662	0.0750388	1138	0.19454	5.77367e-05	FALSE	FALSE	FALSE	FALSE
Eupelmidae	Arthropoda	family	3	95.459	96.3475	97.8282	1.00853	19.992	0.586209	959	967.667	981	7	8.33333	10	4069.5	0.714729	1940.5	0.161681	2420	0.317906	2771.5	0.477458	5.77367e-05	FALSE	FALSE	FALSE	FALSE
Ormyridae	Arthropoda	family	2	95.6565	95.9526	96.2488	1.01492	19.3889	0.0186035	955	957.5	960	14	14.5	15	2795	0.702907	801	0.100248	989	0.147443	3343	0.352179	5.77367e-05	FALSE	FALSE	FALSE	FALSE
Chernetidae	Arthropoda	family	1	74.8272	74.8272	74.8272	1.27836	21.7554	nan	579	579	579	179	179	179	1751	0.437794	31	0.0903481	24.5	0.0894383	33.5	0.0924279	5.77367e-05	FALSE	FALSE	FALSE	FALSE
Bethylidae	Arthropoda	family	2	99.1115	99.5558	100	1.02885	19.1307	0.526811	955	980.5	1006	7	28	49	1014.5	0.155241	857.5	0.112693	1031	0.159715	3707	0.194193	5.77367e-05	FALSE	FALSE	FALSE	FALSE
Sericostomatidae	Arthropoda	family	1	33.2675	33.2675	33.2675	1.00297	20.7389	nan	336	336	336	1	1	1	2042.5	0.232627	1917	0.308875	1640.5	0.536417	205.5	0.150768	5.77367e-05	FALSE	FALSE	FALSE	FALSE
Kalotermitidae	Arthropoda	family	1	98.8154	98.8154	98.8154	1.01099	20.742	nan	991	991	991	10	10	10	1057.5	0.828699	553.5	0.346158	633	0.409079	204.5	0.150362	5.77367e-05	FALSE	FALSE	FALSE	FALSE
Limnadiidae	Arthropoda	family	1	99.0128	99.0128	99.0128	1.02293	18.6075	nan	980	980	980	23	23	23	1001.5	0.766762	267.5	0.175924	324.5	0.204784	2261.5	0.133315	5.77367e-05	FALSE	FALSE	FALSE	FALSE
Acartiidae	Arthropoda	family	1	64.5607	64.5607	64.5607	1.01529	20.7124	nan	647	647	647	7	7	7	1832.5	0.372015	731	0.492224	483.5	0.298357	218.5	0.156121	5.77367e-05	FALSE	FALSE	FALSE	FALSE
Varroidae	Arthropoda	family	2	96.3475	96.5449	96.7423	1.00409	19.7216	0.00643057	974	975	976	2	3	4	2702	0.773967	2784	0.710158	2726.5	0.754783	2321	0.919092	5.77367e-05	FALSE	FALSE	FALSE	FALSE
Riodinidae	Arthropoda	family	75	0.0987167	14.6402	96.6436	1.0025	19.5264	1.09358	1	147.708	973	0	0.597222	8	158610	1.0437e-32	149132	3.12286e-25	134935	1.41723e-15	83744.5	0.249585	5.77367e-05	FALSE	TRUE	TRUE	TRUE
Laelapidae	Arthropoda	family	2	91.1155	93.386	95.6565	1.00477	19.7759	0.134675	918	942	966	3	4	5	3009.5	0.549379	2349.5	0.944876	2503	0.931713	2154	0.786877	5.77367e-05	FALSE	FALSE	FALSE	FALSE
Atyidae	Arthropoda	family	1	24.9753	24.9753	24.9753	1.03953	21.3906	nan	246	246	246	7	7	7	2105.5	0.19918	731	0.492224	190.5	0.144221	72.5	0.103743	5.77367e-05	FALSE	FALSE	FALSE	FALSE
Ligiidae	Arthropoda	family	1	14.2152	14.2152	14.2152	1	20.6757	nan	144	144	144	0	0	0	2182.5	0.163249	2235	0.140221	2232.5	0.142255	234.5	0.162907	5.77367e-05	FALSE	FALSE	FALSE	FALSE
Oithonidae	Arthropoda	family	1	84.304	84.304	84.304	1.01991	18.2583	nan	844	844	844	10	10	10	1691.5	0.489776	553.5	0.346158	377.5	0.233256	2326.5	0.110916	5.77367e-05	FALSE	FALSE	FALSE	FALSE
Hyalidae	Arthropoda	family	1	94.6693	94.6693	94.6693	1.01251	21.7358	nan	947	947	947	12	12	12	1477	0.701494	471.5	0.289142	579.5	0.36692	37.5	0.0935408	5.77367e-05	FALSE	FALSE	FALSE	FALSE
Cimicidae	Arthropoda	family	1	97.0385	97.0385	97.0385	1.00712	20.3632	nan	976	976	976	7	7	7	1309.5	0.88606	731	0.492224	918	0.676896	416.5	0.256308	5.77367e-05	FALSE	FALSE	FALSE	FALSE
Phoridae	Arthropoda	family	2	39.4867	56.4659	73.4452	1.00394	19.9229	0.121193	399	569.5	740	1	2.5	4	3763.5	0.173039	3068.5	0.50866	2859	0.655088	1725	0.481452	5.77367e-05	FALSE	FALSE	FALSE	FALSE
Ephydridae	Arthropoda	family	2	49.4571	72.4087	95.3603	1.00802	19.82	0.019519	495	729.5	964	2	4	6	3369.5	0.335359	2477.5	0.952162	2252.5	0.867115	2001	0.67083	5.77367e-05	FALSE	FALSE	FALSE	FALSE
Agromyzidae	Arthropoda	family	1	45.311	45.311	45.311	1.10675	18.0597	nan	419	419	419	40	40	40	1954	0.28606	152	0.128628	71.5	0.102901	2348.5	0.104048	5.77367e-05	FALSE	FALSE	FALSE	FALSE
Chaoboridae	Arthropoda	family	2	66.9299	79.3682	91.8065	1.00369	19.6582	0.349231	673	801.5	930	0	2.5	5	3378	0.331057	3219.5	0.415378	3137	0.466228	2520	0.921499	5.77367e-05	FALSE	FALSE	FALSE	FALSE
Sepsidae	Arthropoda	family	1	66.8312	66.8312	66.8312	1.02216	18.4195	nan	664	664	664	13	13	13	1811	0.388743	439	0.268402	335.5	0.210475	2299.5	0.11983	5.77367e-05	FALSE	FALSE	FALSE	FALSE
Scatopsidae	Arthropoda	family	1	98.9141	98.9141	98.9141	1.002	18.4082	nan	1000	1000	1000	2	2	2	1029.5	0.797571	1632.5	0.542926	1753	0.435618	2302.5	0.118813	5.77367e-05	FALSE	FALSE	FALSE	FALSE
Hypochthoniidae	Arthropoda	family	1	88.6476	88.6476	88.6476	1.00223	18.9651	nan	896	896	896	2	2	2	1629.5	0.547291	1632.5	0.542926	1713.5	0.469708	2069.5	0.21995	5.77367e-05	FALSE	FALSE	FALSE	FALSE
Steganacaridae	Arthropoda	family	1	86.4758	86.4758	86.4758	1.02055	18.5479	nan	863	863	863	13	13	13	1656.5	0.521839	439	0.268402	363.5	0.225476	2275.5	0.128216	5.77367e-05	FALSE	FALSE	FALSE	FALSE
Camisiidae	Arthropoda	family	1	75.0247	75.0247	75.0247	1.01447	18.426	nan	751	751	751	9	9	9	1749.5	0.439064	603	0.383823	507.5	0.314638	2296.5	0.120854	5.77367e-05	FALSE	FALSE	FALSE	FALSE
Achipteriidae	Arthropoda	family	1	84.5015	84.5015	84.5015	1.00117	18.2979	nan	855	855	855	1	1	1	1689.5	0.491579	1917	0.308875	1912.5	0.31326	2318.5	0.113501	5.77367e-05	FALSE	FALSE	FALSE	FALSE
Sicariidae	Arthropoda	family	1	29.4176	29.4176	29.4176	1.02013	21.9058	nan	292	292	292	6	6	6	2076	0.214376	845	0.601105	372.5	0.230456	24.5	0.0899627	5.77367e-05	FALSE	FALSE	FALSE	FALSE
Japygidae	Arthropoda	family	1	96.8411	96.8411	96.8411	1.00408	19.4702	nan	977	977	977	4	4	4	1328.5	0.864604	1151.5	0.934661	1348	0.842522	1547.5	0.630964	5.77367e-05	FALSE	FALSE	FALSE	FALSE
Hyalellidae	Arthropoda	family	1	95.459	95.459	95.459	1.0031	20.1114	nan	964	964	964	3	3	3	1434.5	0.747145	1365	0.823028	1532.5	0.643134	655.5	0.427504	5.77367e-05	FALSE	FALSE	FALSE	FALSE
Lygaeidae	Arthropoda	family	1	97.0385	97.0385	97.0385	1.01017	20.8182	nan	973	973	973	10	10	10	1309.5	0.88606	553.5	0.346158	689.5	0.456592	175.5	0.13895	5.77367e-05	FALSE	FALSE	FALSE	FALSE
Termopsidae	Arthropoda	family	1	99.8026	99.8026	99.8026	1.00396	19.9997	nan	1007	1007	1007	4	4	4	310	0.197927	1151.5	0.934661	1439	0.742003	769.5	0.528376	5.77367e-05	FALSE	FALSE	FALSE	FALSE
Theraphosidae	Arthropoda	family	1	29.2201	29.2201	29.2201	1.02703	22.6943	nan	289	289	289	7	7	7	2078.5	0.213057	731	0.492224	281	0.183375	7.5	0.0854509	5.77367e-05	FALSE	FALSE	FALSE	FALSE
Encyrtidae	Arthropoda	family	1	97.2359	97.2359	97.2359	1.01624	20.1326	nan	969	969	969	16	16	16	1283.5	0.915554	365	0.22506	447.5	0.275008	631.5	0.407794	5.77367e-05	FALSE	FALSE	FALSE	FALSE
Orussidae	Arthropoda	family	1	98.9141	98.9141	98.9141	1.00499	19.0434	nan	997	997	997	5	5	5	1029.5	0.797571	984.5	0.747321	1207.5	0.998855	2006.5	0.255709	5.77367e-05	FALSE	FALSE	FALSE	FALSE
Temoridae	Arthropoda	family	1	94.6693	94.6693	94.6693	1.00626	19.7792	nan	953	953	953	6	6	6	1477	0.701494	845	0.601105	1021	0.787963	1071.5	0.842478	5.77367e-05	FALSE	FALSE	FALSE	FALSE
Pediculidae	Arthropoda	family	1	97.6308	97.6308	97.6308	1.00101	18.5231	nan	988	988	988	1	1	1	1245	0.95943	1917	0.308875	1928.5	0.302373	2281.5	0.126078	5.77367e-05	FALSE	FALSE	FALSE	FALSE
Blaberidae	Arthropoda	family	1	99.7038	99.7038	99.7038	1.04653	21.8636	nan	965	965	965	45	45	45	488.5	0.302212	136	0.122941	160.5	0.132765	28.5	0.0910518	5.77367e-05	FALSE	FALSE	FALSE	FALSE
Sinentomidae	Arthropoda	family	1	40.77	40.77	40.77	1.00484	19.6153	nan	411	411	411	2	2	2	1996	0.259748	1632.5	0.542926	1295.5	0.901821	1336.5	0.858166	5.77367e-05	FALSE	FALSE	FALSE	FALSE
Ceratopogonidae	Arthropoda	family	2	97.5321	97.6308	97.7295	1.28748	18.9869	0.172374	655	770	885	103	219	335	2491	0.941453	70	0.0169898	83	0.0179144	4082	0.0934844	5.77367e-05	FALSE	FALSE	FALSE	FALSE
Hippoboscidae	Arthropoda	family	2	72.9516	85.0444	97.1372	1.00339	18.851	0.286875	737	858.5	980	2	3	4	3065	0.512523	2784	0.710158	3038	0.529856	4256	0.063859	5.77367e-05	FALSE	FALSE	FALSE	FALSE
Sialidae	Arthropoda	family	1	97.8282	97.8282	97.8282	1.02018	19.9253	nan	971	971	971	20	20	20	1220.5	0.987424	304	0.193287	369.5	0.228787	863.5	0.619826	5.77367e-05	FALSE	FALSE	FALSE	FALSE
Autostichidae	Arthropoda	family	1	71.9645	71.9645	71.9645	1.02881	19.9572	nan	710	710	710	19	19	19	1778.5	0.414884	319.5	0.20103	259.5	0.173426	827.5	0.58399	5.77367e-05	FALSE	FALSE	FALSE	FALSE
Choreutidae	Arthropoda	family	1	73.5439	73.5439	73.5439	1.00403	19.1855	nan	742	742	742	3	3	3	1759	0.431055	1365	0.823028	1357.5	0.831876	1882.5	0.337402	5.77367e-05	FALSE	FALSE	FALSE	FALSE
Munnopsidae	Arthropoda	family	2	16.387	18.8549	21.3228	1	20.1634	0.0915013	166	191	216	0	0	0	4297.5	0.0569814	4470	0.0369771	4465	0.037951	1201	0.217356	5.77367e-05	FALSE	FALSE	FALSE	FALSE
Hermatobatidae	Arthropoda	family	1	96.9398	96.9398	96.9398	1.00611	20.6314	nan	978	978	978	4	4	4	1319	0.87532	1151.5	0.934661	1036.5	0.805123	258.5	0.173498	5.77367e-05	FALSE	FALSE	FALSE	FALSE
Phengodidae	Arthropoda	family	1	69.2991	69.2991	69.2991	1.0057	21.7872	nan	698	698	698	4	4	4	1794.5	0.401887	1151.5	0.934661	1141.5	0.923436	31.5	0.0918755	5.77367e-05	FALSE	FALSE	FALSE	FALSE
Chloroperlidae	Arthropoda	family	1	96.5449	96.5449	96.5449	1.03988	21.1097	nan	941	941	941	37	37	37	1349.5	0.841005	165	0.133398	189.5	0.143827	107.5	0.114811	5.77367e-05	FALSE	FALSE	FALSE	FALSE
Cirolanidae	Arthropoda	family	1	94.2744	94.2744	94.2744	1.12775	22.4973	nan	839	839	839	116	116	116	1496.5	0.680892	47.5	0.0949524	53.5	0.097566	10.5	0.0862335	5.77367e-05	FALSE	FALSE	FALSE	FALSE
Penthaleidae	Arthropoda	family	1	88.845	88.845	88.845	1.00889	17.7053	nan	892	892	892	8	8	8	1626.5	0.550157	656	0.42682	787.5	0.545913	2373.5	0.0966568	5.77367e-05	FALSE	FALSE	FALSE	FALSE
Mymaridae	Arthropoda	family	1	98.9141	98.9141	98.9141	1.07186	20.0075	nan	934	934	934	68	68	68	1029.5	0.797571	90	0.107681	101.5	0.112305	760.5	0.519995	5.77367e-05	FALSE	FALSE	FALSE	FALSE
Hydrobiosidae	Arthropoda	family	1	99.309	99.309	99.309	1.00298	19.7312	nan	1003	1003	1003	3	3	3	874.5	0.632228	1365	0.823028	1579.5	0.595599	1145.5	0.92596	5.77367e-05	FALSE	FALSE	FALSE	FALSE
Phytoptidae	Arthropoda	family	1	69.5953	69.5953	69.5953	1.02411	17.5266	nan	689	689	689	16	16	16	1792	0.403902	365	0.22506	316.5	0.200716	2383.5	0.0938207	5.77367e-05	FALSE	FALSE	FALSE	FALSE
Cyclopettidae	Arthropoda	family	1	96.5449	96.5449	96.5449	1.02658	18.3372	nan	952	952	952	26	26	26	1349.5	0.841005	232.5	0.160393	288.5	0.186943	2313.5	0.115141	5.77367e-05	FALSE	FALSE	FALSE	FALSE
Trachelipodidae	Arthropoda	family	1	46.7917	46.7917	46.7917	1.02743	22.3645	nan	464	464	464	10	10	10	1940.5	0.294887	553.5	0.346158	277.5	0.181727	12.5	0.0867585	5.77367e-05	FALSE	FALSE	FALSE	FALSE
Polycentropodidae	Arthropoda	family	1	98.2231	98.2231	98.2231	1.00603	19.7987	nan	989	989	989	6	6	6	1168	0.953722	845	0.601105	1045	0.814574	1039.5	0.806863	5.77367e-05	FALSE	FALSE	FALSE	FALSE
Stenopsychidae	Arthropoda	family	1	98.7167	98.7167	98.7167	1.028	19.9281	nan	972	972	972	28	28	28	1083.5	0.857848	215	0.153027	267.5	0.17708	856.5	0.612783	5.77367e-05	FALSE	FALSE	FALSE	FALSE
Dermanyssidae	Arthropoda	family	1	92.9911	92.9911	92.9911	1.16454	20.6814	nan	795	795	795	147	147	147	1531.5	0.644513	36	0.091724	44.5	0.0949828	229.5	0.160763	5.77367e-05	FALSE	FALSE	FALSE	FALSE
Psoroptidae	Arthropoda	family	1	89.6347	89.6347	89.6347	1.0033	17.962	nan	905	905	905	3	3	3	1616.5	0.559761	1365	0.823028	1506.5	0.670089	2354.5	0.102234	5.77367e-05	FALSE	FALSE	FALSE	FALSE
Mengenillidae	Arthropoda	family	1	60.612	60.612	60.612	1	18.8636	nan	614	614	614	0	0	0	1858.5	0.352391	2235	0.140221	2232.5	0.142255	2142.5	0.18318	5.77367e-05	FALSE	FALSE	FALSE	FALSE
Ascomycota	Ascomycota	phylum	2809	0.820633	96.8406	100	1.01971	17.2361	0.541415	14	1623.46	1706	0	28.6377	1618	3.93962e+06	1	3.93962e+06	1	3.93962e+06	1	3.94524e+06	1	7.8125e-05	FALSE	FALSE	FALSE	FALSE
Sordariomycetes	Ascomycota	class	966	42.4971	98.6524	100	1.00891	17.5358	0.283312	85	1670.11	1706	0	12.8984	1618	1110611	6.31985e-17	1.38805e+06	0.241851	1407547	0.0672036	884361	8.73825e-59	7.8125e-05	TRUE	FALSE	FALSE	TRUE
Saccharomycetes	Ascomycota	class	558	42.5557	91.4872	99.238	1.06275	16.408	0.288993	91	1471.73	1691	0	89.043	1532	1321946	8.08726e-146	557951	1.55981e-27	507819	1.10882e-39	1389571	1.80334e-183	7.8125e-05	TRUE	TRUE	TRUE	TRUE
Dothideomycetes	Ascomycota	class	395	0.820633	98.028	99.9414	1.01653	17.393	0.345792	14	1645.91	1704	0	26.4481	1514	525922	0.0978346	699140	1.26475e-17	701306	8.04498e-18	488862	0.000128645	7.8125e-05	FALSE	TRUE	TRUE	FALSE
Eurotiomycetes	Ascomycota	class	512	32.0633	98.8974	100	1.00512	17.2854	0.191139	176	1679.35	1706	0	7.84375	1527	379893	8.0251e-65	778844	0.00216823	814026	1.51649e-06	786322	0.000755236	7.8125e-05	FALSE	TRUE	FALSE	TRUE
Leotiomycetes	Ascomycota	class	166	66.9988	98.4529	100	1.00405	17.6456	0.502395	1142	1673.04	1706	0	6.56364	142	182122	3.84043e-06	244264	0.229723	247992	0.12359	109733	1.73283e-30	7.8125e-05	TRUE	FALSE	FALSE	TRUE
Pneumocystomycetes	Ascomycota	class	7	64.7128	69.3351	71.8054	1.00601	15.8549	0.046403	1070	1177.71	1224	0	5.14286	34	19287.5	1.03289e-05	13990.5	0.0491294	12198.5	0.266581	19613.5	5.29387e-06	7.8125e-05	TRUE	FALSE	FALSE	TRUE
Lecanoromycetes	Ascomycota	class	93	58.9683	96.28	99.9414	1.01302	17.345	0.254936	813	1624.6	1703	0	17.9355	313	165987	7.95433e-06	128184	0.765135	124218	0.424982	127600	0.704168	7.8125e-05	FALSE	FALSE	FALSE	TRUE
Schizosaccharomycetes	Ascomycota	class	4	80.1876	81.2134	82.1805	1.02183	16.294	0.0484022	1342	1356.75	1375	26	28.75	34	10824.5	0.00130924	794	0.00259004	739	0.00253055	10268	0.00417841	7.8125e-05	FALSE	FALSE	FALSE	FALSE
Pezizomycetes	Ascomycota	class	48	85.6389	97.223	100	1.00959	18.0066	0.419487	1450	1643.25	1705	1	15.375	189	93294	4.62879e-06	22806	1.5313e-15	23022	3.62667e-15	11759	9.09572e-23	7.8125e-05	TRUE	TRUE	TRUE	TRUE
Orbiliomycetes	Ascomycota	class	9	69.8124	94.8938	98.5346	1.00027	17.4014	0.207727	1191	1618.44	1681	0	0.444444	2	18317.5	0.0194861	20171	0.00169313	19826.5	0.00298808	9885.5	0.258355	7.8125e-05	FALSE	FALSE	FALSE	FALSE
Candelariomycetes	Ascomycota	class	4	94.6073	97.4355	99.4725	1.00107	17.1289	0.161892	1609	1660.5	1697	0	1.75	5	7167	0.33821	6838	0.444354	6675	0.511196	7696	0.200593	7.8125e-05	FALSE	FALSE	FALSE	FALSE
Lichinomycetes	Ascomycota	class	4	95.8382	96.6295	98.2415	1.00289	17.0715	0.0368558	1628	1643.75	1674	1	4.75	9	8573	0.0679948	3975.5	0.305863	3739	0.245553	8333	0.0944664	7.8125e-05	FALSE	FALSE	FALSE	FALSE
Coniocybomycetes	Ascomycota	class	2	98.0657	98.7397	99.4138	1.00149	16.9859	0.0710572	1670	1682	1694	2	2.5	3	3300	0.667333	2314	0.663162	2269	0.637594	4338	0.182806	7.8125e-05	FALSE	FALSE	FALSE	FALSE
Geoglossomycetes	Ascomycota	class	8	76.8464	94.2702	98.9449	1.00159	17.7105	0.830031	1310	1605.62	1685	1	2.625	5	16416.5	0.0237349	9672	0.492033	8873	0.302723	10157	0.638725	7.8125e-05	FALSE	FALSE	FALSE	FALSE
Laboulbeniomycetes	Ascomycota	class	1	71.9226	71.9226	71.9226	1	16.5233	nan	1227	1227	1227	0	0	0	2743.5	0.0982274	2508.5	0.167077	2508.5	0.17093	2361.5	0.238338	7.8125e-05	FALSE	FALSE	FALSE	FALSE
Taphrinomycetes	Ascomycota	class	16	84.2321	85.6975	87.163	1.00069	16.3885	0.0795756	1434	1461.06	1486	0	0.9375	3	42549.5	6.23944e-10	31381	0.00537097	28785.5	0.0504246	39571	1.475e-07	7.8125e-05	TRUE	FALSE	FALSE	TRUE
Arthoniomycetes	Ascomycota	class	3	95.0762	95.4474	95.8382	1.0002	17.1023	0.202934	1622	1628	1634	0	0.333333	1	6879.5	0.0572831	6905	0.051771	6730.5	0.0714422	5853.5	0.243417	7.8125e-05	FALSE	FALSE	FALSE	FALSE
Neolectomycetes	Ascomycota	class	1	81.4771	81.4771	81.4771	1.00072	16.4675	nan	1389	1389	1389	1	1	1	2705.5	0.108142	1888	0.544877	1604.5	0.80371	2400.5	0.219737	7.8125e-05	FALSE	FALSE	FALSE	FALSE
Xylonomycetes	Ascomycota	class	1	99.9414	99.9414	99.9414	1	17.0075	nan	1705	1705	1705	0	0	0	205	0.139183	2508.5	0.167077	2508.5	0.17093	2150.5	0.358077	7.8125e-05	FALSE	FALSE	FALSE	FALSE
Xylobotryomycetes	Ascomycota	class	1	99.1208	99.1208	99.1208	1.02365	17.2625	nan	1651	1651	1651	40	40	40	1618	0.791652	165.5	0.121624	180.5	0.129655	1742.5	0.677365	7.8125e-05	FALSE	FALSE	FALSE	FALSE
Sareomycetes	Ascomycota	class	1	99.6483	99.6483	99.6483	1.00647	17.0549	nan	1692	1692	1692	8	8	8	961.5	0.585755	366.5	0.194782	322.5	0.180429	2111.5	0.383778	7.8125e-05	FALSE	FALSE	FALSE	FALSE
Hypocreales	Ascomycota	order	486	58.0305	98.8118	100	1.01	17.5052	0.232037	85	1672.98	1706	0	12.7546	1618	496252	1.30079e-21	633245	0.0128654	650821	0.120559	468023	1.5602e-28	7.8125e-05	TRUE	FALSE	FALSE	TRUE
Saccharomycetales	Ascomycota	order	558	42.5557	91.4872	99.238	1.06275	16.408	0.288993	91	1471.73	1691	0	89.043	1532	1321946	8.08726e-146	557951	1.55981e-27	507819	1.10882e-39	1389571	1.80334e-183	7.8125e-05	TRUE	TRUE	TRUE	TRUE
Pleosporales	Ascomycota	order	185	6.44783	98.5907	99.8242	1.00197	17.4384	0.281093	110	1678.7	1703	0	3.25946	98	224486	0.00199137	343046	1.02104e-13	345120	4.1939e-14	206878	3.32273e-06	7.8125e-05	TRUE	TRUE	TRUE	FALSE
Onygenales	Ascomycota	order	58	46.6002	96.1919	99.8828	1.00429	17.1107	0.254087	694	1636.21	1704	0	4.82759	101	83834	0.696524	95154	0.0253145	94918.5	0.0294065	110494	3.27777e-06	7.8125e-05	TRUE	FALSE	FALSE	FALSE
Xylariales	Ascomycota	order	143	42.4971	98.5272	99.9414	1.00214	17.6589	0.276091	725	1677.57	1705	0	3.3007	114	167328	0.000776237	223054	0.0225038	224015	0.0183485	85369.5	3.48162e-31	7.8125e-05	TRUE	FALSE	FALSE	FALSE
Eurotiales	Ascomycota	order	401	65.7093	99.633	100	1.00391	17.3106	0.162354	176	1693.21	1706	0	6.53117	1527	230280	5.0119e-82	585977	0.175481	620932	0.000763868	594238	0.0738613	7.8125e-05	FALSE	FALSE	FALSE	TRUE
Phacidiales	Ascomycota	order	3	99.6483	99.7069	99.7655	1.0002	17.3207	0.0621293	1700	1700.67	1701	0	0.333333	1	2466	0.214052	6905	0.051771	7071.5	0.0406939	4527.5	0.823495	7.8125e-05	FALSE	FALSE	FALSE	FALSE
Glomerellales	Ascomycota	order	86	65.7093	98.5046	100	1.01943	17.8204	0.260474	142	1647.48	1705	0	33.0116	1560	94798.5	0.000681452	130632	0.186838	133350	0.0957895	31828	2.27461e-31	7.8125e-05	TRUE	FALSE	FALSE	FALSE
Mycosphaerellales	Ascomycota	order	77	54.3962	98.1935	99.7069	1.04015	17.396	0.263338	185	1612.05	1701	0	63.1299	1514	115102	0.32905	138614	1.72491e-05	138340	2.42215e-05	99458.5	0.228467	7.8125e-05	FALSE	TRUE	TRUE	FALSE
Diaporthales	Ascomycota	order	53	87.7491	99.1141	99.9414	1.0026	17.6759	0.185583	1496	1686.68	1704	0	4.20755	32	50281.5	5.12568e-05	64284	0.085484	66640.5	0.191426	27859.5	5.47853e-15	7.8125e-05	TRUE	FALSE	FALSE	TRUE
Botryosphaeriales	Ascomycota	order	37	65.4162	97.1959	99.9414	1.00282	17.531	0.183176	1112	1653.46	1704	0	4.7027	44	40294.5	0.0189695	47408	0.355591	49144	0.572817	31662.5	4.33695e-05	7.8125e-05	TRUE	FALSE	FALSE	FALSE
Dothideales	Ascomycota	order	20	97.1278	99.2995	99.8828	1.04413	17.1022	0.172731	241	1619	1704	0	75.05	1462	23977	0.260235	38679	0.00309963	38359.5	0.00446917	39645	0.00150162	7.8125e-05	FALSE	FALSE	FALSE	FALSE
Sordariales	Ascomycota	order	35	85.17	97.8262	99.9414	1.00608	17.4691	0.226837	1374	1659.49	1703	0	9.42857	164	48168.5	0.843233	53777	0.327912	52223.5	0.518466	37701.5	0.0176558	7.8125e-05	FALSE	FALSE	FALSE	FALSE
Pneumocystales	Ascomycota	order	7	64.7128	69.3351	71.8054	1.00601	15.8549	0.046403	1070	1177.71	1224	0	5.14286	34	19287.5	1.03289e-05	13990.5	0.0491294	12198.5	0.266581	19613.5	5.29387e-06	7.8125e-05	TRUE	FALSE	FALSE	TRUE
Magnaporthales	Ascomycota	order	19	80.6565	97.8589	99.7069	1.00127	17.5661	0.100788	1373	1667.37	1700	1	2.10526	9	31136	0.207108	28050.5	0.692251	27267.5	0.864838	13244.5	0.00015119	7.8125e-05	FALSE	FALSE	FALSE	FALSE
Venturiales	Ascomycota	order	12	42.966	94.49	99.5897	1.00276	17.4579	0.339378	733	1608.08	1699	0	3.91667	36	19298	0.382501	22032	0.0614263	22032.5	0.0637671	11819	0.0737531	7.8125e-05	FALSE	FALSE	FALSE	FALSE
Chaetothyriales	Ascomycota	order	47	32.0633	95.9642	99.9414	1.01691	17.2691	0.19924	496	1613.62	1704	0	23.5319	909	55474.5	0.0610026	87735	8.11153e-05	88508	5.23943e-05	74108.5	0.148701	7.8125e-05	FALSE	TRUE	FALSE	FALSE
Helotiales	Ascomycota	order	129	83.2943	98.9408	100	1.00379	17.636	0.484397	1418	1681.75	1706	0	6.17969	142	125256	6.43261e-09	205547	0.00507794	210223	0.00104819	73835.5	4.44758e-30	7.8125e-05	TRUE	FALSE	FALSE	TRUE
Erysiphales	Ascomycota	order	14	66.9988	93.3428	98.8277	1.00716	18.2631	0.489247	1142	1581.5	1674	0	10.9286	79	29378	0.00136414	11979	0.010531	10586.5	0.00274203	2057	7.15792e-09	7.8125e-05	TRUE	FALSE	FALSE	FALSE
Lecanorales	Ascomycota	order	24	71.2192	95.8529	99.238	1.00348	17.4393	0.263992	1215	1629.67	1688	0	5.58333	58	47144.5	0.00073084	27979.5	0.146943	26819.5	0.0836787	26298	0.0633195	7.8125e-05	FALSE	FALSE	FALSE	FALSE
Schizosaccharomycetales	Ascomycota	order	4	80.1876	81.2134	82.1805	1.02183	16.294	0.0484022	1342	1356.75	1375	26	28.75	34	10824.5	0.00130924	794	0.00259004	739	0.00253055	10268	0.00417841	7.8125e-05	FALSE	FALSE	FALSE	FALSE
Pezizales	Ascomycota	order	48	85.6389	97.223	100	1.00959	18.0066	0.419487	1450	1643.25	1705	1	15.375	189	93294	4.62879e-06	22806	1.5313e-15	23022	3.62667e-15	11759	9.09572e-23	7.8125e-05	TRUE	TRUE	TRUE	TRUE
Orbiliales	Ascomycota	order	9	69.8124	94.8938	98.5346	1.00027	17.4014	0.207727	1191	1618.44	1681	0	0.444444	2	18317.5	0.0194861	20171	0.00169313	19826.5	0.00298808	9885.5	0.258355	7.8125e-05	FALSE	FALSE	FALSE	FALSE
Microascales	Ascomycota	order	52	83.5287	97.9597	99.5311	1.0019	17.24	0.161314	1425	1668.13	1697	0	3.05769	51	95637	0.000121424	99587	4.7569e-06	97967.5	2.06054e-05	87393	0.014987	7.8125e-05	FALSE	TRUE	TRUE	FALSE
Calosphaeriales	Ascomycota	order	1	99.7655	99.7655	99.7655	1.00176	17.5003	nan	1699	1699	1699	3	3	3	676.5	0.369821	970	0.588064	1068.5	0.67839	824.5	0.474984	7.8125e-05	FALSE	FALSE	FALSE	FALSE
Coniochaetales	Ascomycota	order	12	99.3552	99.7753	100	1.07639	17.3974	0.242357	146	1572.17	1706	0	130	1558	7243.5	0.000641192	26355	0.000606474	26537	0.000534161	16562	0.917539	7.8125e-05	FALSE	FALSE	FALSE	FALSE
Ophiostomatales	Ascomycota	order	68	86.8699	98.5122	99.7069	1.00133	17.2484	0.20644	1457	1678.46	1700	0	2.16176	25	105028	0.155976	112663	0.00979288	111654	0.0159909	109311	0.0413946	7.8125e-05	FALSE	FALSE	FALSE	FALSE
Umbilicariales	Ascomycota	order	11	88.8042	98.2468	99.9414	1.05788	17.4493	0.181252	1392	1590.82	1703	1	85.2727	313	11531.5	0.14667	8907	0.0139422	8460.5	0.00923597	12029.5	0.204527	7.8125e-05	FALSE	FALSE	FALSE	FALSE
Candelariales	Ascomycota	order	4	94.6073	97.4355	99.4725	1.00107	17.1289	0.161892	1609	1660.5	1697	0	1.75	5	7167	0.33821	6838	0.444354	6675	0.511196	7696	0.200593	7.8125e-05	FALSE	FALSE	FALSE	FALSE
Lichinales	Ascomycota	order	4	95.8382	96.6295	98.2415	1.00289	17.0715	0.0368558	1628	1643.75	1674	1	4.75	9	8573	0.0679948	3975.5	0.305863	3739	0.245553	8333	0.0944664	7.8125e-05	FALSE	FALSE	FALSE	FALSE
Coniocybales	Ascomycota	order	2	98.0657	98.7397	99.4138	1.00149	16.9859	0.0710572	1670	1682	1694	2	2.5	3	3300	0.667333	2314	0.663162	2269	0.637594	4338	0.182806	7.8125e-05	FALSE	FALSE	FALSE	FALSE
Thelocarpales	Ascomycota	order	2	96.2485	97.6553	99.0621	1.0003	16.8244	0.0797651	1642	1665.5	1689	0	0.5	1	3856.5	0.359942	4396.5	0.159929	4333.5	0.181086	4529	0.13397	7.8125e-05	FALSE	FALSE	FALSE	FALSE
Geoglossales	Ascomycota	order	7	76.8464	93.6275	98.9449	1.00157	17.5243	0.693004	1310	1594.71	1685	1	2.57143	5	14639.5	0.0248397	8702	0.596171	7934.5	0.376514	10152.5	0.881414	7.8125e-05	FALSE	FALSE	FALSE	FALSE
Coronophorales	Ascomycota	order	2	98.476	99.0621	99.6483	1.12385	19.0172	0.00585462	1287	1480	1673	7	210	413	2816.5	0.993733	452	0.0373238	465	0.0401608	9	0.0146912	7.8125e-05	FALSE	FALSE	FALSE	FALSE
Acarosporales	Ascomycota	order	4	92.2626	97.9191	99.9414	1.04076	17.1272	0.194576	1350	1606.5	1702	2	64	224	4224.5	0.391528	2577	0.05768	2890.5	0.0916324	7711	0.197362	7.8125e-05	FALSE	FALSE	FALSE	FALSE
Cladosporiales	Ascomycota	order	17	0.820633	93.466	99.6483	1.09321	17.1069	0.840817	14	1443.24	1700	0	151.294	1500	25709.5	0.580845	28216.5	0.187489	28268.5	0.186232	27448.5	0.286955	7.8125e-05	FALSE	FALSE	FALSE	FALSE
Verrucariales	Ascomycota	order	2	98.9449	99.0621	99.1794	1.00237	17.6499	0.447429	1682	1686	1690	2	4	6	3293.5	0.671465	1805	0.375785	1784	0.370189	1597	0.291022	7.8125e-05	FALSE	FALSE	FALSE	FALSE
Pertusariales	Ascomycota	order	3	98.6518	99.0231	99.3552	1.0004	17.5939	0.549451	1682	1688.67	1695	0	0.666667	1	4884	0.631603	6284.5	0.134381	6124	0.171098	3097.5	0.427389	7.8125e-05	FALSE	FALSE	FALSE	FALSE
Peltigerales	Ascomycota	order	4	78.6049	90.9291	99.0035	1.00485	17.654	0.124359	1332	1543.75	1681	3	7.5	10	8835.5	0.0469255	1993.5	0.0236456	1885	0.0209027	2037	0.0273979	7.8125e-05	FALSE	FALSE	FALSE	FALSE
Trapeliales	Ascomycota	order	12	98.7104	99.238	99.7069	1.00301	17.1942	0.142175	1655	1689.25	1700	0	3.75	33	17572	0.795291	20560.5	0.180213	20385.5	0.205731	21512	0.0980788	7.8125e-05	FALSE	FALSE	FALSE	FALSE
Ostropales	Ascomycota	order	5	89.8593	96.354	98.3001	1.00168	17.2242	0.170602	1533	1641	1675	0	2.8	10	10419.5	0.0605923	8022	0.574615	7864	0.639291	8460.5	0.428389	7.8125e-05	FALSE	FALSE	FALSE	FALSE
Sarrameanales	Ascomycota	order	2	95.721	97.5967	99.4725	1	17.1169	0.131318	1633	1665	1697	0	0	0	3552.5	0.515582	5017	0.0506928	5017	0.0528064	3996	0.301092	7.8125e-05	FALSE	FALSE	FALSE	FALSE
Rhizocarpales	Ascomycota	order	1	97.5967	97.5967	97.5967	1.0012	17.1052	nan	1663	1663	1663	2	2	2	2032	0.438211	1344	0.941166	1246	0.845687	2035.5	0.437002	7.8125e-05	FALSE	FALSE	FALSE	FALSE
Lulworthiales	Ascomycota	order	1	98.6518	98.6518	98.6518	1	17.8833	nan	1683	1683	1683	0	0	0	1812.5	0.614078	2508.5	0.167077	2508.5	0.17093	163.5	0.1262	7.8125e-05	FALSE	FALSE	FALSE	FALSE
Chaetosphaeriales	Ascomycota	order	2	99.4138	99.619	99.8242	1.00324	17.6534	0.637272	1686	1694	1702	1	5.5	10	1871.5	0.414507	2205	0.594759	2426	0.738779	1927	0.442326	7.8125e-05	FALSE	FALSE	FALSE	FALSE
Pyrenulales	Ascomycota	order	2	98.4174	98.5346	98.6518	1.00059	17.4659	0.0233196	1678	1680	1682	1	1	1	3680	0.446393	3776	0.391697	3570	0.503971	1900	0.428476	7.8125e-05	FALSE	FALSE	FALSE	FALSE
Trypetheliales	Ascomycota	order	7	95.4279	97.6637	99.2966	1.00085	17.3328	0.0647939	1628	1664.71	1693	0	1.42857	7	13085.5	0.128607	13593	0.0751209	13320.5	0.101817	10359.5	0.80605	7.8125e-05	FALSE	FALSE	FALSE	FALSE
Valsariales	Ascomycota	order	1	99.5311	99.5311	99.5311	1.00059	17.0666	nan	1697	1697	1697	1	1	1	1200	0.802133	1888	0.544877	1929.5	0.514767	2088.5	0.399451	7.8125e-05	FALSE	FALSE	FALSE	FALSE
Caliciales	Ascomycota	order	3	58.9683	85.3068	99.3552	1.07594	17.4478	0.165745	813	1390.33	1694	1	65	193	6243	0.147707	3836.5	0.787424	3674.5	0.701629	3219.5	0.47965	7.8125e-05	FALSE	FALSE	FALSE	FALSE
Leotiales	Ascomycota	order	2	98.8277	99.3259	99.8242	1.00444	17.1037	0.0401627	1673	1687	1701	2	7.5	13	2264.5	0.636205	1626	0.29649	1782.5	0.369487	4058	0.276538	7.8125e-05	FALSE	FALSE	FALSE	FALSE
Racodiales	Ascomycota	order	1	99.4725	99.4725	99.4725	1.00118	17.8323	nan	1695	1695	1695	2	2	2	1289	0.888088	1344	0.941166	1360	0.957489	217.5	0.143552	7.8125e-05	FALSE	FALSE	FALSE	FALSE
Phyllachorales	Ascomycota	order	1	97.7726	97.7726	97.7726	1	17.6385	nan	1668	1668	1668	0	0	0	1999.5	0.46228	2508.5	0.167077	2508.5	0.17093	505.5	0.268013	7.8125e-05	FALSE	FALSE	FALSE	FALSE
Microthyriales	Ascomycota	order	1	96.7175	96.7175	96.7175	1.00121	17.4297	nan	1648	1648	1648	2	2	2	2155.5	0.35358	1344	0.941166	1224.5	0.824877	1069.5	0.680073	7.8125e-05	FALSE	FALSE	FALSE	FALSE
Phaeotrichales	Ascomycota	order	1	98.476	98.476	98.476	1	17.0655	nan	1680	1680	1680	0	0	0	1855	0.577716	2508.5	0.167077	2508.5	0.17093	2092.5	0.396698	7.8125e-05	FALSE	FALSE	FALSE	FALSE
Mytilinidiales	Ascomycota	order	3	99.5311	99.5701	99.5897	1.00059	17.6316	0.042873	1697	1697.67	1698	0	1	2	3375	0.551918	5740.5	0.269477	5859.5	0.238222	1582.5	0.0612652	7.8125e-05	FALSE	FALSE	FALSE	FALSE
Acrospermales	Ascomycota	order	1	99.0035	99.0035	99.0035	1.00118	17.3834	nan	1687	1687	1687	2	2	2	1686	0.72776	1344	0.941166	1285.5	0.884191	1262.5	0.861521	7.8125e-05	FALSE	FALSE	FALSE	FALSE
Lineolatales	Ascomycota	order	1	99.0621	99.0621	99.0621	1.00178	17.2541	nan	1687	1687	1687	3	3	3	1651	0.760441	970	0.588064	952	0.576107	1758.5	0.662992	7.8125e-05	FALSE	FALSE	FALSE	FALSE
Patellariales	Ascomycota	order	1	99.0035	99.0035	99.0035	1.00059	17.1722	nan	1688	1688	1688	1	1	1	1686	0.72776	1888	0.544877	1816.5	0.609104	1902.5	0.539674	7.8125e-05	FALSE	FALSE	FALSE	FALSE
Myriangiales	Ascomycota	order	8	99.0035	99.26	99.5311	1.00037	17.0664	0.139872	1688	1692.75	1698	0	0.625	2	11816	0.797885	17042	0.0102249	16936.5	0.0124633	16311	0.0271758	7.8125e-05	FALSE	FALSE	FALSE	FALSE
Capnodiales	Ascomycota	order	7	95.5451	98.5095	99.3552	1.00085	16.9699	0.15631	1628	1679.14	1695	0	1.42857	6	12037.5	0.302458	13106.5	0.121162	12856.5	0.15592	15072.5	0.0147204	7.8125e-05	FALSE	FALSE	FALSE	FALSE
Aulographales	Ascomycota	order	2	98.5346	99.1208	99.7069	1.00059	17.3028	0.0312012	1681	1690	1699	0	1	2	2671	0.905867	3852.5	0.355391	3945.5	0.318586	3218	0.72182	7.8125e-05	FALSE	FALSE	FALSE	FALSE
Eremomycetales	Ascomycota	order	1	98.1829	98.1829	98.1829	1.0006	17.1063	nan	1674	1674	1674	1	1	1	1913	0.529794	1888	0.544877	1768	0.651823	2034.5	0.43773	7.8125e-05	FALSE	FALSE	FALSE	FALSE
Herpomycetales	Ascomycota	order	1	71.9226	71.9226	71.9226	1	16.5233	nan	1227	1227	1227	0	0	0	2743.5	0.0982274	2508.5	0.167077	2508.5	0.17093	2361.5	0.238338	7.8125e-05	FALSE	FALSE	FALSE	FALSE
Taphrinales	Ascomycota	order	16	84.2321	85.6975	87.163	1.00069	16.3885	0.0795756	1434	1461.06	1486	0	0.9375	3	42549.5	6.23944e-10	31381	0.00537097	28785.5	0.0504246	39571	1.475e-07	7.8125e-05	TRUE	FALSE	FALSE	TRUE
Phaeomoniellales	Ascomycota	order	2	98.8277	99.0035	99.1794	1.0003	17.1273	0.00400993	1685	1688.5	1692	0	0.5	1	3331	0.647768	4396.5	0.159929	4312.5	0.187164	3985	0.305596	7.8125e-05	FALSE	FALSE	FALSE	FALSE
Arthoniales	Ascomycota	order	3	95.0762	95.4474	95.8382	1.0002	17.1023	0.202934	1622	1628	1634	0	0.333333	1	6879.5	0.0572831	6905	0.051771	6730.5	0.0714422	5853.5	0.243417	7.8125e-05	FALSE	FALSE	FALSE	FALSE
Neolectales	Ascomycota	order	1	81.4771	81.4771	81.4771	1.00072	16.4675	nan	1389	1389	1389	1	1	1	2705.5	0.108142	1888	0.544877	1604.5	0.80371	2400.5	0.219737	7.8125e-05	FALSE	FALSE	FALSE	FALSE
Xylonales	Ascomycota	order	1	99.9414	99.9414	99.9414	1	17.0075	nan	1705	1705	1705	0	0	0	205	0.139183	2508.5	0.167077	2508.5	0.17093	2150.5	0.358077	7.8125e-05	FALSE	FALSE	FALSE	FALSE
Symbiotaphrinales	Ascomycota	order	1	99.4138	99.4138	99.4138	1.00531	16.9815	nan	1687	1687	1687	9	9	9	1359.5	0.957176	340	0.183614	358.5	0.195386	2175.5	0.342186	7.8125e-05	FALSE	FALSE	FALSE	FALSE
Teloschistales	Ascomycota	order	22	86.0492	95.4892	99.1208	1.00151	17.3044	0.203052	1451	1626.68	1690	0	2.36364	20	46455	4.41931e-05	36646	0.125314	34834	0.297492	32780	0.622427	7.8125e-05	FALSE	FALSE	FALSE	TRUE
Togniniales	Ascomycota	order	1	99.8242	99.8242	99.8242	1.00059	17.6755	nan	1702	1702	1702	1	1	1	512	0.271388	1888	0.544877	2088	0.396484	438.5	0.23395	7.8125e-05	FALSE	FALSE	FALSE	FALSE
Vezdaeales	Ascomycota	order	2	97.3623	97.6846	98.007	1.0003	16.8192	0.0875722	1661	1666	1671	0	0.5	1	4030.5	0.285824	4396.5	0.159929	4269.5	0.200078	4531	0.133518	7.8125e-05	FALSE	FALSE	FALSE	FALSE
Xylobotryales	Ascomycota	order	1	99.1208	99.1208	99.1208	1.02365	17.2625	nan	1651	1651	1651	40	40	40	1618	0.791652	165.5	0.121624	180.5	0.129655	1742.5	0.677365	7.8125e-05	FALSE	FALSE	FALSE	FALSE
Sareales	Ascomycota	order	1	99.6483	99.6483	99.6483	1.00647	17.0549	nan	1692	1692	1692	8	8	8	961.5	0.585755	366.5	0.194782	322.5	0.180429	2111.5	0.383778	7.8125e-05	FALSE	FALSE	FALSE	FALSE
Thelebolales	Ascomycota	order	1	98.8277	98.8277	98.8277	1	17.0026	nan	1686	1686	1686	0	0	0	1752.5	0.667053	2508.5	0.167077	2508.5	0.17093	2156.5	0.354222	7.8125e-05	FALSE	FALSE	FALSE	FALSE
Hysteriales	Ascomycota	order	2	98.3587	98.7397	99.1208	1.0003	17.4802	0.0291019	1677	1684	1691	0	0.5	1	3500.5	0.545319	4396.5	0.159929	4284.5	0.195501	1795	0.377066	7.8125e-05	FALSE	FALSE	FALSE	FALSE
Clavicipitaceae	Ascomycota	family	68	94.0211	98.8208	99.9414	1.05605	17.3907	0.2461	85	1618.74	1703	0	67.1471	1618	91546.5	0.564857	85742	0.146122	86532	0.185877	89174	0.349555	7.8125e-05	FALSE	FALSE	FALSE	FALSE
Debaryomycetaceae	Ascomycota	family	131	76.3775	95.0758	99.238	1.0447	16.3928	0.199034	195	1553.72	1691	0	68.2748	1497	293106	1.07041e-30	139470	2.13567e-06	129540	8.98699e-09	326152	1.15629e-50	7.8125e-05	TRUE	TRUE	TRUE	TRUE
Saccharomycodaceae	Ascomycota	family	21	53.1067	65.0645	88.9801	1.02014	16.1371	0.134441	788	1091.43	1518	0	18.5714	170	57937	2.17368e-14	26391	0.401866	23327.5	0.0976049	56584.5	3.82356e-13	7.8125e-05	TRUE	FALSE	FALSE	TRUE
Nectriaceae	Ascomycota	family	265	58.0305	98.7704	100	1.00266	17.5966	0.182729	988	1680.71	1706	0	4.30943	180	243258	1.06707e-20	310539	6.60985e-06	321602	0.000250432	183256	1.33748e-42	7.8125e-05	TRUE	FALSE	TRUE	TRUE
Pichiaceae	Ascomycota	family	55	66.8816	89.1751	95.3107	1.10679	16.3195	0.265035	91	1381.69	1622	0	139.636	1532	139626	7.56226e-25	60958.5	0.00668889	53386	8.12544e-05	140708	1.48341e-25	7.8125e-05	TRUE	FALSE	FALSE	TRUE
Pleosporaceae	Ascomycota	family	66	6.44783	97.5843	99.7655	1.00191	17.3458	0.368715	110	1661.65	1702	0	3.13636	98	78916	0.0393782	133732	3.86356e-10	134014	4.18327e-10	88051	0.485855	7.8125e-05	FALSE	TRUE	TRUE	FALSE
Dipodascaceae	Ascomycota	family	32	88.687	93.5009	98.2415	1.04763	16.8896	0.224949	835	1529.69	1614	3	65.4375	841	77815.5	9.29522e-13	13205.5	3.17246e-12	11079.5	1.67817e-13	69249	1.38204e-07	7.8125e-05	TRUE	TRUE	TRUE	TRUE
Nannizziopsiaceae	Ascomycota	family	2	99.1794	99.2966	99.4138	1.0003	17.1353	0.186045	1691	1693.5	1696	0	0.5	1	2938	0.909326	4396.5	0.159929	4347.5	0.177116	3879	0.351273	7.8125e-05	FALSE	FALSE	FALSE	FALSE
Apiosporaceae	Ascomycota	family	11	99.1208	99.6483	99.9414	1.00123	17.6473	0.0809803	1690	1698	1704	0	2	5	9691.5	0.0327594	16865.5	0.591207	17526.5	0.436068	5553.5	0.000241043	7.8125e-05	FALSE	FALSE	FALSE	FALSE
Hypocreaceae	Ascomycota	family	48	96.5416	99.4419	99.8828	1.00243	17.4091	0.109946	1646	1693.79	1704	0	2.6875	37	46286	0.000195138	76505	0.101794	78849.5	0.041611	56057	0.0450274	7.8125e-05	FALSE	FALSE	FALSE	FALSE
Aspergillaceae	Ascomycota	family	346	65.7093	99.6176	100	1.00424	17.3081	0.163503	176	1692.4	1706	0	7.07803	1527	201006	4.1965e-71	519482	0.031501	548876	6.94612e-05	514239	0.0769055	7.8125e-05	FALSE	TRUE	FALSE	TRUE
Saccharomycetaceae	Ascomycota	family	113	88.0422	95.6541	99.0035	1.14561	16.3675	0.302979	150	1428.42	1689	0	203.434	1528	250180	1.83637e-25	86949	1.44023e-16	84613.5	2.68209e-17	285506	3.86122e-47	7.8125e-05	TRUE	TRUE	TRUE	TRUE
Phacidiaceae	Ascomycota	family	3	99.6483	99.7069	99.7655	1.0002	17.3207	0.0621293	1700	1700.67	1701	0	0.333333	1	2466	0.214052	6905	0.051771	7071.5	0.0406939	4527.5	0.823495	7.8125e-05	FALSE	FALSE	FALSE	FALSE
Trichomonascaceae	Ascomycota	family	35	62.3095	86.0258	96.7761	1.00468	16.2781	0.227831	1062	1460.94	1650	0	6.65714	79	87659	1.32396e-15	41823	0.125037	36291.5	0.00753963	90032.5	2.53379e-17	7.8125e-05	TRUE	FALSE	FALSE	TRUE
Glomerellaceae	Ascomycota	family	70	65.7093	98.2557	100	1.01048	17.8999	0.204195	606	1658.43	1705	0	17.8143	1100	79385	0.00597657	109460	0.09758	110970	0.0625062	15193	1.05701e-33	7.8125e-05	TRUE	FALSE	FALSE	FALSE
Mycosphaerellaceae	Ascomycota	family	56	92.0281	98.8727	99.7069	1.00181	17.4334	0.231637	1566	1684.04	1701	0	2.73214	57	79411	0.894146	106002	5.67275e-06	105820	7.89236e-06	66538	0.0481211	7.8125e-05	FALSE	TRUE	TRUE	FALSE
Phaffomycetaceae	Ascomycota	family	45	84.2321	95.8135	98.1243	1.04817	16.3267	0.232718	567	1558.49	1671	2	76.0889	1091	99259.5	4.34904e-11	26822	1.82159e-11	25343.5	4.14567e-12	114488	8.62325e-21	7.8125e-05	TRUE	TRUE	TRUE	TRUE
Ophiocordycipitaceae	Ascomycota	family	36	95.8968	99.104	100	1.0035	17.37	0.371501	1610	1685.2	1705	0	5.51429	96	38635	0.0296257	48153	0.838628	49373.5	0.958389	52134	0.748291	7.8125e-05	FALSE	FALSE	FALSE	FALSE
Cryphonectriaceae	Ascomycota	family	15	99.238	99.6209	99.8828	1.00208	17.549	0.0723416	1679	1696	1702	1	3.53333	21	13854	0.0221075	22322.5	0.682507	23663.5	0.404607	10830.5	0.0011532	7.8125e-05	FALSE	FALSE	FALSE	FALSE
Botryosphaeriaceae	Ascomycota	family	30	65.4162	97.6944	99.9414	1.00302	17.5864	0.156953	1112	1661.63	1704	1	5.03333	44	31329	0.0156873	35680.5	0.144415	37593.5	0.309828	20252	9.58597e-07	7.8125e-05	TRUE	FALSE	FALSE	FALSE
Saccharomycopsidaceae	Ascomycota	family	10	82.0047	87.5791	91.0317	1.09414	16.6374	0.32154	182	1350.8	1532	3	143.3	1371	26255.5	1.91181e-06	5056.5	0.000392114	4618	0.000228442	22311	0.00129511	7.8125e-05	FALSE	FALSE	FALSE	TRUE
Plectosphaerellaceae	Ascomycota	family	15	99.0621	99.5897	99.8242	1.0624	17.4659	0.188739	142	1593	1702	0	106	1560	14452	0.0358708	19829	0.693558	20962.5	0.977204	15960.5	0.104937	7.8125e-05	FALSE	FALSE	FALSE	FALSE
Onygenaceae	Ascomycota	family	11	97.714	99.2007	99.5897	1.00307	17.0965	0.173802	1647	1687.18	1698	0	5.18182	38	15374.5	0.981178	17709	0.392728	17972	0.344613	21509.5	0.0245573	7.8125e-05	FALSE	FALSE	FALSE	FALSE
Saccotheciaceae	Ascomycota	family	18	97.1278	99.2412	99.8242	1.04897	17.1079	0.175242	241	1609.72	1702	0	83.3333	1462	22954.5	0.503173	34282.5	0.00801553	34392	0.00782159	35541	0.0029576	7.8125e-05	FALSE	FALSE	FALSE	FALSE
Podosporaceae	Ascomycota	family	2	99.5897	99.619	99.6483	1.00118	17.3781	0.0279799	1697	1697.5	1698	2	2	2	2049	0.50856	2688	0.916536	2811	0.997553	2580	0.842146	7.8125e-05	FALSE	FALSE	FALSE	FALSE
Ajellomycetaceae	Ascomycota	family	14	87.3974	97.513	99.8828	1.00153	17.3965	0.290389	1491	1661.14	1704	0	2.42857	16	18961.5	0.821102	24488	0.106536	24273.5	0.126374	19310	0.907754	7.8125e-05	FALSE	FALSE	FALSE	FALSE
Pneumocystaceae	Ascomycota	family	7	64.7128	69.3351	71.8054	1.00601	15.8549	0.046403	1070	1177.71	1224	0	5.14286	34	19287.5	1.03289e-05	13990.5	0.0491294	12198.5	0.266581	19613.5	5.29387e-06	7.8125e-05	TRUE	FALSE	FALSE	TRUE
Didymellaceae	Ascomycota	family	37	75.381	98.7073	99.8242	1.00125	17.4128	0.150217	1285	1681.92	1703	0	2.02703	29	40664	0.0231095	72472	2.68395e-05	72612.5	2.79786e-05	44677.5	0.142166	7.8125e-05	FALSE	TRUE	TRUE	FALSE
Cordycipitaceae	Ascomycota	family	33	67.9953	97.2397	100	1.00119	17.3356	0.0844945	1160	1656.91	1706	0	2	29	36690.5	0.0397341	60374.5	0.00232922	61817.5	0.000879176	48018.5	0.721653	7.8125e-05	FALSE	FALSE	FALSE	FALSE
Trichocomaceae	Ascomycota	family	46	98.3587	99.8089	100	1.00174	17.307	0.128858	1677	1699.83	1705	0	2.91304	16	22713.5	4.14271e-14	57006	0.166936	61576	0.588426	68600	0.471556	7.8125e-05	FALSE	FALSE	FALSE	TRUE
Pyriculariaceae	Ascomycota	family	5	99.4138	99.5428	99.7069	1.002	17.6099	0.0687399	1689	1694.8	1700	1	3.4	9	5764	0.489422	6174.5	0.637653	6412	0.737506	2901.5	0.0232029	7.8125e-05	FALSE	FALSE	FALSE	FALSE
Metschnikowiaceae	Ascomycota	family	54	83.8218	93.4263	95.6624	1.02295	16.5685	0.271712	688	1557.93	1623	0	35.9259	932	132867	2.12795e-21	84027	0.164623	75867.5	0.989601	129349	5.9684e-19	7.8125e-05	TRUE	FALSE	FALSE	TRUE
Venturiaceae	Ascomycota	family	8	99.1208	99.3113	99.5897	1.00384	17.61	0.184699	1655	1688.88	1699	0	5.375	36	11521	0.898546	13792	0.257475	13777	0.264589	5270	0.00940842	7.8125e-05	FALSE	FALSE	FALSE	FALSE
Herpotrichiellaceae	Ascomycota	family	39	32.0633	96.9309	99.9414	1.01699	17.3057	0.187449	496	1628	1704	0	25.641	909	39964	0.00372662	77014	9.27019e-06	77941	4.7248e-06	58085.5	0.516383	7.8125e-05	FALSE	TRUE	TRUE	FALSE
Phaeosphaeriaceae	Ascomycota	family	13	98.476	99.3372	99.6483	1.00073	17.5171	0.224095	1680	1693.46	1700	0	1.23077	5	17142	0.706303	25164	0.016613	25348	0.0148136	11801.5	0.0276054	7.8125e-05	FALSE	FALSE	FALSE	FALSE
Sclerotiniaceae	Ascomycota	family	41	97.4795	99.6131	100	1.00072	17.4765	0.774122	1662	1698.3	1706	0	1.1	9	29252.5	1.86977e-07	79370	5.00737e-06	81889.5	5.34972e-07	28666.5	3.23505e-08	7.8125e-05	TRUE	TRUE	TRUE	TRUE
Chaetomiaceae	Ascomycota	family	12	85.17	97.4258	99.9414	1.00184	17.3033	0.102518	1452	1659.25	1703	1	2.83333	11	14800.5	0.467908	16004.5	0.76291	16011	0.766771	18465	0.567313	7.8125e-05	FALSE	FALSE	FALSE	FALSE
Erysiphaceae	Ascomycota	family	14	66.9988	93.3428	98.8277	1.00716	18.2631	0.489247	1142	1581.5	1674	0	10.9286	79	29378	0.00136414	11979	0.010531	10586.5	0.00274203	2057	7.15792e-09	7.8125e-05	TRUE	FALSE	FALSE	FALSE
Cladoniaceae	Ascomycota	family	6	93.6694	97.8605	99.0035	1.0018	17.4008	0.0509232	1595	1666.67	1685	2	2.83333	4	11414	0.131881	6431	0.310072	5958	0.213099	7197	0.536423	7.8125e-05	FALSE	FALSE	FALSE	FALSE
Schizosaccharomycetaceae	Ascomycota	family	4	80.1876	81.2134	82.1805	1.02183	16.294	0.0484022	1342	1356.75	1375	26	28.75	34	10824.5	0.00130924	794	0.00259004	739	0.00253055	10268	0.00417841	7.8125e-05	FALSE	FALSE	FALSE	FALSE
Morchellaceae	Ascomycota	family	23	85.6389	97.8949	99.1794	1.00837	17.778	0.0617681	1450	1656.09	1687	4	14	189	41449	0.0187443	11324	5.23762e-08	11509.5	8.92603e-08	6642.5	5.01759e-11	7.8125e-05	TRUE	TRUE	TRUE	FALSE
Thermoascaceae	Ascomycota	family	7	99.4725	99.8242	99.9414	1.00134	17.3078	0.058066	1695	1700.71	1702	1	2.28571	3	3438.5	0.00291934	8830	0.638742	9799	0.990664	10966.5	0.597463	7.8125e-05	FALSE	FALSE	FALSE	FALSE
Valsaceae	Ascomycota	family	8	99.8242	99.8608	99.9414	1.0025	17.5157	0.0647286	1688	1699.88	1704	0	3.75	15	3291	0.00054121	10954.5	0.904016	11897	0.769811	6490	0.0388505	7.8125e-05	FALSE	FALSE	FALSE	FALSE
Sordariaceae	Ascomycota	family	18	90.3283	98.1178	99.7069	1.00423	17.6008	0.235916	1540	1666.94	1701	0	6.94444	63	26810.5	0.65361	31788	0.0550806	31152	0.0862839	13050	0.000395458	7.8125e-05	FALSE	FALSE	FALSE	FALSE
Teratosphaeriaceae	Ascomycota	family	19	54.3962	96.119	99.5897	1.15739	17.3146	0.330396	185	1392	1697	0	247.789	1514	32227.5	0.11649	27594.5	0.790755	27503	0.812642	28923.5	0.528178	7.8125e-05	FALSE	FALSE	FALSE	FALSE
Orbiliaceae	Ascomycota	family	9	69.8124	94.8938	98.5346	1.00027	17.4014	0.207727	1191	1618.44	1681	0	0.444444	2	18317.5	0.0194861	20171	0.00169313	19826.5	0.00298808	9885.5	0.258355	7.8125e-05	FALSE	FALSE	FALSE	FALSE
Lipomycetaceae	Ascomycota	family	10	76.2016	91.143	94.197	1.0087	16.5981	0.184702	1298	1541.3	1602	2	13.6	86	25226.5	1.29177e-05	7553.5	0.0104858	6296.5	0.00245865	23575	0.000208055	7.8125e-05	FALSE	FALSE	FALSE	TRUE
Ceratocystidaceae	Ascomycota	family	39	83.5287	97.7425	99.1794	1.00196	17.1769	0.118671	1425	1664.36	1690	0	3.12821	51	74334	0.000119267	80336	3.49167e-07	79139	1.48459e-06	72746.5	0.000425599	7.8125e-05	FALSE	TRUE	TRUE	FALSE
Microascaceae	Ascomycota	family	9	96.6589	98.6714	99.5311	1.00223	17.4682	0.121107	1648	1679.67	1697	0	3.66667	11	14601.5	0.418375	11699	0.697971	11527.5	0.648866	8899.5	0.124812	7.8125e-05	FALSE	FALSE	FALSE	FALSE
Pleurostomataceae	Ascomycota	family	1	99.7655	99.7655	99.7655	1.00176	17.5003	nan	1699	1699	1699	3	3	3	676.5	0.369821	970	0.588064	1068.5	0.67839	824.5	0.474984	7.8125e-05	FALSE	FALSE	FALSE	FALSE
Coniochaetaceae	Ascomycota	family	12	99.3552	99.7753	100	1.07639	17.3974	0.242357	146	1572.17	1706	0	130	1558	7243.5	0.000641192	26355	0.000606474	26537	0.000534161	16562	0.917539	7.8125e-05	FALSE	FALSE	FALSE	FALSE
Phyllostictaceae	Ascomycota	family	5	68.2884	93.1653	99.5897	1.00041	17.2994	0.0422388	1164	1588.8	1699	0	0.6	2	7799	0.666581	10757.5	0.0365653	10513.5	0.0527969	8033.5	0.577727	7.8125e-05	FALSE	FALSE	FALSE	FALSE
Ophiostomataceae	Ascomycota	family	68	86.8699	98.5122	99.7069	1.00133	17.2484	0.20644	1457	1678.46	1700	0	2.16176	25	105028	0.155976	112663	0.00979288	111654	0.0159909	109311	0.0413946	7.8125e-05	FALSE	FALSE	FALSE	FALSE
Arachnomycetaceae	Ascomycota	family	1	64.068	64.068	64.068	1.0183	16.9566	nan	1074	1074	1074	19	19	19	2774.5	0.0906888	240	0.145725	201.5	0.136374	2196.5	0.329192	7.8125e-05	FALSE	FALSE	FALSE	FALSE
Hypoxylaceae	Ascomycota	family	46	97.8898	99.6904	99.9414	1.00061	17.487	0.084452	1670	1699.83	1705	0	0.891304	10	31038.5	1.42058e-09	98344	6.26337e-10	99528	2.24141e-10	41929	4.32625e-05	7.8125e-05	TRUE	TRUE	TRUE	TRUE
Morosphaeriaceae	Ascomycota	family	1	99.6483	99.6483	99.6483	1.00118	17.8363	nan	1698	1698	1698	2	2	2	961.5	0.585755	1344	0.941166	1416.5	0.987637	210.5	0.141205	7.8125e-05	FALSE	FALSE	FALSE	FALSE
Shiraiaceae	Ascomycota	family	2	99.2966	99.4138	99.5311	1.00736	17.2988	0.0218972	1674	1684	1694	0	12	24	2675.5	0.90898	2724.5	0.942189	2729	0.945847	3253	0.699103	7.8125e-05	FALSE	FALSE	FALSE	FALSE
Bionectriaceae	Ascomycota	family	12	99.1794	99.663	99.8828	1.00142	17.619	0.312651	1688	1697.83	1704	0	2.41667	5	10491.5	0.0239205	15999.5	0.761545	16703.5	0.96069	9182	0.00643511	7.8125e-05	FALSE	FALSE	FALSE	FALSE
Gnomoniaceae	Ascomycota	family	4	87.7491	95.34	99.5311	1.00254	17.5307	0.172707	1496	1622.25	1697	1	4.25	13	7717	0.194634	5402	0.894814	5049	0.726566	3338	0.160227	7.8125e-05	FALSE	FALSE	FALSE	FALSE
Xylariaceae	Ascomycota	family	51	42.4971	96.9266	99.8242	1.00269	17.6522	0.130965	725	1649.57	1700	0	4	38	79850	0.156456	66393	0.368013	65345	0.283581	27149.5	2.72392e-14	7.8125e-05	TRUE	FALSE	FALSE	FALSE
Umbilicariaceae	Ascomycota	family	10	88.8042	98.4701	99.9414	1.06354	17.4664	0.181499	1392	1586.3	1703	1	93.6	313	9303	0.0651777	7563	0.0105968	7245.5	0.00788444	10343	0.149675	7.8125e-05	FALSE	FALSE	FALSE	FALSE
Erythrogloeaceae	Ascomycota	family	1	99.7069	99.7069	99.7069	1.00059	17.9675	nan	1700	1700	1700	1	1	1	828	0.477832	1888	0.544877	2020.5	0.444724	105.5	0.10943	7.8125e-05	FALSE	FALSE	FALSE	FALSE
Dermateaceae	Ascomycota	family	9	99.5311	99.733	99.9414	1.0015	17.6921	0.143878	1694	1698.89	1704	0	2.55556	5	6526	0.0121247	11764	0.718101	12813.5	0.940302	4117.5	0.000470276	7.8125e-05	FALSE	FALSE	FALSE	FALSE
Candelariaceae	Ascomycota	family	3	94.6073	96.7565	99.4725	1.00143	17.1669	0.175064	1609	1648.33	1696	1	2.33333	5	5878	0.234976	4329.5	0.931821	4166.5	0.975172	5548.5	0.342374	7.8125e-05	FALSE	FALSE	FALSE	FALSE
Lichinaceae	Ascomycota	family	3	95.8382	96.0922	96.483	1.00345	17.0659	0.043005	1628	1633.67	1637	1	5.66667	9	6672	0.0795482	2631.5	0.254453	2479	0.215554	6271.5	0.143223	7.8125e-05	FALSE	FALSE	FALSE	FALSE
Coniocybaceae	Ascomycota	family	2	98.0657	98.7397	99.4138	1.00149	16.9859	0.0710572	1670	1682	1694	2	2.5	3	3300	0.667333	2314	0.663162	2269	0.637594	4338	0.182806	7.8125e-05	FALSE	FALSE	FALSE	FALSE
Thelocarpaceae	Ascomycota	family	2	96.2485	97.6553	99.0621	1.0003	16.8244	0.0797651	1642	1665.5	1689	0	0.5	1	3856.5	0.359942	4396.5	0.159929	4333.5	0.181086	4529	0.13397	7.8125e-05	FALSE	FALSE	FALSE	FALSE
Geoglossaceae	Ascomycota	family	7	76.8464	93.6275	98.9449	1.00157	17.5243	0.693004	1310	1594.71	1685	1	2.57143	5	14639.5	0.0248397	8702	0.596171	7934.5	0.376514	10152.5	0.881414	7.8125e-05	FALSE	FALSE	FALSE	FALSE
Iodosphaeriaceae	Ascomycota	family	1	94.0211	94.0211	94.0211	1.0717	19.8805	nan	1490	1490	1490	114	114	114	2450	0.196632	77	0.0971769	80.5	0.101124	0.5	0.0835942	7.8125e-05	FALSE	FALSE	FALSE	FALSE
Bertiaceae	Ascomycota	family	1	99.6483	99.6483	99.6483	1.24353	19.0214	nan	1287	1287	1287	413	413	413	961.5	0.585755	48.5	0.0901992	50.5	0.093617	3.5	0.0842569	7.8125e-05	FALSE	FALSE	FALSE	FALSE
Acarosporaceae	Ascomycota	family	4	92.2626	97.9191	99.9414	1.04076	17.1272	0.194576	1350	1606.5	1702	2	64	224	4224.5	0.391528	2577	0.05768	2890.5	0.0916324	7711	0.197362	7.8125e-05	FALSE	FALSE	FALSE	FALSE
Diaporthaceae	Ascomycota	family	20	96.8933	99.578	99.8828	1.00344	17.8704	0.075195	1649	1693.2	1702	1	5.6	32	16144	0.00103545	16155.5	0.000897866	17037.5	0.00230826	3791	2.46334e-11	7.8125e-05	TRUE	FALSE	FALSE	FALSE
Drepanopezizaceae	Ascomycota	family	4	99.4138	99.6336	99.8828	1.00074	17.6675	0.139429	1693	1698.5	1704	0	1.25	3	3754.5	0.25147	7331	0.283253	7424.5	0.262153	1968	0.0245565	7.8125e-05	FALSE	FALSE	FALSE	FALSE
Ascosphaeraceae	Ascomycota	family	5	46.6002	75.8499	96.0141	1.03104	16.8727	0.177864	694	1266.8	1637	1	27.2	101	13146.5	0.000722684	4368	0.138647	3875.5	0.0818014	11010.5	0.0280345	7.8125e-05	FALSE	FALSE	FALSE	FALSE
Zalariaceae	Ascomycota	family	1	99.8828	99.8828	99.8828	1	16.9111	nan	1704	1704	1704	0	0	0	346	0.191965	2508.5	0.167077	2508.5	0.17093	2224.5	0.312371	7.8125e-05	FALSE	FALSE	FALSE	FALSE
Sporocadaceae	Ascomycota	family	18	95.6624	99.0003	99.7655	1.00184	17.7045	0.0505425	1630	1685.94	1701	1	3	7	21727.5	0.305157	19468	0.0885343	19634.5	0.101144	7111	1.41272e-07	7.8125e-05	TRUE	FALSE	FALSE	FALSE
Periconiaceae	Ascomycota	family	3	99.1208	99.3161	99.4138	1.00138	17.6382	0.173002	1688	1692	1694	2	2.33333	3	4337	0.928472	3658	0.690248	3646.5	0.686835	1688.5	0.0724693	7.8125e-05	FALSE	FALSE	FALSE	FALSE
Sporormiaceae	Ascomycota	family	5	98.6518	99.0856	99.4725	1.00558	17.208	0.1106	1637	1681	1697	0	9.4	46	7967	0.600611	9568	0.153993	9514	0.166715	9102.5	0.251943	7.8125e-05	FALSE	FALSE	FALSE	FALSE
Cladosporiaceae	Ascomycota	family	17	0.820633	93.466	99.6483	1.09321	17.1069	0.840817	14	1443.24	1700	0	151.294	1500	25709.5	0.580845	28216.5	0.187489	28268.5	0.186232	27448.5	0.286955	7.8125e-05	FALSE	FALSE	FALSE	FALSE
Verrucariaceae	Ascomycota	family	2	98.9449	99.0621	99.1794	1.00237	17.6499	0.447429	1682	1686	1690	2	4	6	3293.5	0.671465	1805	0.375785	1784	0.370189	1597	0.291022	7.8125e-05	FALSE	FALSE	FALSE	FALSE
Aplosporellaceae	Ascomycota	family	1	99.9414	99.9414	99.9414	1.00938	17.2972	nan	1689	1689	1689	16	16	16	205	0.139183	255.5	0.15117	270.5	0.160349	1639.5	0.772516	7.8125e-05	FALSE	FALSE	FALSE	FALSE
Arthrodermataceae	Ascomycota	family	20	94.8417	99.1442	99.7655	1.00089	16.9517	0.03015	1617	1689.9	1700	0	1.5	4	25652	0.506021	33195	0.153068	33435.5	0.138333	43952	1.31476e-05	7.8125e-05	TRUE	FALSE	FALSE	FALSE
Pertusariaceae	Ascomycota	family	2	98.6518	99.0035	99.3552	1.0003	17.6788	0.748694	1682	1688.5	1695	0	0.5	1	3233	0.710385	4396.5	0.159929	4299	0.191151	1998	0.479945	7.8125e-05	FALSE	FALSE	FALSE	FALSE
Lobariaceae	Ascomycota	family	3	87.3974	95.0371	99.0035	1.00423	17.6669	0.148997	1488	1614.33	1681	3	7	10	6116	0.174719	1653.5	0.0649464	1570.5	0.0589693	1481.5	0.0519634	7.8125e-05	FALSE	FALSE	FALSE	FALSE
Mycoblastaceae	Ascomycota	family	1	98.8277	98.8277	98.8277	1.00534	17.7749	nan	1677	1677	1677	9	9	9	1752.5	0.667053	340	0.183614	356	0.194319	281.5	0.166422	7.8125e-05	FALSE	FALSE	FALSE	FALSE
Peltigeraceae	Ascomycota	family	1	78.6049	78.6049	78.6049	1.00671	17.6153	nan	1332	1332	1332	9	9	9	2719.5	0.104401	340	0.183614	314.5	0.177224	555.5	0.295556	7.8125e-05	FALSE	FALSE	FALSE	FALSE
Trapeliaceae	Ascomycota	family	12	98.7104	99.238	99.7069	1.00301	17.1942	0.142175	1655	1689.25	1700	0	3.75	33	17572	0.795291	20560.5	0.180213	20385.5	0.205731	21512	0.0980788	7.8125e-05	FALSE	FALSE	FALSE	FALSE
Graphidaceae	Ascomycota	family	3	89.8593	95.2521	98.007	1.00239	17.2012	0.220419	1533	1621	1670	0	4	10	6515.5	0.100628	4169.5	0.976674	4093	0.933288	5132.5	0.513431	7.8125e-05	FALSE	FALSE	FALSE	FALSE
Icmadophilaceae	Ascomycota	family	1	99.0621	99.0621	99.0621	1.00059	17.4241	nan	1689	1689	1689	1	1	1	1651	0.760441	1888	0.544877	1825	0.601747	1099.5	0.707378	7.8125e-05	FALSE	FALSE	FALSE	FALSE
Barbatosphaeriaceae	Ascomycota	family	1	96.483	96.483	96.483	1	17.3973	nan	1646	1646	1646	0	0	0	2185	0.335004	2508.5	0.167077	2508.5	0.17093	1208.5	0.809549	7.8125e-05	FALSE	FALSE	FALSE	FALSE
Ophioparmaceae	Ascomycota	family	1	96.0141	96.0141	96.0141	1.00122	17.2787	nan	1636	1636	1636	2	2	2	2228.5	0.308782	1344	0.941166	1215	0.81572	1686.5	0.728571	7.8125e-05	FALSE	FALSE	FALSE	FALSE
Pseudopyrenochaetaceae	Ascomycota	family	2	99.1208	99.1208	99.1208	1.00118	17.4941	0.343978	1687	1689	1691	0	2	4	3236	0.708436	3223	0.713277	3231	0.710515	2110	0.542672	7.8125e-05	FALSE	FALSE	FALSE	FALSE
Trichomeriaceae	Ascomycota	family	6	98.0657	98.5248	99.4138	1.00318	17.1508	0.0864546	1653	1675.5	1696	0	5.33333	22	10734.5	0.244182	8108.5	0.87352	7994	0.829255	11658	0.104291	7.8125e-05	FALSE	FALSE	FALSE	FALSE
Sporastatiaceae	Ascomycota	family	1	97.5967	97.5967	97.5967	1.0012	17.1052	nan	1663	1663	1663	2	2	2	2032	0.438211	1344	0.941166	1246	0.845687	2035.5	0.437002	7.8125e-05	FALSE	FALSE	FALSE	FALSE
Sarrameanaceae	Ascomycota	family	1	99.4725	99.4725	99.4725	1	17.024	nan	1697	1697	1697	0	0	0	1289	0.888088	2508.5	0.167077	2508.5	0.17093	2140.5	0.364562	7.8125e-05	FALSE	FALSE	FALSE	FALSE
Stachybotryaceae	Ascomycota	family	9	96.9519	99.2445	100	1.00249	17.5726	0.133303	1648	1688.89	1699	1	4.22222	10	9814.5	0.247161	9083.5	0.13966	9300	0.169316	6407.5	0.0105441	7.8125e-05	FALSE	FALSE	FALSE	FALSE
Lulworthiaceae	Ascomycota	family	1	98.6518	98.6518	98.6518	1	17.8833	nan	1683	1683	1683	0	0	0	1812.5	0.614078	2508.5	0.167077	2508.5	0.17093	163.5	0.1262	7.8125e-05	FALSE	FALSE	FALSE	FALSE
Leptosphaeriaceae	Ascomycota	family	8	99.1794	99.6263	99.7655	1.00088	17.4588	0.118093	1691	1698.12	1701	0	1.5	4	7598	0.113632	13463	0.323609	14010	0.223396	8226	0.190173	7.8125e-05	FALSE	FALSE	FALSE	FALSE
Massarinaceae	Ascomycota	family	4	98.9449	99.3699	99.7069	1.00311	17.4907	0.151496	1668	1690.25	1701	0	5	20	5262	0.828338	7759	0.180049	7766	0.18256	3788	0.259708	7.8125e-05	FALSE	FALSE	FALSE	FALSE
Corynesporascaceae	Ascomycota	family	2	99.1794	99.4138	99.6483	1.00148	17.4816	0.195564	1688	1693.5	1699	1	2.5	4	2540	0.816089	2602.5	0.856828	2714	0.935389	1979	0.46971	7.8125e-05	FALSE	FALSE	FALSE	FALSE
Didymosphaeriaceae	Ascomycota	family	13	99.1208	99.4995	99.7069	1.0014	17.6751	0.240867	1683	1695.08	1700	0	2.38462	16	15647	0.374768	21356	0.281574	21783.5	0.224896	7328.5	0.00019227	7.8125e-05	FALSE	FALSE	FALSE	FALSE
Diatrypaceae	Ascomycota	family	3	97.714	98.9058	99.5311	1.0004	17.7414	0.0556448	1666	1686.67	1698	0	0.666667	1	4500.5	0.836595	6284.5	0.134381	6170	0.161036	1011.5	0.0227363	7.8125e-05	FALSE	FALSE	FALSE	FALSE
Cucurbitariaceae	Ascomycota	family	6	98.1829	99.3454	99.6483	1.00069	17.3983	0.0755731	1674	1693.67	1699	0	1.16667	2	7370.5	0.597028	10860.5	0.213309	11033	0.186682	7327	0.580357	7.8125e-05	FALSE	FALSE	FALSE	FALSE
Leptodontidiaceae	Ascomycota	family	2	99.2966	99.5604	99.8242	1.00265	18.1381	0.0303523	1691	1694	1697	3	4.5	6	1987.5	0.474762	1431	0.22382	1477.5	0.244126	116	0.0189432	7.8125e-05	FALSE	FALSE	FALSE	FALSE
Chaetosphaeriaceae	Ascomycota	family	2	99.4138	99.619	99.8242	1.00324	17.6534	0.637272	1686	1694	1702	1	5.5	10	1871.5	0.414507	2205	0.594759	2426	0.738779	1927	0.442326	7.8125e-05	FALSE	FALSE	FALSE	FALSE
Sarocladiaceae	Ascomycota	family	4	99.4138	99.4725	99.5311	1.00177	17.2827	0.0473565	1693	1694	1697	0	3	5	5137.5	0.769036	4746.5	0.587838	4831.5	0.628069	6626	0.53481	7.8125e-05	FALSE	FALSE	FALSE	FALSE
Pyrenulaceae	Ascomycota	family	2	98.4174	98.5346	98.6518	1.00059	17.4659	0.0233196	1678	1680	1682	1	1	1	3680	0.446393	3776	0.391697	3570	0.503971	1900	0.428476	7.8125e-05	FALSE	FALSE	FALSE	FALSE
Trypetheliaceae	Ascomycota	family	7	95.4279	97.6637	99.2966	1.00085	17.3328	0.0647939	1628	1664.71	1693	0	1.42857	7	13085.5	0.128607	13593	0.0751209	13320.5	0.101817	10359.5	0.80605	7.8125e-05	FALSE	FALSE	FALSE	FALSE
Lichenotheliaceae	Ascomycota	family	1	96.7175	96.7175	96.7175	1.00121	17.4004	nan	1648	1648	1648	2	2	2	2155.5	0.35358	1344	0.941166	1224.5	0.824877	1196.5	0.798104	7.8125e-05	FALSE	FALSE	FALSE	FALSE
Graphiaceae	Ascomycota	family	1	99.4138	99.4138	99.4138	1.00059	17.2702	nan	1695	1695	1695	1	1	1	1359.5	0.957176	1888	0.544877	1894.5	0.543157	1714.5	0.702799	7.8125e-05	FALSE	FALSE	FALSE	FALSE
Elaphomycetaceae	Ascomycota	family	2	95.4279	97.5674	99.7069	1.00598	17.8345	0.0384453	1620	1654.5	1689	8	10	12	3122	0.783725	659	0.0575455	681	0.062492	432	0.0383366	7.8125e-05	FALSE	FALSE	FALSE	FALSE
Valsariaceae	Ascomycota	family	1	99.5311	99.5311	99.5311	1.00059	17.0666	nan	1697	1697	1697	1	1	1	1200	0.802133	1888	0.544877	1929.5	0.514767	2088.5	0.399451	7.8125e-05	FALSE	FALSE	FALSE	FALSE
Pezizellaceae	Ascomycota	family	1	99.5897	99.5897	99.5897	1	17.348	nan	1699	1699	1699	0	0	0	1087.5	0.696935	2508.5	0.167077	2508.5	0.17093	1415.5	0.989672	7.8125e-05	FALSE	FALSE	FALSE	FALSE
Helotiaceae	Ascomycota	family	17	88.4525	98.9346	99.8242	1.00247	17.8032	0.18282	1507	1683.76	1703	0	4.05882	52	19007.5	0.147509	30030.5	0.0618976	30203	0.0572173	5521.5	4.4423e-08	7.8125e-05	TRUE	FALSE	FALSE	FALSE
Physciaceae	Ascomycota	family	2	97.5967	98.476	99.3552	1.0006	17.5361	0.0902595	1664	1679	1694	1	1	1	3452.5	0.573503	3776	0.391697	3621	0.475876	1511	0.258124	7.8125e-05	FALSE	FALSE	FALSE	FALSE
Parmeliaceae	Ascomycota	family	9	78.3705	95.9489	99.238	1.00645	17.6105	0.187854	1336	1626.56	1687	1	10.3333	58	17242	0.0581996	7733.5	0.0414397	7336.5	0.0289207	5866.5	0.00544508	7.8125e-05	FALSE	FALSE	FALSE	FALSE
Stereocaulaceae	Ascomycota	family	1	99.0621	99.0621	99.0621	1.00118	17.4604	nan	1688	1688	1688	2	2	2	1651	0.760441	1344	0.941166	1291.5	0.890066	970.5	0.593059	7.8125e-05	FALSE	FALSE	FALSE	FALSE
Rhizinaceae	Ascomycota	family	1	92.1454	92.1454	92.1454	1.00254	18.5072	nan	1568	1568	1568	4	4	4	2550	0.157172	714.5	0.389101	657.5	0.355406	22.5	0.088553	7.8125e-05	FALSE	FALSE	FALSE	FALSE
Tympanidaceae	Ascomycota	family	2	98.8277	99.3259	99.8242	1.00444	17.1037	0.0401627	1673	1687	1701	2	7.5	13	2264.5	0.636205	1626	0.29649	1782.5	0.369487	4058	0.276538	7.8125e-05	FALSE	FALSE	FALSE	FALSE
Cyphellophoraceae	Ascomycota	family	1	40.973	40.973	40.973	1.11302	16.7369	nan	625	625	625	74	74	74	2803.5	0.0840647	104	0.104179	64.5	0.0970626	2298.5	0.270685	7.8125e-05	FALSE	FALSE	FALSE	FALSE
Pyronemataceae	Ascomycota	family	7	94.8417	96.9017	98.2415	1.01685	18.0163	0.483045	1537	1627.71	1674	2	25.4286	81	14770.5	0.0211699	2836	0.000966398	2780.5	0.0009788	1973.5	0.000254919	7.8125e-05	FALSE	FALSE	FALSE	FALSE
Mollisiaceae	Ascomycota	family	4	99.5311	99.7802	99.8828	1.00147	17.9034	0.214083	1695	1699.75	1703	1	2.5	3	2404	0.0477158	4798	0.610202	5330.5	0.860833	876	0.00348858	7.8125e-05	FALSE	FALSE	FALSE	FALSE
Racodiaceae	Ascomycota	family	1	99.4725	99.4725	99.4725	1.00118	17.8323	nan	1695	1695	1695	2	2	2	1289	0.888088	1344	0.941166	1360	0.957489	217.5	0.143552	7.8125e-05	FALSE	FALSE	FALSE	FALSE
Tuberaceae	Ascomycota	family	9	94.5487	96.7761	98.0657	1.00563	18.6502	0.292469	1607	1642.33	1662	2	8.66667	14	19055	0.00831194	4220.5	0.000462549	4045.5	0.000396402	172.5	3.12184e-07	7.8125e-05	TRUE	FALSE	FALSE	FALSE
Tricladiaceae	Ascomycota	family	2	96.4244	98.1243	99.8242	1.00209	17.8633	0.0415661	1642	1670.5	1699	3	3.5	4	2704.5	0.929069	1684.5	0.321075	1702	0.333052	373	0.0337824	7.8125e-05	FALSE	FALSE	FALSE	FALSE
Phyllachoraceae	Ascomycota	family	1	97.7726	97.7726	97.7726	1	17.6385	nan	1668	1668	1668	0	0	0	1999.5	0.46228	2508.5	0.167077	2508.5	0.17093	505.5	0.268013	7.8125e-05	FALSE	FALSE	FALSE	FALSE
Trigonopsidaceae	Ascomycota	family	7	53.7515	81.3599	87.6319	1.00108	16.2332	0.215347	915	1386.57	1494	0	1.42857	6	18713	3.43667e-05	13106.5	0.121162	12066.5	0.294105	18387.5	6.82944e-05	7.8125e-05	TRUE	FALSE	FALSE	TRUE
Scortechiniaceae	Ascomycota	family	1	98.476	98.476	98.476	1.00417	19.0131	nan	1673	1673	1673	7	7	7	1855	0.577716	403.5	0.211198	414.5	0.220429	5.5	0.084701	7.8125e-05	FALSE	FALSE	FALSE	FALSE
Cylindrosympodiaceae	Ascomycota	family	1	99.2966	99.2966	99.2966	1	17.4205	nan	1694	1694	1694	0	0	0	1475.5	0.929669	2508.5	0.167077	2508.5	0.17093	1114.5	0.721175	7.8125e-05	FALSE	FALSE	FALSE	FALSE
Lentitheciaceae	Ascomycota	family	1	99.5311	99.5311	99.5311	1.00059	17.8172	nan	1697	1697	1697	1	1	1	1200	0.802133	1888	0.544877	1929.5	0.514767	233.5	0.14903	7.8125e-05	FALSE	FALSE	FALSE	FALSE
Lophiostomataceae	Ascomycota	family	1	99.238	99.238	99.238	1	17.5668	nan	1693	1693	1693	0	0	0	1528.5	0.877858	2508.5	0.167077	2508.5	0.17093	675.5	0.369144	7.8125e-05	FALSE	FALSE	FALSE	FALSE
Microthyriaceae	Ascomycota	family	1	96.7175	96.7175	96.7175	1.00121	17.4297	nan	1648	1648	1648	2	2	2	2155.5	0.35358	1344	0.941166	1224.5	0.824877	1069.5	0.680073	7.8125e-05	FALSE	FALSE	FALSE	FALSE
Phaeotrichaceae	Ascomycota	family	1	98.476	98.476	98.476	1	17.0655	nan	1680	1680	1680	0	0	0	1855	0.577716	2508.5	0.167077	2508.5	0.17093	2092.5	0.396698	7.8125e-05	FALSE	FALSE	FALSE	FALSE
Zopfiaceae	Ascomycota	family	1	99.2966	99.2966	99.2966	1.00295	18.8445	nan	1689	1689	1689	5	5	5	1475.5	0.929669	553.5	0.287944	575.5	0.304983	11.5	0.0860447	7.8125e-05	FALSE	FALSE	FALSE	FALSE
Lindgomycetaceae	Ascomycota	family	2	95.8968	97.714	99.5311	1.00266	17.8856	0.232634	1635	1662.5	1690	1	4.5	8	3443	0.579162	2254.5	0.625425	2102	0.536955	441	0.0390752	7.8125e-05	FALSE	FALSE	FALSE	FALSE
Trematosphaeriaceae	Ascomycota	family	1	99.7655	99.7655	99.7655	1.00235	17.6814	nan	1698	1698	1698	4	4	4	676.5	0.369821	714.5	0.389101	791	0.448055	429.5	0.229619	7.8125e-05	FALSE	FALSE	FALSE	FALSE
Mytilinidiaceae	Ascomycota	family	2	99.5897	99.5897	99.5897	1.00088	17.6289	0.0602752	1697	1697.5	1698	1	1.5	2	2175	0.581552	3232	0.707346	3351	0.633844	1071	0.129945	7.8125e-05	FALSE	FALSE	FALSE	FALSE
Pleomassariaceae	Ascomycota	family	1	99.5311	99.5311	99.5311	1.00059	17.5808	nan	1697	1697	1697	1	1	1	1200	0.802133	1888	0.544877	1929.5	0.514767	639.5	0.345958	7.8125e-05	FALSE	FALSE	FALSE	FALSE
Melanommataceae	Ascomycota	family	2	99.238	99.4138	99.5897	1.00089	17.5994	0.0622113	1690	1694.5	1699	0	1.5	3	2616	0.867959	3478.5	0.552901	3478	0.556773	1194	0.159393	7.8125e-05	FALSE	FALSE	FALSE	FALSE
Tetraplosphaeriaceae	Ascomycota	family	1	98.8863	98.8863	98.8863	1.00059	17.4267	nan	1686	1686	1686	1	1	1	1733.5	0.684197	1888	0.544877	1808	0.6165	1088.5	0.69732	7.8125e-05	FALSE	FALSE	FALSE	FALSE
Acrospermaceae	Ascomycota	family	1	99.0035	99.0035	99.0035	1.00118	17.3834	nan	1687	1687	1687	2	2	2	1686	0.72776	1344	0.941166	1285.5	0.884191	1262.5	0.861521	7.8125e-05	FALSE	FALSE	FALSE	FALSE
Delitschiaceae	Ascomycota	family	1	99.5897	99.5897	99.5897	1	17.2546	nan	1699	1699	1699	0	0	0	1087.5	0.696935	2508.5	0.167077	2508.5	0.17093	1757.5	0.663886	7.8125e-05	FALSE	FALSE	FALSE	FALSE
Lineolataceae	Ascomycota	family	1	99.0621	99.0621	99.0621	1.00178	17.2541	nan	1687	1687	1687	3	3	3	1651	0.760441	970	0.588064	952	0.576107	1758.5	0.662992	7.8125e-05	FALSE	FALSE	FALSE	FALSE
Patellariaceae	Ascomycota	family	1	99.0035	99.0035	99.0035	1.00059	17.1722	nan	1688	1688	1688	1	1	1	1686	0.72776	1888	0.544877	1816.5	0.609104	1902.5	0.539674	7.8125e-05	FALSE	FALSE	FALSE	FALSE
Elsinoaceae	Ascomycota	family	7	99.0035	99.2966	99.5311	1.00042	17.0671	0.151063	1688	1693.29	1698	0	0.714286	2	10130	0.886961	14533.5	0.0261499	14428	0.031202	14210.5	0.041553	7.8125e-05	FALSE	FALSE	FALSE	FALSE
Capnodiaceae	Ascomycota	family	2	98.5346	98.8863	99.238	1.0003	17.0772	0.059188	1681	1686.5	1692	0	0.5	1	3371.5	0.622571	4396.5	0.159929	4356.5	0.174598	4141	0.245858	7.8125e-05	FALSE	FALSE	FALSE	FALSE
Myriangiaceae	Ascomycota	family	1	99.0035	99.0035	99.0035	1	17.0614	nan	1689	1689	1689	0	0	0	1686	0.72776	2508.5	0.167077	2508.5	0.17093	2100.5	0.391226	7.8125e-05	FALSE	FALSE	FALSE	FALSE
Piedraiaceae	Ascomycota	family	1	95.5451	95.5451	95.5451	1.00123	16.6456	nan	1628	1628	1628	2	2	2	2282	0.278443	1344	0.941166	1207.5	0.808509	2316.5	0.261151	7.8125e-05	FALSE	FALSE	FALSE	FALSE
Amniculicolaceae	Ascomycota	family	1	99.2966	99.2966	99.2966	1.00118	17.719	nan	1692	1692	1692	2	2	2	1475.5	0.929669	1344	0.941166	1325.5	0.923463	366.5	0.200895	7.8125e-05	FALSE	FALSE	FALSE	FALSE
Lophiotremataceae	Ascomycota	family	1	99.7069	99.7069	99.7069	1.00059	17.7	nan	1700	1700	1700	1	1	1	828	0.477832	1888	0.544877	2020.5	0.444724	396.5	0.214228	7.8125e-05	FALSE	FALSE	FALSE	FALSE
Diademaceae	Ascomycota	family	1	99.4725	99.4725	99.4725	1.00059	17.4369	nan	1696	1696	1696	1	1	1	1289	0.888088	1888	0.544877	1912	0.528865	1052.5	0.664782	7.8125e-05	FALSE	FALSE	FALSE	FALSE
Dothidotthiaceae	Ascomycota	family	1	99.5311	99.5311	99.5311	1.00059	17.3545	nan	1697	1697	1697	1	1	1	1200	0.802133	1888	0.544877	1929.5	0.514767	1391.5	0.987705	7.8125e-05	FALSE	FALSE	FALSE	FALSE
Rhizodiscinaceae	Ascomycota	family	1	99.7069	99.7069	99.7069	1.00118	17.3249	nan	1699	1699	1699	2	2	2	828	0.477832	1344	0.941166	1437	0.967369	1533.5	0.874132	7.8125e-05	FALSE	FALSE	FALSE	FALSE
Aulographaceae	Ascomycota	family	1	98.5346	98.5346	98.5346	1	17.2807	nan	1681	1681	1681	0	0	0	1843	0.58788	2508.5	0.167077	2508.5	0.17093	1684.5	0.730424	7.8125e-05	FALSE	FALSE	FALSE	FALSE
Saccharataceae	Ascomycota	family	1	99.6483	99.6483	99.6483	1.00235	17.2634	nan	1696	1696	1696	4	4	4	961.5	0.585755	714.5	0.389101	766.5	0.430092	1737.5	0.681881	7.8125e-05	FALSE	FALSE	FALSE	FALSE
Eremomycetaceae	Ascomycota	family	1	98.1829	98.1829	98.1829	1.0006	17.1063	nan	1674	1674	1674	1	1	1	1913	0.529794	1888	0.544877	1768	0.651823	2034.5	0.43773	7.8125e-05	FALSE	FALSE	FALSE	FALSE
Dissoconiaceae	Ascomycota	family	2	98.7691	98.8863	99.0035	1	17.1234	0.041482	1685	1687	1689	0	0	0	3463	0.567279	5017	0.0506928	5017	0.0528064	3997	0.300685	7.8125e-05	FALSE	FALSE	FALSE	FALSE
Herpomycetaceae	Ascomycota	family	1	71.9226	71.9226	71.9226	1	16.5233	nan	1227	1227	1227	0	0	0	2743.5	0.0982274	2508.5	0.167077	2508.5	0.17093	2361.5	0.238338	7.8125e-05	FALSE	FALSE	FALSE	FALSE
Hamatocanthoscyphaceae	Ascomycota	family	1	99.8242	99.8242	99.8242	1	17.775	nan	1703	1703	1703	0	0	0	512	0.271388	2508.5	0.167077	2508.5	0.17093	279.5	0.165668	7.8125e-05	FALSE	FALSE	FALSE	FALSE
Taphrinaceae	Ascomycota	family	9	84.2321	85.5021	87.163	1.00099	16.4185	0.0776788	1434	1457.33	1486	0	1.33333	3	23964.5	3.21819e-06	15606.5	0.21549	13463	0.731683	22006.5	0.000121511	7.8125e-05	FALSE	FALSE	FALSE	TRUE
Discinellaceae	Ascomycota	family	2	99.7655	99.8535	99.9414	1.00118	17.5575	0.0112406	1698	1701.5	1705	0	2	4	881.5	0.092962	3223	0.713277	3299.5	0.666323	1391	0.216674	7.8125e-05	FALSE	FALSE	FALSE	FALSE
Ascodesmidaceae	Ascomycota	family	2	97.1864	98.5932	100	1.00421	17.4219	0.419131	1645	1675	1705	1	7	13	2177.5	0.583049	2170	0.573499	2476	0.772084	2363	0.697812	7.8125e-05	FALSE	FALSE	FALSE	FALSE
Sympoventuriaceae	Ascomycota	family	3	42.966	80.0313	99.238	1.00079	17.0646	0.434568	733	1364	1689	0	1.33333	4	6301.5	0.136394	5731.5	0.272312	5747	0.271777	5434.5	0.385189	7.8125e-05	FALSE	FALSE	FALSE	FALSE
Lachnaceae	Ascomycota	family	9	92.0868	96.3006	99.8242	1.00517	17.6152	0.254177	1543	1634.56	1703	0	8.33333	66	17867	0.0314763	14746.5	0.378593	13701.5	0.658998	6585.5	0.0129764	7.8125e-05	FALSE	FALSE	FALSE	FALSE
Cenangiaceae	Ascomycota	family	1	99.5897	99.5897	99.5897	1.00177	17.6083	nan	1696	1696	1696	3	3	3	1087.5	0.696935	970	0.588064	1014	0.629649	569.5	0.303596	7.8125e-05	FALSE	FALSE	FALSE	FALSE
Arachnopezizaceae	Ascomycota	family	1	99.7069	99.7069	99.7069	1.00118	17.5157	nan	1699	1699	1699	2	2	2	828	0.477832	1344	0.941166	1437	0.967369	782.5	0.443575	7.8125e-05	FALSE	FALSE	FALSE	FALSE
Gelatinodiscaceae	Ascomycota	family	2	99.6483	99.7069	99.7655	1.00176	17.4216	0.102448	1697	1698	1699	1	3	5	1638	0.307839	2441.5	0.746848	2607	0.861204	2254	0.628901	7.8125e-05	FALSE	FALSE	FALSE	FALSE
Hyphodiscaceae	Ascomycota	family	3	99.8242	99.8828	99.9414	1.00235	17.5372	0.296291	1698	1701	1704	0	3	7	1063	0.0249577	4256	0.974083	4346	0.923054	2839.5	0.328454	7.8125e-05	FALSE	FALSE	FALSE	FALSE
Phaeomoniellaceae	Ascomycota	family	2	98.8277	99.0035	99.1794	1.0003	17.1273	0.00400993	1685	1688.5	1692	0	0.5	1	3331	0.647768	4396.5	0.159929	4312.5	0.187164	3985	0.305596	7.8125e-05	FALSE	FALSE	FALSE	FALSE
Stictidaceae	Ascomycota	family	2	97.714	98.007	98.3001	1.0006	17.2587	0.123637	1667	1671	1675	0	1	2	3904	0.338603	3852.5	0.355391	3771	0.398428	3328	0.651342	7.8125e-05	FALSE	FALSE	FALSE	FALSE
Pezizaceae	Ascomycota	family	5	96.4244	96.7526	97.3036	1.01636	18.0409	0.106607	1602	1624.2	1648	7	26.4	49	10764	0.0387809	1224	0.00120276	1225.5	0.00133487	431.5	0.000282484	7.8125e-05	FALSE	FALSE	FALSE	FALSE
Ascobolaceae	Ascomycota	family	1	92.7315	92.7315	92.7315	1.00632	17.902	nan	1572	1572	1572	10	10	10	2528	0.165292	317	0.174311	327.5	0.182454	153.5	0.123174	7.8125e-05	FALSE	FALSE	FALSE	FALSE
Cephaloascaceae	Ascomycota	family	2	97.8312	97.8605	97.8898	1.00599	16.5298	0.133697	1653	1659.5	1666	3	10	17	3959	0.314931	1219	0.160344	1176.5	0.153139	4751	0.0906243	7.8125e-05	FALSE	FALSE	FALSE	FALSE
Cetradoniaceae	Ascomycota	family	1	71.2192	71.2192	71.2192	1	16.7841	nan	1215	1215	1215	0	0	0	2748.5	0.0969787	2508.5	0.167077	2508.5	0.17093	2285.5	0.277718	7.8125e-05	FALSE	FALSE	FALSE	FALSE
Pleuroascaceae	Ascomycota	family	1	99.6483	99.6483	99.6483	1.00059	17.3312	nan	1699	1699	1699	1	1	1	961.5	0.585755	1888	0.544877	1989	0.468334	1498.5	0.908235	7.8125e-05	FALSE	FALSE	FALSE	FALSE
Ramalinaceae	Ascomycota	family	5	90.68	96.4478	98.1243	1.00138	17.3105	0.262227	1540	1643.2	1673	0	2.2	7	10469	0.0569407	8278.5	0.481018	8103	0.547775	7618.5	0.742855	7.8125e-05	FALSE	FALSE	FALSE	FALSE
Ophioceraceae	Ascomycota	family	2	98.8863	99.0328	99.1794	1.00118	17.5606	0.0222894	1685	1687.5	1690	2	2	2	3312	0.659732	2688	0.916536	2582	0.844022	1371	0.210259	7.8125e-05	FALSE	FALSE	FALSE	FALSE
Magnaporthaceae	Ascomycota	family	12	80.6565	96.9617	99.4725	1.00098	17.5488	0.116867	1373	1652.58	1696	1	1.58333	3	22060	0.0635107	19188	0.397891	18273.5	0.609308	8972	0.00512084	7.8125e-05	FALSE	FALSE	FALSE	FALSE
Schizoparmaceae	Ascomycota	family	2	99.4725	99.6483	99.8242	1.00235	17.4784	0.0901874	1696	1697	1698	1	3	5	1801	0.380207	2441.5	0.746848	2346	0.68652	1861	0.408921	7.8125e-05	FALSE	FALSE	FALSE	FALSE
Amorphothecaceae	Ascomycota	family	1	99.8828	99.8828	99.8828	1	17.1701	nan	1704	1704	1704	0	0	0	346	0.191965	2508.5	0.167077	2508.5	0.17093	1912.5	0.531555	7.8125e-05	FALSE	FALSE	FALSE	FALSE
Arthoniaceae	Ascomycota	family	1	95.8382	95.8382	95.8382	1.00061	17.3271	nan	1634	1634	1634	1	1	1	2251.5	0.295481	1888	0.544877	1713.5	0.701223	1520.5	0.886775	7.8125e-05	FALSE	FALSE	FALSE	FALSE
Hyaloscyphaceae	Ascomycota	family	5	99.3552	99.6249	99.8242	1.00106	17.9724	0.153631	1692	1697.8	1702	0	1.8	3	4770.5	0.215233	7680.5	0.711114	8044.5	0.569577	647.5	0.000444989	7.8125e-05	FALSE	FALSE	FALSE	FALSE
Chlorociboriaceae	Ascomycota	family	1	99.7069	99.7069	99.7069	1	17.3137	nan	1701	1701	1701	0	0	0	828	0.477832	2508.5	0.167077	2508.5	0.17093	1575.5	0.833521	7.8125e-05	FALSE	FALSE	FALSE	FALSE
Rutstroemiaceae	Ascomycota	family	8	83.2943	94.0504	99.8242	1.03244	17.5563	0.130668	1418	1551.12	1639	3	53.375	142	16437	0.0231873	2273	7.6563e-05	2185	7.55551e-05	5945	0.0212782	7.8125e-05	FALSE	TRUE	TRUE	FALSE
Malbrancheaceae	Ascomycota	family	1	99.4725	99.4725	99.4725	1.00059	17.0365	nan	1696	1696	1696	1	1	1	1289	0.888088	1888	0.544877	1912	0.528865	2128.5	0.372439	7.8125e-05	FALSE	FALSE	FALSE	FALSE
Neolectaceae	Ascomycota	family	1	81.4771	81.4771	81.4771	1.00072	16.4675	nan	1389	1389	1389	1	1	1	2705.5	0.108142	1888	0.544877	1604.5	0.80371	2400.5	0.219737	7.8125e-05	FALSE	FALSE	FALSE	FALSE
Ploettnerulaceae	Ascomycota	family	4	97.4795	99.2819	99.8828	1.00029	17.7329	0.0976286	1663	1693.25	1704	0	0.5	1	3092.5	0.119907	8793	0.0469157	9263	0.0238033	1441	0.0100829	7.8125e-05	FALSE	FALSE	FALSE	FALSE
Gloniaceae	Ascomycota	family	2	96.2485	97.9484	99.6483	1.00296	18.2561	1.04472	1640	1666.5	1693	2	4.5	7	3167	0.753718	1747.5	0.348995	1608.5	0.293751	787	0.0780968	7.8125e-05	FALSE	FALSE	FALSE	FALSE
Argynnaceae	Ascomycota	family	1	99.5311	99.5311	99.5311	1	17.6369	nan	1698	1698	1698	0	0	0	1200	0.802133	2508.5	0.167077	2508.5	0.17093	511.5	0.271222	7.8125e-05	FALSE	FALSE	FALSE	FALSE
Pseudeurotiaceae	Ascomycota	family	13	94.0211	98.3182	99.8242	1.00432	17.2831	0.0885044	1601	1670.08	1701	0	7.23077	46	18199.5	0.987598	14056	0.147024	14046.5	0.14974	21085.5	0.334868	7.8125e-05	FALSE	FALSE	FALSE	FALSE
Ascoideaceae	Ascomycota	family	2	84.5252	87.2509	89.9766	1.01867	16.7524	0.105265	1408	1462.5	1517	18	26	34	5263	0.0321175	424.5	0.0351588	415	0.0360901	4575	0.123872	7.8125e-05	FALSE	FALSE	FALSE	FALSE
Xylonaceae	Ascomycota	family	1	99.9414	99.9414	99.9414	1	17.0075	nan	1705	1705	1705	0	0	0	205	0.139183	2508.5	0.167077	2508.5	0.17093	2150.5	0.358077	7.8125e-05	FALSE	FALSE	FALSE	FALSE
Alloascoideaceae	Ascomycota	family	1	94.959	94.959	94.959	1.07099	17.027	nan	1506	1506	1506	114	114	114	2352	0.241908	77	0.0971769	82.5	0.101641	2138.5	0.365867	7.8125e-05	FALSE	FALSE	FALSE	FALSE
Symbiotaphrinaceae	Ascomycota	family	1	99.4138	99.4138	99.4138	1.00531	16.9815	nan	1687	1687	1687	9	9	9	1359.5	0.957176	340	0.183614	358.5	0.195386	2175.5	0.342186	7.8125e-05	FALSE	FALSE	FALSE	FALSE
Microdochiaceae	Ascomycota	family	2	99.4725	99.5018	99.5311	1.00324	17.594	0.168469	1691	1692.5	1694	3	5	7	2489	0.781714	1373.5	0.205054	1383	0.212194	1290	0.185686	7.8125e-05	FALSE	FALSE	FALSE	FALSE
Reticulascaceae	Ascomycota	family	1	99.6483	99.6483	99.6483	1.00118	17.5674	nan	1698	1698	1698	2	2	2	961.5	0.585755	1344	0.941166	1416.5	0.987637	674.5	0.368487	7.8125e-05	FALSE	FALSE	FALSE	FALSE
Gondwanamycetaceae	Ascomycota	family	2	96.1313	97.5967	99.0621	1.0006	17.3854	0.000969145	1639	1664	1689	1	1	1	3866.5	0.355381	3776	0.391697	3547.5	0.516638	2511	0.795415	7.8125e-05	FALSE	FALSE	FALSE	FALSE
Myxotrichaceae	Ascomycota	family	1	99.7655	99.7655	99.7655	1.00411	17.6534	nan	1695	1695	1695	7	7	7	676.5	0.369821	403.5	0.211198	431	0.228229	474.5	0.251851	7.8125e-05	FALSE	FALSE	FALSE	FALSE
Teloschistaceae	Ascomycota	family	20	86.0492	95.4015	99.1208	1.00166	17.3203	0.206453	1451	1624.95	1690	0	2.6	20	42207.5	0.000100662	31629	0.321161	29817	0.62946	28858	0.833	7.8125e-05	FALSE	FALSE	FALSE	FALSE
Togniniaceae	Ascomycota	family	1	99.8242	99.8242	99.8242	1.00059	17.6755	nan	1702	1702	1702	1	1	1	512	0.271388	1888	0.544877	2088	0.396484	438.5	0.23395	7.8125e-05	FALSE	FALSE	FALSE	FALSE
Schizotheciaceae	Ascomycota	family	1	99.6483	99.6483	99.6483	1.00235	17.3082	nan	1699	1699	1699	1	1	1	961.5	0.585755	1888	0.544877	766.5	0.430092	1600.5	0.809549	7.8125e-05	FALSE	FALSE	FALSE	FALSE
Vezdaeaceae	Ascomycota	family	2	97.3623	97.6846	98.007	1.0003	16.8192	0.0875722	1661	1666	1671	0	0.5	1	4030.5	0.285824	4396.5	0.159929	4269.5	0.200078	4531	0.133518	7.8125e-05	FALSE	FALSE	FALSE	FALSE
Cirrosporiaceae	Ascomycota	family	1	99.1208	99.1208	99.1208	1.02365	17.2625	nan	1651	1651	1651	40	40	40	1618	0.791652	165.5	0.121624	180.5	0.129655	1742.5	0.677365	7.8125e-05	FALSE	FALSE	FALSE	FALSE
Peltulaceae	Ascomycota	family	1	98.2415	98.2415	98.2415	1.00119	17.0883	nan	1674	1674	1674	2	2	2	1901	0.539541	1344	0.941166	1260	0.859297	2061.5	0.418332	7.8125e-05	FALSE	FALSE	FALSE	FALSE
Zythiaceae	Ascomycota	family	1	99.6483	99.6483	99.6483	1.00647	17.0549	nan	1692	1692	1692	8	8	8	961.5	0.585755	366.5	0.194782	322.5	0.180429	2111.5	0.383778	7.8125e-05	FALSE	FALSE	FALSE	FALSE
Lecanographaceae	Ascomycota	family	1	95.0762	95.0762	95.0762	1	17.0473	nan	1622	1622	1622	0	0	0	2334	0.250963	2508.5	0.167077	2508.5	0.17093	2122.5	0.376417	7.8125e-05	FALSE	FALSE	FALSE	FALSE
Pycnoraceae	Ascomycota	family	1	99.4725	99.4725	99.4725	1	17.0149	nan	1697	1697	1697	0	0	0	1289	0.888088	2508.5	0.167077	2508.5	0.17093	2147.5	0.360015	7.8125e-05	FALSE	FALSE	FALSE	FALSE
Chrysotrichaceae	Ascomycota	family	1	95.4279	95.4279	95.4279	1	16.9326	nan	1628	1628	1628	0	0	0	2294	0.271927	2508.5	0.167077	2508.5	0.17093	2210.5	0.320709	7.8125e-05	FALSE	FALSE	FALSE	FALSE
Coniothyriaceae	Ascomycota	family	1	99.1794	99.1794	99.1794	1.03369	17.446	nan	1636	1636	1636	56	56	56	1578.5	0.82945	128.5	0.110874	136.5	0.116413	1023.5	0.639019	7.8125e-05	FALSE	FALSE	FALSE	FALSE
Letrouitiaceae	Ascomycota	family	2	94.0211	96.3658	98.7104	1	17.1448	0.00334724	1604	1644	1684	0	0	0	4247.5	0.20886	5017	0.0506928	5017	0.0528064	3922	0.332246	7.8125e-05	FALSE	FALSE	FALSE	FALSE
Torulaceae	Ascomycota	family	1	99.5311	99.5311	99.5311	1.00412	17.5323	nan	1691	1691	1691	7	7	7	1200	0.802133	403.5	0.211198	424	0.224896	745.5	0.416916	7.8125e-05	FALSE	FALSE	FALSE	FALSE
Readerielliopsidaceae	Ascomycota	family	1	99.3552	99.3552	99.3552	1.00354	17.0026	nan	1689	1689	1689	6	6	6	1420.5	0.98375	461	0.238657	489.5	0.25746	2155.5	0.354863	7.8125e-05	FALSE	FALSE	FALSE	FALSE
Caliciaceae	Ascomycota	family	1	58.9683	58.9683	58.9683	1.22664	17.2712	nan	813	813	813	193	193	193	2790.5	0.086984	60.5	0.0930864	53.5	0.094347	1708.5	0.708294	7.8125e-05	FALSE	FALSE	FALSE	FALSE
Thelebolaceae	Ascomycota	family	1	98.8277	98.8277	98.8277	1	17.0026	nan	1686	1686	1686	0	0	0	1752.5	0.667053	2508.5	0.167077	2508.5	0.17093	2156.5	0.354222	7.8125e-05	FALSE	FALSE	FALSE	FALSE
Pseudoperisporiaceae	Ascomycota	family	1	99.6483	99.6483	99.6483	1.00294	17.7575	nan	1695	1695	1695	5	5	5	961.5	0.585755	553.5	0.287944	603.5	0.321639	308.5	0.176854	7.8125e-05	FALSE	FALSE	FALSE	FALSE
Dothioraceae	Ascomycota	family	1	99.7655	99.7655	99.7655	1.00118	17.19	nan	1701	1701	1701	1	1	1	676.5	0.369821	1888	0.544877	1459	0.945642	1879.5	0.55858	7.8125e-05	FALSE	FALSE	FALSE	FALSE
Thyridiaceae	Ascomycota	family	1	99.7069	99.7069	99.7069	1.03175	17.5135	nan	1648	1648	1648	53	53	53	828	0.477832	134	0.112423	145.5	0.119031	786.5	0.446514	7.8125e-05	FALSE	FALSE	FALSE	FALSE
Protomycetaceae	Ascomycota	family	7	85.17	85.9488	86.5768	1.00029	16.3499	0.0685836	1453	1465.86	1477	0	0.428571	2	18585	4.45042e-05	15774.5	0.00495228	15322.5	0.0100735	17564.5	0.000319337	7.8125e-05	FALSE	FALSE	FALSE	TRUE
Juglanconidaceae	Ascomycota	family	3	93.4349	95.975	97.7726	1.00081	17.6694	0.127168	1593	1636	1667	1	1.33333	2	6646.5	0.0827149	5120	0.511643	4627	0.765989	1443.5	0.0487841	7.8125e-05	FALSE	FALSE	FALSE	FALSE
Pseudomassariaceae	Ascomycota	family	1	99.2966	99.2966	99.2966	1.00177	17.6157	nan	1691	1691	1691	3	3	3	1475.5	0.929669	970	0.588064	977	0.597438	554.5	0.294987	7.8125e-05	FALSE	FALSE	FALSE	FALSE
Nigrogranaceae	Ascomycota	family	1	99.8242	99.8242	99.8242	1.00235	17.7612	nan	1699	1699	1699	4	4	4	512	0.271388	714.5	0.389101	805.5	0.458883	299.5	0.173324	7.8125e-05	FALSE	FALSE	FALSE	FALSE
Hysteriaceae	Ascomycota	family	2	98.3587	98.7397	99.1208	1.0003	17.4802	0.0291019	1677	1684	1691	0	0.5	1	3500.5	0.545319	4396.5	0.159929	4284.5	0.195501	1795	0.377066	7.8125e-05	FALSE	FALSE	FALSE	FALSE
Basidiomycota	Basidiomycota	phylum	874	1.24717	95.287	99.9433	1.06515	17.5026	0.6341	22	1577.4	1762	0	103.461	1679	381938	1	381938	1	381938	1	381938	1	0.000115207	FALSE	FALSE	FALSE	FALSE
Agaricomycetes	Basidiomycota	class	577	1.24717	95.6727	99.9433	1.06355	17.7369	0.426157	22	1587.87	1759	0	99.7972	1679	237412	0.0591752	207168	8.33864e-09	208096	1.70104e-08	187032	7.69214e-17	0.000115207	TRUE	TRUE	TRUE	FALSE
Exobasidiomycetes	Basidiomycota	class	24	91.3832	95.3066	97.449	1.00961	16.9533	0.262894	1475	1667.12	1716	0	14.0833	225	15335.5	0.000110108	15307.5	0.000119125	15281.5	0.000130813	17028	1.82161e-07	0.000115207	TRUE	FALSE	FALSE	TRUE
Malasseziomycetes	Basidiomycota	class	18	65.4762	89.4558	93.254	1.0019	15.8781	0.0754468	1151	1576.06	1644	0	1.94444	17	13610.5	1.09889e-07	13721.5	6.06361e-08	13446.5	2.47365e-07	15552	1.2203e-12	0.000115207	TRUE	TRUE	TRUE	TRUE
Tremellomycetes	Basidiomycota	class	126	47.9592	95.9395	99.9433	1.08982	17.0025	0.298976	197	1537.73	1762	0	154.643	1548	59369	0.155285	75450	1.64065e-11	75664.5	1.03968e-11	85397	1.39837e-23	0.000115207	TRUE	TRUE	TRUE	FALSE
Ustilaginomycetes	Basidiomycota	class	46	55.7256	98.4977	99.8299	1.00297	16.821	0.174789	983	1732.67	1761	0	4.82609	46	7466.5	6.27492e-13	32056	9.57081e-12	32357	2.94191e-12	35150	1.06912e-17	0.000115207	TRUE	TRUE	TRUE	TRUE
Pucciniomycetes	Basidiomycota	class	26	12.7551	83.7629	97.3923	1.25823	18.8109	0.981321	46	1080.31	1687	2	397.269	1657	18447	5.80967e-08	6512	0.00020261	5530	7.97777e-06	1920	4.89634e-13	0.000115207	TRUE	TRUE	FALSE	TRUE
Microbotryomycetes	Basidiomycota	class	36	47.9025	95.7467	99.4331	1.00467	16.926	0.168235	839	1681.69	1751	0	7.27778	28	16089.5	0.817291	20799.5	0.00103214	20706.5	0.0012841	25923	4.294e-11	0.000115207	TRUE	FALSE	FALSE	FALSE
Peribolosporomycetes	Basidiomycota	class	2	97.8458	97.9308	98.0159	1.00579	16.9485	0.0152695	1711	1717.5	1724	5	10	15	1040.5	0.642276	907.5	0.926372	938	0.858943	1400	0.141493	0.000115207	FALSE	FALSE	FALSE	FALSE
Cystobasidiomycetes	Basidiomycota	class	8	92.8571	93.6508	94.3878	1.07884	16.9406	0.221706	637	1521.62	1657	0	130.375	1028	5520.5	0.00476896	5081.5	0.0269849	5021.5	0.0334377	5633	0.00289567	0.000115207	FALSE	FALSE	FALSE	FALSE
Atractiellomycetes	Basidiomycota	class	1	83.1066	83.1066	83.1066	1.3015	17.7565	nan	1053	1053	1053	413	413	413	819.5	0.130383	67.5	0.143699	61.5	0.137516	266.5	0.500931	0.000115207	FALSE	FALSE	FALSE	FALSE
Dacrymycetes	Basidiomycota	class	3	98.2426	98.5072	98.8095	1.0048	17.2352	0.0732635	1722	1729.33	1737	4	8.33333	15	1367.5	0.898247	1496	0.673311	1544	0.595421	1798.5	0.266192	0.000115207	FALSE	FALSE	FALSE	FALSE
Agaricostilbomycetes	Basidiomycota	class	1	89.2857	89.2857	89.2857	1.00254	16.9147	nan	1571	1571	1571	4	4	4	786	0.167604	627.5	0.451525	616.5	0.478393	714.5	0.2728	0.000115207	FALSE	FALSE	FALSE	FALSE
Geminibasidiomycetes	Basidiomycota	class	1	76.644	76.644	76.644	1.0037	17.2852	nan	1347	1347	1347	5	5	5	841.5	0.109664	581.5	0.568272	545.5	0.668862	579.5	0.573997	0.000115207	FALSE	FALSE	FALSE	FALSE
Mixiomycetes	Basidiomycota	class	1	94.3878	94.3878	94.3878	1.01201	16.4281	nan	1645	1645	1645	20	20	20	671	0.355184	274.5	0.520924	287.5	0.555136	849.5	0.10287	0.000115207	FALSE	FALSE	FALSE	FALSE
Wallemiomycetes	Basidiomycota	class	3	89.1723	89.7014	90.1927	1.00274	16.1229	0.0553388	1569	1578	1587	4	4.33333	5	2341	0.0187297	1836.5	0.230254	1814.5	0.250647	2559.5	0.00438124	0.000115207	FALSE	FALSE	FALSE	FALSE
Moniliellomycetes	Basidiomycota	class	1	82.9932	82.9932	82.9932	1.68921	18.0568	nan	836	836	836	628	628	628	820.5	0.12938	51.5	0.127121	27.5	0.105285	134.5	0.231849	0.000115207	FALSE	FALSE	FALSE	FALSE
Agaricales	Basidiomycota	order	263	1.24717	96.4462	99.9433	1.07022	17.8366	0.47518	22	1591.02	1755	0	110.293	1679	98433.5	0.000409003	90754.5	2.20212e-07	91640.5	6.06469e-07	73101.5	3.27386e-19	0.000115207	TRUE	TRUE	TRUE	FALSE
Tilletiales	Basidiomycota	order	8	91.7234	95.4649	96.4853	1.0229	17.1337	0.300599	1475	1651.38	1697	2	32.625	225	5114.5	0.0240632	4157.5	0.356345	4155	0.35844	4984	0.038098	0.000115207	FALSE	FALSE	FALSE	FALSE
Malasseziales	Basidiomycota	order	18	65.4762	89.4558	93.254	1.0019	15.8781	0.0754468	1151	1576.06	1644	0	1.94444	17	13610.5	1.09889e-07	13721.5	6.06361e-08	13446.5	2.47365e-07	15552	1.2203e-12	0.000115207	TRUE	TRUE	TRUE	TRUE
Exobasidiales	Basidiomycota	order	5	95.5782	96.2245	96.712	1.00106	16.7071	0.0412662	1682	1695.6	1705	0	1.8	4	3080.5	0.113816	3698	0.00748968	3686.5	0.00799184	4129.5	0.000594665	0.000115207	FALSE	FALSE	FALSE	FALSE
Tremellales	Basidiomycota	order	41	59.7506	96.0276	99.9433	1.02171	16.8387	0.244066	260	1656	1762	0	37.9268	1499	16226	0.306632	30429.5	3.62161e-14	30488	2.85503e-14	30741.5	8.91298e-15	0.000115207	TRUE	TRUE	TRUE	FALSE
Ustilaginales	Basidiomycota	order	43	97.9025	99.5386	99.8299	1.00311	16.8288	0.142383	1714	1750.79	1761	0	5.06977	46	5678	1.03456e-14	29779	8.72842e-11	30108.5	2.41672e-11	32896.5	8.89759e-17	0.000115207	TRUE	TRUE	TRUE	TRUE
Trichosporonales	Basidiomycota	order	53	96.4286	98.7314	99.6032	1.19278	17.1711	0.314733	197	1408.58	1757	0	333.038	1548	20274.5	0.127235	26502	0.0772905	26902	0.0480487	31651.5	7.26731e-06	0.000115207	TRUE	FALSE	FALSE	FALSE
Cantharellales	Basidiomycota	order	33	60.2608	88.8081	99.5465	1.10533	17.7673	0.30495	241	1409.76	1751	2	156.818	1509	20794.5	1.59827e-05	10804	0.0142808	10808.5	0.0144554	9626.5	0.00117394	0.000115207	FALSE	FALSE	FALSE	TRUE
Polyporales	Basidiomycota	order	81	59.5805	97.365	99.9433	1.02665	17.4952	0.180087	977	1674.99	1759	1	42.5309	653	22340	3.82175e-08	37382	0.402956	37297.5	0.423564	35619.5	0.925523	0.000115207	FALSE	FALSE	FALSE	TRUE
Russulales	Basidiomycota	order	58	82.2562	96.0024	99.7732	1.05253	17.7553	0.31693	1134	1606.62	1756	1	86.8621	615	28565.5	0.104865	18771	0.000918736	18675.5	0.000777575	17428	6.65989e-05	0.000115207	TRUE	FALSE	FALSE	FALSE
Phallales	Basidiomycota	order	3	92.7438	96.9199	99.0363	1.2029	17.5312	0.445852	907	1412	1713	20	297.667	840	1417	0.809625	523	0.0719351	541.5	0.0790397	1275.5	0.93631	0.000115207	FALSE	FALSE	FALSE	FALSE
Pucciniales	Basidiomycota	order	26	12.7551	83.7629	97.3923	1.25823	18.8109	0.981321	46	1080.31	1687	2	397.269	1657	18447	5.80967e-08	6512	0.00020261	5530	7.97777e-06	1920	4.89634e-13	0.000115207	TRUE	TRUE	FALSE	TRUE
Hymenochaetales	Basidiomycota	order	18	54.5351	94.8665	99.6599	1.06444	17.5295	0.319422	396	1589.33	1749	1	84.1111	694	7504.5	0.738605	8118	0.816038	7966	0.926708	7655	0.845747	0.000115207	FALSE	FALSE	FALSE	FALSE
Sporidiobolales	Basidiomycota	order	22	47.9025	95.7612	99.3764	1.00324	16.8347	0.0879844	839	1684.32	1751	0	4.90909	27	10129	0.667758	14329	8.27769e-05	14227	0.000118701	16686	3.66901e-09	0.000115207	TRUE	FALSE	TRUE	FALSE
Peribolosporales	Basidiomycota	order	2	97.8458	97.9308	98.0159	1.00579	16.9485	0.0152695	1711	1717.5	1724	5	10	15	1040.5	0.642276	907.5	0.926372	938	0.858943	1400	0.141493	0.000115207	FALSE	FALSE	FALSE	FALSE
Boletales	Basidiomycota	order	78	62.3016	95.6829	99.5465	1.07817	17.7163	0.354319	390	1561.46	1751	1	126.385	1359	38100.5	0.0844559	24014	1.47904e-05	24283.5	2.51187e-05	25500	0.0002244	0.000115207	FALSE	TRUE	TRUE	FALSE
Cystofilobasidiales	Basidiomycota	order	13	47.9592	87.9993	93.5941	1.01111	16.9943	0.212643	795	1538.54	1633	2	13.7692	51	9808.5	6.74542e-06	5889.5	0.820393	5758.5	0.933056	9025.5	0.00026543	0.000115207	FALSE	FALSE	FALSE	TRUE
Urocystidales	Basidiomycota	order	2	55.7256	77.466	99.2063	1.00086	16.5032	0.476859	983	1365.5	1748	0	1	2	1154.5	0.433318	1556.5	0.0561551	1530	0.0665654	1610	0.0396095	0.000115207	FALSE	FALSE	FALSE	FALSE
Filobasidiales	Basidiomycota	order	17	83.7868	92.9405	96.4853	1.00356	16.9055	0.114176	1427	1634	1698	0	5.47059	51	11932	1.82719e-05	11288	0.00023789	11169.5	0.000370904	12395.5	2.2971e-06	0.000115207	TRUE	FALSE	FALSE	TRUE
Kriegeriales	Basidiomycota	order	3	70.5782	88.2275	98.1293	1.00193	16.8544	0.0374619	1240	1553.67	1731	0	2.66667	5	1984	0.124622	2092.5	0.0743079	2020	0.105634	2239.5	0.0341135	0.000115207	FALSE	FALSE	FALSE	FALSE
Cystobasidiales	Basidiomycota	order	5	93.1973	93.6054	93.9342	1.00146	16.8727	0.0376364	1637	1648.8	1656	1	2.4	7	3454	0.0250155	3538.5	0.0167478	3491.5	0.0210119	3681.5	0.00822592	0.000115207	FALSE	FALSE	FALSE	FALSE
Atractiellales	Basidiomycota	order	1	83.1066	83.1066	83.1066	1.3015	17.7565	nan	1053	1053	1053	413	413	413	819.5	0.130383	67.5	0.143699	61.5	0.137516	266.5	0.500931	0.000115207	FALSE	FALSE	FALSE	FALSE
Leucosporidiales	Basidiomycota	order	3	97.7891	98.7528	99.3764	1.00916	17.1142	0.0283932	1716	1726	1737	9	16	28	1065	0.575069	1076	0.592055	1139	0.695294	1939.5	0.151631	0.000115207	FALSE	FALSE	FALSE	FALSE
Sebacinales	Basidiomycota	order	11	65.9864	80.4989	97.9592	1.01622	17.154	0.139632	1158	1397.82	1728	0	22.1818	141	8658.5	4.84014e-06	4845.5	0.963993	4611	0.816445	6910.5	0.0125569	0.000115207	FALSE	FALSE	FALSE	TRUE
Gomphales	Basidiomycota	order	6	81.2925	94.1232	99.4898	1.0194	18.5529	0.326532	1349	1631.5	1721	4	28.8333	85	3459	0.177537	2023.5	0.334738	2049	0.356023	286	0.000167208	0.000115207	FALSE	FALSE	FALSE	FALSE
Atheliales	Basidiomycota	order	4	99.1497	99.3906	99.5465	1.19938	17.9403	0.471301	592	1416.25	1744	10	337	1162	823.5	0.0678134	911.5	0.0982342	985.5	0.131994	930	0.106209	0.000115207	FALSE	FALSE	FALSE	FALSE
Thelephorales	Basidiomycota	order	5	83.39	95.6122	99.263	1.00773	17.361	0.12421	1454	1674.4	1737	2	12.2	17	2377.5	0.734441	2062	0.828533	2104	0.886884	2626.5	0.435969	0.000115207	FALSE	FALSE	FALSE	FALSE
Golubeviales	Basidiomycota	order	4	97.1088	97.2506	97.449	1.00277	17.0848	0.0361142	1707	1710.75	1716	3	4.75	6	2257	0.314885	2387.5	0.206281	2411.5	0.189998	2620	0.0850374	0.000115207	FALSE	FALSE	FALSE	FALSE
Gloeophyllales	Basidiomycota	order	3	99.5465	99.7354	99.8299	1.00265	17.3666	0.0782345	1751	1755	1757	4	4.33333	5	176.5	0.00961154	1836.5	0.230254	1875	0.198111	1578.5	0.542133	0.000115207	FALSE	FALSE	FALSE	FALSE
Auriculariales	Basidiomycota	order	6	96.7687	98.8001	99.4898	1.04974	17.8781	0.321058	1331	1661	1741	13	81.8333	407	1903.5	0.247121	1626.5	0.108496	1694.5	0.135049	1436	0.0560542	0.000115207	FALSE	FALSE	FALSE	FALSE
Violaceomycetales	Basidiomycota	order	1	95.805	95.805	95.805	1.00118	17.1232	nan	1688	1688	1688	2	2	2	634	0.436525	720.5	0.262124	718.5	0.265778	643.5	0.414758	0.000115207	FALSE	FALSE	FALSE	FALSE
Ceraceosorales	Basidiomycota	order	2	93.3107	94.2744	95.2381	1.0003	17.0384	0.0546946	1645	1662.5	1680	0	0.5	1	1346.5	0.186568	1607	0.0402426	1590.5	0.0450783	1335	0.197608	0.000115207	FALSE	FALSE	FALSE	FALSE
Entylomatales	Basidiomycota	order	1	92.517	92.517	92.517	1	16.7473	nan	1632	1632	1632	0	0	0	726	0.253303	836	0.114321	836	0.114522	809.5	0.140821	0.000115207	FALSE	FALSE	FALSE	FALSE
Microstromatales	Basidiomycota	order	3	91.3832	92.0635	93.1973	1.01013	16.7891	0.254205	1565	1608	1644	0	16	47	2194	0.0438844	1785.5	0.278735	1766	0.299258	2339.5	0.0189233	0.000115207	FALSE	FALSE	FALSE	FALSE
Corticiales	Basidiomycota	order	2	86.1678	92.7154	99.263	1.05969	17.3749	0.0395185	1347	1547	1747	4	88.5	173	1067	0.590111	728	0.683682	754	0.738041	1041	0.641332	0.000115207	FALSE	FALSE	FALSE	FALSE
Erythrobasidiales	Basidiomycota	order	2	92.8571	93.6224	94.3878	1.31173	17.1698	0.442823	637	1136	1635	3	515.5	1028	1384.5	0.153541	707	0.641037	694	0.615405	1185	0.384998	0.000115207	FALSE	FALSE	FALSE	FALSE
Microbotryales	Basidiomycota	order	7	98.5828	99.1254	99.4331	1.00776	17.142	0.168298	1724	1736.57	1747	3	12	22	2102	0.153684	2958.5	0.881351	2988	0.916243	4401.5	0.0453641	0.000115207	FALSE	FALSE	FALSE	FALSE
Trechisporales	Basidiomycota	order	2	98.9229	99.0646	99.2063	1.002	17.3594	0.0307164	1740	1744	1748	2	3.5	5	664.5	0.558651	1302	0.231255	1329	0.203364	1064	0.595982	0.000115207	FALSE	FALSE	FALSE	FALSE
Dacrymycetales	Basidiomycota	order	3	98.2426	98.5072	98.8095	1.0048	17.2352	0.0732635	1722	1729.33	1737	4	8.33333	15	1367.5	0.898247	1496	0.673311	1544	0.595421	1798.5	0.266192	0.000115207	FALSE	FALSE	FALSE	FALSE
Agaricostilbales	Basidiomycota	order	1	89.2857	89.2857	89.2857	1.00254	16.9147	nan	1571	1571	1571	4	4	4	786	0.167604	627.5	0.451525	616.5	0.478393	714.5	0.2728	0.000115207	FALSE	FALSE	FALSE	FALSE
Holtermanniales	Basidiomycota	order	2	97.1088	97.2506	97.3923	1.00204	16.7689	0.110041	1711	1712	1713	0	3.5	7	1128	0.478094	1341	0.191432	1346.5	0.186494	1583	0.0474505	0.000115207	FALSE	FALSE	FALSE	FALSE
Geastrales	Basidiomycota	order	1	90.6463	90.6463	90.6463	1.06754	18.9881	nan	1495	1495	1495	104	104	104	761	0.200211	128.5	0.222297	131.5	0.227092	15.5	0.0955683	0.000115207	FALSE	FALSE	FALSE	FALSE
Amylocorticiales	Basidiomycota	order	1	99.6032	99.6032	99.6032	1.00285	17.3564	nan	1752	1752	1752	5	5	5	116	0.204414	581.5	0.568272	608	0.499531	534.5	0.700963	0.000115207	FALSE	FALSE	FALSE	FALSE
Geminibasidiales	Basidiomycota	order	1	76.644	76.644	76.644	1.0037	17.2852	nan	1347	1347	1347	5	5	5	841.5	0.109664	581.5	0.568272	545.5	0.668862	579.5	0.573997	0.000115207	FALSE	FALSE	FALSE	FALSE
Mixiales	Basidiomycota	order	1	94.3878	94.3878	94.3878	1.01201	16.4281	nan	1645	1645	1645	20	20	20	671	0.355184	274.5	0.520924	287.5	0.555136	849.5	0.10287	0.000115207	FALSE	FALSE	FALSE	FALSE
Jaapiales	Basidiomycota	order	1	99.7732	99.7732	99.7732	1.00455	17.6232	nan	1753	1753	1753	7	7	7	38	0.114582	505	0.789109	501.5	0.799915	359.5	0.760487	0.000115207	FALSE	FALSE	FALSE	FALSE
Wallemiales	Basidiomycota	order	3	89.1723	89.7014	90.1927	1.00274	16.1229	0.0553388	1569	1578	1587	4	4.33333	5	2341	0.0187297	1836.5	0.230254	1814.5	0.250647	2559.5	0.00438124	0.000115207	FALSE	FALSE	FALSE	FALSE
Hysterangiales	Basidiomycota	order	1	99.3764	99.3764	99.3764	1.01711	18.5326	nan	1730	1730	1730	23	23	23	211.5	0.372969	250.5	0.46111	239.5	0.435288	44.5	0.120682	0.000115207	FALSE	FALSE	FALSE	FALSE
Moniliellales	Basidiomycota	order	1	82.9932	82.9932	82.9932	1.68921	18.0568	nan	836	836	836	628	628	628	820.5	0.12938	51.5	0.127121	27.5	0.105285	134.5	0.231849	0.000115207	FALSE	FALSE	FALSE	FALSE
Georgefischeriales	Basidiomycota	order	1	96.2585	96.2585	96.2585	1	16.7442	nan	1698	1698	1698	0	0	0	617	0.477233	836	0.114321	836	0.114522	810.5	0.139757	0.000115207	FALSE	FALSE	FALSE	FALSE
Tricholomataceae	Basidiomycota	family	11	86.3379	94.7588	99.4331	1.05578	18.2022	0.44381	1118	1587.73	1745	4	83.8182	604	6273	0.0819063	3460.5	0.109825	3436.5	0.103823	1547.5	0.000109653	0.000115207	TRUE	FALSE	FALSE	FALSE
Tilletiaceae	Basidiomycota	family	8	91.7234	95.4649	96.4853	1.0229	17.1337	0.300599	1475	1651.38	1697	2	32.625	225	5114.5	0.0240632	4157.5	0.356345	4155	0.35844	4984	0.038098	0.000115207	FALSE	FALSE	FALSE	FALSE
Malasseziaceae	Basidiomycota	family	18	65.4762	89.4558	93.254	1.0019	15.8781	0.0754468	1151	1576.06	1644	0	1.94444	17	13610.5	1.09889e-07	13721.5	6.06361e-08	13446.5	2.47365e-07	15552	1.2203e-12	0.000115207	TRUE	TRUE	TRUE	TRUE
Exobasidiaceae	Basidiomycota	family	2	96.2585	96.4002	96.542	1	16.6903	0.00593457	1698	1700.5	1703	0	0	0	1219	0.335038	1672	0.02553	1672	0.0256115	1665	0.0269889	0.000115207	FALSE	FALSE	FALSE	FALSE
Lyophyllaceae	Basidiomycota	family	50	82.8231	96.4887	99.7166	1.02776	17.916	0.311145	516	1656.78	1751	1	45.28	1242	23155	0.477157	20016	0.317401	20184.5	0.364178	11067	4.23164e-09	0.000115207	TRUE	FALSE	FALSE	FALSE
Marasmiaceae	Basidiomycota	family	6	17.1202	85.5348	99.8299	1.01994	17.8621	0.47117	302	1476	1751	0	32.8333	118	1962	0.28775	2378	0.694478	2393	0.712585	1552	0.0847689	0.000115207	FALSE	FALSE	FALSE	FALSE
Cryptococcaceae	Basidiomycota	family	23	62.4717	96.0465	99.9433	1.00083	16.7863	0.14527	1102	1692.87	1762	0	1.3913	6	7934.5	0.0844306	17537	9.99317e-10	17640	6.01447e-10	17865.5	1.87824e-10	0.000115207	TRUE	TRUE	TRUE	FALSE
Ustilaginaceae	Basidiomycota	family	41	97.9025	99.5589	99.8299	1.00289	16.8216	0.139075	1714	1751.54	1761	0	4.68293	46	5107	9.42786e-15	28933	2.59222e-11	29249.5	7.08919e-12	31499.5	2.17189e-16	0.000115207	TRUE	TRUE	TRUE	TRUE
Trichosporonaceae	Basidiomycota	family	51	96.4286	98.7006	99.4331	1.20033	17.1785	0.31842	197	1395	1751	0	346.078	1548	19972.5	0.212062	24895	0.159351	25276.5	0.106929	30275.5	1.65427e-05	0.000115207	TRUE	FALSE	FALSE	FALSE
Ceratobasidiaceae	Basidiomycota	family	13	71.8254	85.5747	99.263	1.19138	17.8689	0.275516	241	1225.62	1737	3	283.923	1509	8521.5	0.00194982	3198.5	0.00674578	3143	0.00563643	3057.5	0.00422858	0.000115207	FALSE	FALSE	FALSE	FALSE
Entolomataceae	Basidiomycota	family	3	97.0522	98.8284	99.7732	1.18016	17.8163	0.339597	953	1471.33	1755	3	272	807	705	0.166767	1256	0.900888	1227.5	0.849654	783.5	0.228899	0.000115207	FALSE	FALSE	FALSE	FALSE
Taiwanofungaceae	Basidiomycota	family	1	99.7732	99.7732	99.7732	1.0017	17.3179	nan	1757	1757	1757	3	3	3	38	0.114582	675	0.346658	702	0.294872	561.5	0.623488	0.000115207	FALSE	FALSE	FALSE	FALSE
Hygrophoraceae	Basidiomycota	family	4	90.873	94.8554	97.7324	1.01773	17.6648	0.508602	1597	1649	1719	4	24.25	81	2580	0.100297	1857.5	0.82931	1812	0.900109	1438	0.540799	0.000115207	FALSE	FALSE	FALSE	FALSE
Russulaceae	Basidiomycota	family	36	82.2562	95.2759	99.4898	1.06847	17.8694	0.265712	1134	1567.14	1748	1	113.528	615	19958	0.00624805	9457.5	4.8492e-05	9512.5	5.69618e-05	8516	3.03191e-06	0.000115207	TRUE	TRUE	TRUE	FALSE
Phallaceae	Basidiomycota	family	2	92.7438	95.89	99.0363	1.29461	17.5903	0.613709	907	1261.5	1616	20	430	840	1059.5	0.604677	311	0.115219	321	0.122031	778	0.789321	0.000115207	FALSE	FALSE	FALSE	FALSE
Agaricaceae	Basidiomycota	family	26	85.771	97.0325	99.8866	1.01479	17.5465	0.332989	1512	1687.35	1755	1	24.3077	142	10660.5	0.591433	11276.5	0.94807	11537.5	0.89339	11109	0.846719	0.000115207	FALSE	FALSE	FALSE	FALSE
Pleurotaceae	Basidiomycota	family	12	88.5488	98.0111	99.8866	1.03858	17.483	0.134061	1322	1663.67	1751	3	65.25	386	3588.5	0.0601079	4149.5	0.213652	4225	0.247221	5383	0.875007	0.000115207	FALSE	FALSE	FALSE	FALSE
Pucciniaceae	Basidiomycota	family	12	12.7551	87.4622	97.3923	1.39568	18.9511	0.850656	46	929	1687	2	613.833	1657	8131	0.00104216	2575	0.00241848	2174	0.000487949	481	6.33754e-08	0.000115207	TRUE	FALSE	FALSE	FALSE
Hymenochaetaceae	Basidiomycota	family	14	54.5351	93.5577	99.3197	1.0804	17.4776	0.3412	396	1545.29	1748	1	105.071	694	6788.5	0.481535	6460	0.719594	6499	0.689325	6435	0.739568	0.000115207	FALSE	FALSE	FALSE	FALSE
Physalacriaceae	Basidiomycota	family	23	83.39	98.3535	99.9433	1.03665	17.8312	0.258011	1383	1676.22	1747	13	58.7391	340	5201.5	7.67648e-05	5512.5	0.000213048	5732	0.000428187	5753.5	0.000459241	0.000115207	FALSE	FALSE	FALSE	TRUE
Laetiporaceae	Basidiomycota	family	1	98.8662	98.8662	98.8662	1.09002	17.6934	nan	1592	1592	1592	152	152	152	390	0.853916	108	0.193028	117.5	0.206471	306.5	0.606786	0.000115207	FALSE	FALSE	FALSE	FALSE
Sparassidaceae	Basidiomycota	family	2	99.3197	99.5465	99.7732	1.0251	17.5093	0.042073	1678	1713	1748	12	43	74	276	0.0945255	530.5	0.336804	570.5	0.396428	851	0.949806	0.000115207	FALSE	FALSE	FALSE	FALSE
Strophariaceae	Basidiomycota	family	21	90.0794	97.8809	99.7732	1.08493	17.8039	0.241508	944	1585.95	1753	1	140.667	812	6348.5	0.0156838	8163.5	0.386447	8257.5	0.432294	5539.5	0.00189118	0.000115207	FALSE	FALSE	FALSE	FALSE
Omphalotaceae	Basidiomycota	family	16	97.619	99.2595	99.7732	1.13716	17.7482	0.452349	80	1521.88	1754	6	229.062	1679	3644	0.001017	5084	0.0609874	5252	0.0877033	5303	0.0975082	0.000115207	FALSE	FALSE	FALSE	FALSE
Hericiaceae	Basidiomycota	family	5	82.2562	94.8413	99.7732	1.04885	17.5039	0.20719	1394	1594.8	1756	2	78.2	358	2057	0.821772	2263.5	0.890313	2102.5	0.884791	2178.5	0.991543	0.000115207	FALSE	FALSE	FALSE	FALSE
Polyporaceae	Basidiomycota	family	42	59.5805	97.6568	99.9433	1.01679	17.5169	0.1639	977	1697.48	1759	1	25.1905	377	9990	5.89829e-07	19701	0.421016	19419	0.52493	17903	0.787945	0.000115207	FALSE	FALSE	FALSE	TRUE
Zaghouaniaceae	Basidiomycota	family	1	95.9184	95.9184	95.9184	1.18735	20.4329	nan	1396	1396	1396	296	296	296	630.5	0.444739	85.5	0.164277	83.5	0.16212	3.5	0.0864853	0.000115207	FALSE	FALSE	FALSE	FALSE
Sporidiobolaceae	Basidiomycota	family	22	47.9025	95.7612	99.3764	1.00324	16.8347	0.0879844	839	1684.32	1751	0	4.90909	27	10129	0.667758	14329	8.27769e-05	14227	0.000118701	16686	3.66901e-09	0.000115207	TRUE	FALSE	TRUE	FALSE
Peribolosporaceae	Basidiomycota	family	2	97.8458	97.9308	98.0159	1.00579	16.9485	0.0152695	1711	1717.5	1724	5	10	15	1040.5	0.642276	907.5	0.926372	938	0.858943	1400	0.141493	0.000115207	FALSE	FALSE	FALSE	FALSE
Rhizopogonaceae	Basidiomycota	family	11	62.3016	90.0639	99.4898	1.00781	17.4821	0.261247	1090	1576.27	1735	4	12.4545	21	6770	0.0198206	4342	0.581083	4328.5	0.570355	5037.5	0.78486	0.000115207	FALSE	FALSE	FALSE	FALSE
Phaeolaceae	Basidiomycota	family	1	74.6599	74.6599	74.6599	1.03037	17.5977	nan	1277	1277	1277	40	40	40	846.5	0.105339	192	0.332632	177.5	0.305028	379.5	0.821465	0.000115207	FALSE	FALSE	FALSE	FALSE
Mrakiaceae	Basidiomycota	family	9	90.3061	91.6919	93.5941	1.00755	17.0052	0.230795	1589	1606.11	1633	2	11.3333	32	6632.5	0.000390821	4189	0.736916	4101.5	0.825273	6233.5	0.00251567	0.000115207	FALSE	FALSE	FALSE	FALSE
Psathyrellaceae	Basidiomycota	family	8	1.24717	85.1403	99.7166	1.19113	17.4688	1.19924	22	1181.38	1753	0	320.5	1474	2515.5	0.171778	2779	0.317409	2863.5	0.378103	2817	0.344184	0.000115207	FALSE	FALSE	FALSE	FALSE
Meripilaceae	Basidiomycota	family	1	98.4694	98.4694	98.4694	1.00173	17.664	nan	1734	1734	1734	3	3	3	470.5	0.896037	675	0.346658	676.5	0.34389	325.5	0.660338	0.000115207	FALSE	FALSE	FALSE	FALSE
Fereydouniaceae	Basidiomycota	family	1	55.7256	55.7256	55.7256	1	16.166	nan	983	983	983	0	0	0	863.5	0.0916386	836	0.114321	836	0.114522	852.5	0.100388	0.000115207	FALSE	FALSE	FALSE	FALSE
Inocybaceae	Basidiomycota	family	1	90.0794	90.0794	90.0794	1.02895	17.8548	nan	1544	1544	1544	45	45	45	776	0.180133	182	0.313239	182.5	0.314459	215.5	0.38161	0.000115207	FALSE	FALSE	FALSE	FALSE
Bulleraceae	Basidiomycota	family	1	98.4127	98.4127	98.4127	1.00173	16.7848	nan	1733	1733	1733	3	3	3	478	0.872592	675	0.346658	674.5	0.347944	794.5	0.157552	0.000115207	FALSE	FALSE	FALSE	FALSE
Filobasidiaceae	Basidiomycota	family	15	83.7868	92.7022	94.5011	1.00372	16.9011	0.121083	1427	1629.6	1665	0	5.66667	51	10615	3.82921e-05	10033	0.000415691	9919.5	0.000643241	10985.5	7.03579e-06	0.000115207	TRUE	FALSE	FALSE	TRUE
Camptobasidiaceae	Basidiomycota	family	2	95.9751	97.0522	98.1293	1.00089	16.8388	0.0365839	1690	1710.5	1731	0	1.5	3	1131.5	0.472039	1511	0.0746818	1502.5	0.0788104	1513	0.074033	0.000115207	FALSE	FALSE	FALSE	FALSE
Kriegeriaceae	Basidiomycota	family	1	70.5782	70.5782	70.5782	1.00402	16.8857	nan	1240	1240	1240	5	5	5	852.5	0.100329	581.5	0.568272	517.5	0.751379	726.5	0.252564	0.000115207	FALSE	FALSE	FALSE	FALSE
Phakopsoraceae	Basidiomycota	family	1	93.3107	93.3107	93.3107	1.84569	20.7791	nan	342	342	342	1304	1304	1304	699	0.300458	17.5	0.0968587	14.5	0.0946749	1.5	0.0850415	0.000115207	FALSE	FALSE	FALSE	FALSE
Pisolithaceae	Basidiomycota	family	8	95.4082	98.3277	99.3197	1.37164	18.0775	0.273393	390	1139.88	1670	46	594.625	1359	3194	0.674186	636.5	6.62643e-05	640	6.82593e-05	1175	0.00121589	0.000115207	FALSE	TRUE	TRUE	FALSE
Tremellaceae	Basidiomycota	family	3	98.1293	98.3749	98.8095	1.00038	16.9669	0.132815	1730	1734.67	1742	0	0.666667	1	1405.5	0.830041	2378	0.0148039	2388.5	0.0139036	2098.5	0.072366	0.000115207	FALSE	FALSE	FALSE	FALSE
Schizophyllaceae	Basidiomycota	family	2	98.5828	99.0079	99.4331	1.11803	17.5684	0.221545	1360	1546	1732	7	200.5	394	636	0.506307	578	0.407961	585	0.419415	781	0.795791	0.000115207	FALSE	FALSE	FALSE	FALSE
Mycenaceae	Basidiomycota	family	26	55.3855	97.1808	99.4331	1.18674	18.4815	0.434819	611	1408.77	1732	20	305.5	1143	8959.5	0.0658782	3618	2.97402e-09	3580	2.53638e-09	2027	8.91941e-13	0.000115207	TRUE	TRUE	TRUE	FALSE
Sphaerophragmiaceae	Basidiomycota	family	1	93.8209	93.8209	93.8209	1.01752	20.7727	nan	1627	1627	1627	28	28	28	684	0.329036	228.5	0.409829	235.5	0.426023	2.5	0.085761	0.000115207	FALSE	FALSE	FALSE	FALSE
Amanitaceae	Basidiomycota	family	16	76.0771	95.5711	99.4898	1.12637	17.6372	0.428326	647	1542.06	1754	1	143.812	1071	7855.5	0.396954	5681.5	0.198192	5710	0.208382	5658	0.190647	0.000115207	FALSE	FALSE	FALSE	FALSE
Boletaceae	Basidiomycota	family	19	81.2925	93.5852	99.1497	1.01849	17.5464	0.214405	1408	1620.68	1733	1	30.1579	245	11506	0.00398023	8431	0.908658	8379.5	0.945507	7658.5	0.562592	0.000115207	FALSE	FALSE	FALSE	FALSE
Cystobasidiaceae	Basidiomycota	family	5	93.1973	93.6054	93.9342	1.00146	16.8727	0.0376364	1637	1648.8	1656	1	2.4	7	3454	0.0250155	3538.5	0.0167478	3491.5	0.0210119	3681.5	0.00822592	0.000115207	FALSE	FALSE	FALSE	FALSE
Stereaceae	Basidiomycota	family	3	97.2222	98.6961	99.6599	1.05322	17.6607	0.205052	1505	1651.33	1753	5	89.6667	245	948	0.407799	954	0.415274	995.5	0.471885	1006.5	0.487641	0.000115207	FALSE	FALSE	FALSE	FALSE
Irpicaceae	Basidiomycota	family	4	97.2789	98.682	99.5465	1.06081	17.499	0.256093	1341	1638.25	1753	3	102.5	394	1329.5	0.408715	1803	0.91416	1726	0.9661	1730	0.972413	0.000115207	FALSE	FALSE	FALSE	FALSE
Auriscalpiaceae	Basidiomycota	family	4	98.8095	99.1071	99.3764	1.01744	17.5417	0.0818523	1699	1720	1739	14	28.25	51	1247.5	0.323041	1029.5	0.155582	1083	0.188998	1635	0.824071	0.000115207	FALSE	FALSE	FALSE	FALSE
Lachnocladiaceae	Basidiomycota	family	1	99.093	99.093	99.093	1.00172	17.4213	nan	1745	1745	1745	3	3	3	324	0.655986	675	0.346658	691	0.315412	490.5	0.833804	0.000115207	FALSE	FALSE	FALSE	FALSE
Panaceae	Basidiomycota	family	1	99.7166	99.7166	99.7166	1.00455	17.4089	nan	1751	1751	1751	8	8	8	66	0.14236	473.5	0.886567	500.5	0.802976	500.5	0.803039	0.000115207	FALSE	FALSE	FALSE	FALSE
Hoehnelomycetaceae	Basidiomycota	family	1	83.1066	83.1066	83.1066	1.3015	17.7565	nan	1053	1053	1053	413	413	413	819.5	0.130383	67.5	0.143699	61.5	0.137516	266.5	0.500931	0.000115207	FALSE	FALSE	FALSE	FALSE
Hygrophoropsidaceae	Basidiomycota	family	1	97.9025	97.9025	97.9025	1.00463	17.4258	nan	1719	1719	1719	8	8	8	523	0.734948	473.5	0.886567	489.5	0.836842	485.5	0.849285	0.000115207	FALSE	FALSE	FALSE	FALSE
Rhynchogastremaceae	Basidiomycota	family	3	95.3515	97.1277	98.1859	1.00039	16.8621	0.0863333	1682	1712.67	1731	0	0.666667	1	1670	0.412994	2378	0.0148039	2379	0.0147668	2237.5	0.0345015	0.000115207	FALSE	FALSE	FALSE	FALSE
Leucosporidiaceae	Basidiomycota	family	3	97.7891	98.7528	99.3764	1.00916	17.1142	0.0283932	1716	1726	1737	9	16	28	1065	0.575069	1076	0.592055	1139	0.695294	1939.5	0.151631	0.000115207	FALSE	FALSE	FALSE	FALSE
Tulasnellaceae	Basidiomycota	family	14	60.2608	88.4151	98.6961	1.02877	17.6243	0.234852	945	1523.43	1734	2	36.2143	169	9365	0.000648624	5535.5	0.540658	5513.5	0.525696	5064	0.268507	0.000115207	FALSE	FALSE	FALSE	FALSE
Serendipitaceae	Basidiomycota	family	11	65.9864	80.4989	97.9592	1.01622	17.154	0.139632	1158	1397.82	1728	0	22.1818	141	8658.5	4.84014e-06	4845.5	0.963993	4611	0.816445	6910.5	0.0125569	0.000115207	FALSE	FALSE	FALSE	TRUE
Hydnangiaceae	Basidiomycota	family	3	99.3764	99.4709	99.6599	1.16884	18.0972	0.392851	1008	1493	1744	14	261.667	745	513	0.0685912	626	0.117779	612	0.110651	461.5	0.0525792	0.000115207	FALSE	FALSE	FALSE	FALSE
Callistosporiaceae	Basidiomycota	family	2	51.2472	75.4252	99.6032	1.1888	17.5112	0.0332755	788	1059.5	1331	116	271	426	982.5	0.762486	190	0.0556207	169	0.0486426	848	0.943124	0.000115207	FALSE	FALSE	FALSE	FALSE
Suillaceae	Basidiomycota	family	25	89.8526	97.6122	99.3764	1.09926	17.8657	0.288501	947	1559.8	1732	12	162.08	786	11519	0.642862	4529	5.73192e-07	4655	9.63217e-07	5990.5	0.000116072	0.000115207	FALSE	TRUE	TRUE	FALSE
Astraeaceae	Basidiomycota	family	1	93.7642	93.7642	93.7642	1.00605	17.6244	nan	1644	1644	1644	10	10	10	686	0.325127	422	0.954182	440.5	0.990521	356.5	0.751458	0.000115207	FALSE	FALSE	FALSE	FALSE
Postiaceae	Basidiomycota	family	2	95.6349	97.6757	99.7166	1.0438	17.3971	0.0170172	1547	1650.5	1754	5	72.5	140	706	0.639272	698	0.623107	731.5	0.691057	1015	0.69425	0.000115207	FALSE	FALSE	FALSE	FALSE
Coleosporiaceae	Basidiomycota	family	4	21.5986	62.8685	94.9546	1.02171	18.1044	0.211011	371	1096	1670	5	13	26	3123	0.0065951	1640.5	0.832396	1198	0.27738	523	0.0155315	0.000115207	FALSE	FALSE	FALSE	FALSE
Serpulaceae	Basidiomycota	family	1	99.1497	99.1497	99.1497	1.00172	17.4902	nan	1746	1746	1746	3	3	3	309	0.613659	675	0.346658	692.5	0.312557	436.5	1	0.000115207	FALSE	FALSE	FALSE	FALSE
Clitocybaceae	Basidiomycota	family	5	93.424	98.0385	99.6032	1.01063	17.6515	0.153479	1638	1715.8	1750	7	13.6	31	1691.5	0.383739	1999.5	0.743603	2052.5	0.815567	1708.5	0.400435	0.000115207	FALSE	FALSE	FALSE	FALSE
Crepidotaceae	Basidiomycota	family	2	86.0544	92.7154	99.3764	1.00255	17.7679	0.423899	1512	1631.5	1751	2	4	6	1016.5	0.691102	1263	0.27663	1276.5	0.26055	586	0.421181	0.000115207	FALSE	FALSE	FALSE	FALSE
Hydnaceae	Basidiomycota	family	2	97.9592	98.3844	98.8095	1.00662	17.7833	0.337946	1719	1724	1729	9	11.5	14	925	0.887621	792	0.819472	830	0.903101	546	0.359517	0.000115207	FALSE	FALSE	FALSE	FALSE
Gomphaceae	Basidiomycota	family	5	81.2925	93.4014	99.4898	1.01992	18.5382	0.362861	1349	1618.8	1721	4	28.8	85	2925.5	0.19107	1798.5	0.494947	1807.5	0.505297	260.5	0.000677054	0.000115207	FALSE	FALSE	FALSE	FALSE
Cortinariaceae	Basidiomycota	family	1	99.5465	99.5465	99.5465	1.00968	17.9658	nan	1740	1740	1740	16	16	16	142.5	0.244366	314	0.62739	330.5	0.674639	169.5	0.29049	0.000115207	FALSE	FALSE	FALSE	FALSE
Atheliaceae	Basidiomycota	family	4	99.1497	99.3906	99.5465	1.19938	17.9403	0.471301	592	1416.25	1744	10	337	1162	823.5	0.0678134	911.5	0.0982342	985.5	0.131994	930	0.106209	0.000115207	FALSE	FALSE	FALSE	FALSE
Melanogastraceae	Basidiomycota	family	1	99.5465	99.5465	99.5465	1.02563	17.7198	nan	1716	1716	1716	40	40	40	142.5	0.244366	192	0.332632	194.5	0.337868	289.5	0.560587	0.000115207	FALSE	FALSE	FALSE	FALSE
Gyrodontaceae	Basidiomycota	family	1	99.3197	99.3197	99.3197	1.004	17.5778	nan	1745	1745	1745	7	7	7	238	0.431871	505	0.789109	526.5	0.72449	388.5	0.849285	0.000115207	FALSE	FALSE	FALSE	FALSE
Thelephoraceae	Basidiomycota	family	5	83.39	95.6122	99.263	1.00773	17.361	0.12421	1454	1674.4	1737	2	12.2	17	2377.5	0.734441	2062	0.828533	2104	0.886884	2626.5	0.435969	0.000115207	FALSE	FALSE	FALSE	FALSE
Paxillaceae	Basidiomycota	family	4	95.9751	98.4836	99.5465	1.01188	17.63	0.23987	1659	1717.25	1749	7	20	34	1322.5	0.400912	1405.5	0.498772	1441	0.544599	1426	0.525221	0.000115207	FALSE	FALSE	FALSE	FALSE
Cystofilobasidiaceae	Basidiomycota	family	4	47.9592	79.691	90.7029	1.01915	16.9697	0.194072	795	1386.5	1590	2	19.25	51	3176	0.00478178	1700.5	0.925936	1657	0.858019	2792	0.0392013	0.000115207	FALSE	FALSE	FALSE	FALSE
Bondarzewiaceae	Basidiomycota	family	4	96.9388	97.86	99.7732	1.0084	17.2831	0.173557	1676	1713	1750	1	13.25	41	1732.5	0.976349	2152.5	0.424257	2108	0.477306	2246	0.325552	0.000115207	FALSE	FALSE	FALSE	FALSE
Golubeviaceae	Basidiomycota	family	4	97.1088	97.2506	97.449	1.00277	17.0848	0.0361142	1707	1710.75	1716	3	4.75	6	2257	0.314885	2387.5	0.206281	2411.5	0.189998	2620	0.0850374	0.000115207	FALSE	FALSE	FALSE	FALSE
Meruliaceae	Basidiomycota	family	4	63.6054	90.3912	99.8299	1.00344	17.3943	0.168779	1120	1588.75	1755	2	5.75	10	1488	0.608029	2266.5	0.305584	2292.5	0.282217	2005	0.612245	0.000115207	FALSE	FALSE	FALSE	FALSE
Bolbitiaceae	Basidiomycota	family	1	99.2063	99.2063	99.2063	1.00514	17.6175	nan	1741	1741	1741	9	9	9	291	0.564526	448.5	0.965233	474	0.885066	363.5	0.772577	0.000115207	FALSE	FALSE	FALSE	FALSE
Trimorphomycetaceae	Basidiomycota	family	2	99.6032	99.6599	99.7166	1.42837	17.5633	0.578673	260	1007.5	1755	2	750.5	1499	182	0.0529857	731	0.689862	754	0.738041	802	0.841446	0.000115207	FALSE	FALSE	FALSE	FALSE
Symmetrosporaceae	Basidiomycota	family	1	93.9342	93.9342	93.9342	1	16.8217	nan	1657	1657	1657	0	0	0	682	0.332976	836	0.114321	836	0.114522	766.5	0.192744	0.000115207	FALSE	FALSE	FALSE	FALSE
Peniophoraceae	Basidiomycota	family	2	99.3197	99.4048	99.4898	1.00513	17.6551	0.0144706	1744	1746.5	1749	3	7	11	401.5	0.186567	1074	0.576394	996.5	0.732768	667	0.563433	0.000115207	FALSE	FALSE	FALSE	FALSE
Steccherinaceae	Basidiomycota	family	2	97.3923	98.2143	99.0363	1.0049	17.3456	0.0467705	1710	1724	1738	8	8.5	9	893.5	0.957598	922	0.894182	958	0.815222	1086	0.554025	0.000115207	FALSE	FALSE	FALSE	FALSE
Fomitopsidaceae	Basidiomycota	family	8	96.0884	98.8308	99.7732	1.05381	17.5127	0.246953	1090	1654.38	1758	1	89	653	2174.5	0.0654749	3874	0.598361	3904	0.569832	3475	0.977199	0.000115207	FALSE	FALSE	FALSE	FALSE
Pluteaceae	Basidiomycota	family	2	98.7528	99.0646	99.3764	1.00428	17.5751	0.276249	1739	1740	1741	1	7.5	14	627.5	0.49121	1114.5	0.501537	1147.5	0.444834	779	0.791476	0.000115207	FALSE	FALSE	FALSE	FALSE
Nidulariaceae	Basidiomycota	family	2	97.0522	98.4127	99.7732	1.0548	18.0546	0.620119	1544	1645	1746	14	91	168	615	0.469457	446.5	0.231805	484	0.275665	413	0.197608	0.000115207	FALSE	FALSE	FALSE	FALSE
Pterulaceae	Basidiomycota	family	2	97.8458	98.6395	99.4331	1.00721	17.5639	0.282373	1716	1732.5	1749	5	7.5	10	712	0.651321	1003.5	0.717921	843.5	0.933087	793	0.821804	0.000115207	FALSE	FALSE	FALSE	FALSE
Gloeophyllaceae	Basidiomycota	family	3	99.5465	99.7354	99.8299	1.00265	17.3666	0.0782345	1751	1755	1757	4	4.33333	5	176.5	0.00961154	1836.5	0.230254	1875	0.198111	1578.5	0.542133	0.000115207	FALSE	FALSE	FALSE	FALSE
Rickenellaceae	Basidiomycota	family	1	99.4331	99.4331	99.4331	1.01026	17.6237	nan	1738	1738	1738	16	16	16	186	0.321248	314	0.62739	321.5	0.648799	357.5	0.754464	0.000115207	FALSE	FALSE	FALSE	FALSE
Cyphellaceae	Basidiomycota	family	3	95.068	97.1844	99.2063	1.04027	17.6441	0.246911	1582	1669.33	1724	14	45	95	1506.5	0.656115	715	0.173581	710	0.170233	1044.5	0.543647	0.000115207	FALSE	FALSE	FALSE	FALSE
Auriculariaceae	Basidiomycota	family	5	96.7687	98.8549	99.4898	1.0102	17.8189	0.320202	1692	1727	1741	13	16.8	23	1442.5	0.189872	1557	0.267243	1625	0.322827	1335.5	0.133682	0.000115207	FALSE	FALSE	FALSE	FALSE
Gomphidiaceae	Basidiomycota	family	1	87.0748	87.0748	87.0748	1.03451	19.1405	nan	1486	1486	1486	50	50	50	798.5	0.152878	174.5	0.299192	167.5	0.286734	9.5	0.0909356	0.000115207	FALSE	FALSE	FALSE	FALSE
Albatrellaceae	Basidiomycota	family	2	87.8685	91.8367	95.805	1.00428	18.2627	0.5135	1545	1613	1681	5	7	9	1426.5	0.122427	1030	0.663238	1041	0.641223	223	0.0687615	0.000115207	FALSE	FALSE	FALSE	FALSE
Porotheleaceae	Basidiomycota	family	2	94.5011	95.3798	96.2585	1.00768	18.3646	0.0698655	1663	1671	1679	4	11.5	19	1283.5	0.252413	911	0.918589	870	0.992184	131	0.0377662	0.000115207	FALSE	FALSE	FALSE	FALSE
Cantharellaceae	Basidiomycota	family	3	88.4921	94.6901	98.356	1.18976	18.0204	0.551638	815	1354	1694	8	316.333	900	1840.5	0.227057	696.5	0.160598	717.5	0.175632	628.5	0.119451	0.000115207	FALSE	FALSE	FALSE	FALSE
Grifolaceae	Basidiomycota	family	1	86.0544	86.0544	86.0544	1.03689	17.5501	nan	1465	1465	1465	53	53	53	805	0.14562	168	0.287363	162.5	0.27787	399.5	0.883541	0.000115207	FALSE	FALSE	FALSE	FALSE
Violaceomycetaceae	Basidiomycota	family	1	95.805	95.805	95.805	1.00118	17.1232	nan	1688	1688	1688	2	2	2	634	0.436525	720.5	0.262124	718.5	0.265778	643.5	0.414758	0.000115207	FALSE	FALSE	FALSE	FALSE
Ceraceosoraceae	Basidiomycota	family	2	93.3107	94.2744	95.2381	1.0003	17.0384	0.0546946	1645	1662.5	1680	0	0.5	1	1346.5	0.186568	1607	0.0402426	1590.5	0.0450783	1335	0.197608	0.000115207	FALSE	FALSE	FALSE	FALSE
Anthracoideaceae	Basidiomycota	family	1	98.6961	98.6961	98.6961	1.01206	16.8495	nan	1720	1720	1720	21	21	21	428.5	0.974729	264.5	0.495526	286.5	0.552484	748.5	0.218233	0.000115207	FALSE	FALSE	FALSE	FALSE
Cryptobasidiaceae	Basidiomycota	family	1	96.712	96.712	96.712	1.00059	16.7772	nan	1705	1705	1705	1	1	1	593.5	0.536768	771	0.186337	763.5	0.196686	800.5	0.150687	0.000115207	FALSE	FALSE	FALSE	FALSE
Brachybasidiaceae	Basidiomycota	family	2	95.5782	95.805	96.0317	1.00237	16.6889	0.0252583	1682	1686	1690	4	4	4	1268	0.270838	1255	0.28664	1251	0.292009	1664	0.0271829	0.000115207	FALSE	FALSE	FALSE	FALSE
Tetragoniomycetaceae	Basidiomycota	family	2	99.4331	99.5181	99.6032	1.00029	16.9817	0.0825994	1753	1755	1757	0	0.5	1	302	0.109768	1607	0.0402426	1625.5	0.0355638	1376	0.160585	0.000115207	FALSE	FALSE	FALSE	FALSE
Hymenogastraceae	Basidiomycota	family	3	96.4286	97.8269	99.6032	1.00423	17.7503	0.346428	1695	1719	1746	3	6.66667	11	1272.5	0.930852	1616.5	0.485824	1590	0.524741	906.5	0.356332	0.000115207	FALSE	FALSE	FALSE	FALSE
Galeropsidaceae	Basidiomycota	family	2	98.6395	99.0646	99.4898	1.00571	17.676	0.0978911	1736	1738	1740	4	9.5	15	602.5	0.448246	953.5	0.824918	980.5	0.766721	644	0.520808	0.000115207	FALSE	FALSE	FALSE	FALSE
Corticiaceae	Basidiomycota	family	1	86.1678	86.1678	86.1678	1.11711	17.4028	nan	1347	1347	1347	173	173	173	801.5	0.149495	100.5	0.18306	103.5	0.187245	504.5	0.790816	0.000115207	FALSE	FALSE	FALSE	FALSE
Melampsoraceae	Basidiomycota	family	7	57.7664	84.8235	96.3719	1.11833	18.1814	0.32183	578	1313	1671	4	183.286	1120	5179.5	0.00156691	1965	0.102656	1824.5	0.0656509	908.5	0.00134502	0.000115207	FALSE	FALSE	FALSE	FALSE
Erythrobasidiaceae	Basidiomycota	family	2	92.8571	93.6224	94.3878	1.31173	17.1698	0.442823	637	1136	1635	3	515.5	1028	1384.5	0.153541	707	0.641037	694	0.615405	1185	0.384998	0.000115207	FALSE	FALSE	FALSE	FALSE
Piskurozymaceae	Basidiomycota	family	2	92.9705	94.7279	96.4853	1.00239	16.9387	0.0286929	1636	1667	1698	4	4	4	1317	0.215623	1255	0.28664	1250	0.293292	1410	0.134073	0.000115207	FALSE	FALSE	FALSE	FALSE
Gelatoporiaceae	Basidiomycota	family	2	99.6599	99.7166	99.7732	1.00114	17.4106	0.0956839	1757	1757	1757	1	2	3	128	0.0369656	1446	0.109514	1497	0.0814709	986	0.755073	0.000115207	FALSE	FALSE	FALSE	FALSE
Microbotryaceae	Basidiomycota	family	7	98.5828	99.1254	99.4331	1.00776	17.142	0.168298	1724	1736.57	1747	3	12	22	2102	0.153684	2958.5	0.881351	2988	0.916243	4401.5	0.0453641	0.000115207	FALSE	FALSE	FALSE	FALSE
Exidiaceae	Basidiomycota	family	1	98.5261	98.5261	98.5261	1.24741	18.1743	nan	1331	1331	1331	407	407	407	461	0.925862	69.5	0.145883	69.5	0.146107	100.5	0.183447	0.000115207	FALSE	FALSE	FALSE	FALSE
Dacrymycetaceae	Basidiomycota	family	3	98.2426	98.5072	98.8095	1.0048	17.2352	0.0732635	1722	1729.33	1737	4	8.33333	15	1367.5	0.898247	1496	0.673311	1544	0.595421	1798.5	0.266192	0.000115207	FALSE	FALSE	FALSE	FALSE
Phaeotremellaceae	Basidiomycota	family	2	98.5261	99.0079	99.4898	1	16.8928	0.060648	1738	1746.5	1755	0	0	0	624.5	0.485941	1672	0.02553	1672	0.0256115	1454	0.104945	0.000115207	FALSE	FALSE	FALSE	FALSE
Chionosphaeraceae	Basidiomycota	family	1	89.2857	89.2857	89.2857	1.00254	16.9147	nan	1571	1571	1571	4	4	4	786	0.167604	627.5	0.451525	616.5	0.478393	714.5	0.2728	0.000115207	FALSE	FALSE	FALSE	FALSE
Bulleribasidiaceae	Basidiomycota	family	4	59.7506	88.5346	98.2993	1.0013	16.695	0.28613	1054	1560.25	1734	0	1.5	5	2371.5	0.218201	3024.5	0.011609	2934	0.0191038	3132	0.00625807	0.000115207	FALSE	FALSE	FALSE	FALSE
Schizoporaceae	Basidiomycota	family	1	99.093	99.093	99.093	1.00629	17.6089	nan	1739	1739	1739	9	9	9	324	0.655986	448.5	0.965233	428	0.973146	372.5	0.799979	0.000115207	FALSE	FALSE	FALSE	FALSE
Fistulinaceae	Basidiomycota	family	1	99.263	99.263	99.263	1.01028	17.3374	nan	1734	1734	1734	17	17	17	265.5	0.49834	303.5	0.598187	319	0.641693	545.5	0.668965	0.000115207	FALSE	FALSE	FALSE	FALSE
Phanerochaetaceae	Basidiomycota	family	6	97.1655	98.9701	99.7166	1.03493	17.475	0.219624	1558	1691.83	1753	2	54	191	1655.5	0.119439	2598	0.969762	2601	0.973635	2678	0.928727	0.000115207	FALSE	FALSE	FALSE	FALSE
Sphaerobolaceae	Basidiomycota	family	1	90.6463	90.6463	90.6463	1.06754	18.9881	nan	1495	1495	1495	104	104	104	761	0.200211	128.5	0.222297	131.5	0.227092	15.5	0.0955683	0.000115207	FALSE	FALSE	FALSE	FALSE
Sclerodermataceae	Basidiomycota	family	1	99.263	99.263	99.263	1.01314	17.8434	nan	1729	1729	1729	22	22	22	265.5	0.49834	255.5	0.473246	272.5	0.516025	220.5	0.392474	0.000115207	FALSE	FALSE	FALSE	FALSE
Amylocorticiaceae	Basidiomycota	family	1	99.6032	99.6032	99.6032	1.00285	17.3564	nan	1752	1752	1752	5	5	5	116	0.204414	581.5	0.568272	608	0.499531	534.5	0.700963	0.000115207	FALSE	FALSE	FALSE	FALSE
Geminibasidiaceae	Basidiomycota	family	1	76.644	76.644	76.644	1.0037	17.2852	nan	1347	1347	1347	5	5	5	841.5	0.109664	581.5	0.568272	545.5	0.668862	579.5	0.573997	0.000115207	FALSE	FALSE	FALSE	FALSE
Boletinellaceae	Basidiomycota	family	2	99.2063	99.3197	99.4331	1.03143	17.315	0.122555	1644	1697.5	1751	3	54.5	106	477	0.267201	802.5	0.842403	834	0.911973	1111	0.508173	0.000115207	FALSE	FALSE	FALSE	FALSE
Mixiaceae	Basidiomycota	family	1	94.3878	94.3878	94.3878	1.01201	16.4281	nan	1645	1645	1645	20	20	20	671	0.355184	274.5	0.520924	287.5	0.555136	849.5	0.10287	0.000115207	FALSE	FALSE	FALSE	FALSE
Botryobasidiaceae	Basidiomycota	family	1	99.5465	99.5465	99.5465	1.00285	17.6587	nan	1751	1751	1751	5	5	5	142.5	0.244366	581.5	0.568272	604.5	0.508377	330.5	0.67474	0.000115207	FALSE	FALSE	FALSE	FALSE
Jaapiaceae	Basidiomycota	family	1	99.7732	99.7732	99.7732	1.00455	17.6232	nan	1753	1753	1753	7	7	7	38	0.114582	505	0.789109	501.5	0.799915	359.5	0.760487	0.000115207	FALSE	FALSE	FALSE	FALSE
Wallemiaceae	Basidiomycota	family	3	89.1723	89.7014	90.1927	1.00274	16.1229	0.0553388	1569	1578	1587	4	4.33333	5	2341	0.0187297	1836.5	0.230254	1814.5	0.250647	2559.5	0.00438124	0.000115207	FALSE	FALSE	FALSE	FALSE
Coniophoraceae	Basidiomycota	family	1	99.4331	99.4331	99.4331	1.00342	17.576	nan	1748	1748	1748	6	6	6	186	0.321248	542.5	0.677365	569.5	0.601144	389.5	0.852388	0.000115207	FALSE	FALSE	FALSE	FALSE
Punctulariaceae	Basidiomycota	family	1	99.263	99.263	99.263	1.00228	17.3469	nan	1747	1747	1747	4	4	4	265.5	0.49834	627.5	0.451525	650.5	0.398927	536.5	0.695104	0.000115207	FALSE	FALSE	FALSE	FALSE
Fibroporiaceae	Basidiomycota	family	1	98.1293	98.1293	98.1293	1.00173	17.1611	nan	1728	1728	1728	3	3	3	503.5	0.793832	675	0.346658	673.5	0.349981	633.5	0.437773	0.000115207	FALSE	FALSE	FALSE	FALSE
Lycoperdaceae	Basidiomycota	family	1	98.6395	98.6395	98.6395	1.00805	17.6451	nan	1728	1728	1728	12	12	12	439	0.995261	380.5	0.824393	364.5	0.775537	341.5	0.706841	0.000115207	FALSE	FALSE	FALSE	FALSE
Chrysozymaceae	Basidiomycota	family	1	85.3175	85.3175	85.3175	1.0093	17.0738	nan	1491	1491	1491	14	14	14	809.5	0.140752	343.5	0.712493	332.5	0.680436	656.5	0.385933	0.000115207	FALSE	FALSE	FALSE	FALSE
Cintractiaceae	Basidiomycota	family	1	99.5465	99.5465	99.5465	1.00342	17.1031	nan	1751	1751	1751	5	5	5	142.5	0.244366	581.5	0.568272	572.5	0.592901	648.5	0.403524	0.000115207	FALSE	FALSE	FALSE	FALSE
Podoscyphaceae	Basidiomycota	family	1	98.7528	98.7528	98.7528	1.00402	17.3156	nan	1735	1735	1735	7	7	7	416	0.935304	505	0.789109	516.5	0.754386	562.5	0.62069	0.000115207	FALSE	FALSE	FALSE	FALSE
Epitheliaceae	Basidiomycota	family	1	99.4898	99.4898	99.4898	1.2359	17.8434	nan	1358	1358	1358	397	397	397	163.5	0.279702	71.5	0.148092	71.5	0.148317	221.5	0.394669	0.000115207	FALSE	FALSE	FALSE	FALSE
Naemateliaceae	Basidiomycota	family	2	95.6349	97.3356	99.0363	1.00231	16.8302	0.0420404	1685	1713	1741	2	4	6	980.5	0.766756	1263	0.27663	1278.5	0.258185	1522	0.0700496	0.000115207	FALSE	FALSE	FALSE	FALSE
Stephanosporaceae	Basidiomycota	family	1	98.8662	98.8662	98.8662	1.00401	17.221	nan	1738	1738	1738	6	6	6	390	0.853916	542.5	0.677365	520.5	0.74238	607.5	0.500931	0.000115207	FALSE	FALSE	FALSE	FALSE
Clathraceae	Basidiomycota	family	1	98.9796	98.9796	98.9796	1.01947	17.4131	nan	1713	1713	1713	33	33	33	357.5	0.754422	212	0.373694	220.5	0.392319	497.5	0.812239	0.000115207	FALSE	FALSE	FALSE	FALSE
Gautieriaceae	Basidiomycota	family	1	97.7324	97.7324	97.7324	1.01682	18.6261	nan	1695	1695	1695	29	29	29	533.5	0.703851	225	0.401995	241.5	0.439964	25.5	0.103708	0.000115207	FALSE	FALSE	FALSE	FALSE
Hysterangiaceae	Basidiomycota	family	1	99.3764	99.3764	99.3764	1.01711	18.5326	nan	1730	1730	1730	23	23	23	211.5	0.372969	250.5	0.46111	239.5	0.435288	44.5	0.120682	0.000115207	FALSE	FALSE	FALSE	FALSE
Crassisporiaceae	Basidiomycota	family	1	99.8299	99.8299	99.8299	1.00625	17.4296	nan	1750	1750	1750	11	11	11	17	0.0966974	399	0.881875	435.5	0.99684	481.5	0.861712	0.000115207	FALSE	FALSE	FALSE	FALSE
Squamanitaceae	Basidiomycota	family	1	99.2063	99.2063	99.2063	1.00229	17.1115	nan	1746	1746	1746	4	4	4	291	0.564526	627.5	0.451525	648.5	0.40337	647.5	0.405756	0.000115207	FALSE	FALSE	FALSE	FALSE
Glomosporiaceae	Basidiomycota	family	1	99.2063	99.2063	99.2063	1.00171	16.8404	nan	1748	1748	1748	2	2	2	291	0.564526	720.5	0.262124	694	0.309719	757.5	0.205201	0.000115207	FALSE	FALSE	FALSE	FALSE
Quambalariaceae	Basidiomycota	family	1	91.3832	91.3832	91.3832	1.02978	17.082	nan	1565	1565	1565	47	47	47	747.5	0.219636	178.5	0.30663	180.5	0.310663	654.5	0.390287	0.000115207	FALSE	FALSE	FALSE	FALSE
Moniliellaceae	Basidiomycota	family	1	82.9932	82.9932	82.9932	1.68921	18.0568	nan	836	836	836	628	628	628	820.5	0.12938	51.5	0.127121	27.5	0.105285	134.5	0.231849	0.000115207	FALSE	FALSE	FALSE	FALSE
Cuniculitremaceae	Basidiomycota	family	1	96.9955	96.9955	96.9955	1.00058	16.6758	nan	1710	1710	1710	1	1	1	579.5	0.573931	771	0.186337	767.5	0.19125	835.5	0.115101	0.000115207	FALSE	FALSE	FALSE	FALSE
Tilletiariaceae	Basidiomycota	family	1	96.2585	96.2585	96.2585	1	16.7442	nan	1698	1698	1698	0	0	0	617	0.477233	836	0.114321	836	0.114522	810.5	0.139757	0.000115207	FALSE	FALSE	FALSE	FALSE
Chlorophyta	Chlorophyta	phylum	118	4.93746	86.0055	100	1.04526	17.8702	0.934015	43	1254.63	1515	0	51.7966	1360	7700	0.138583	9979.5	0.0267134	9997	0.0249944	10076	0.0178115	0.000268817	FALSE	FALSE	FALSE	FALSE
Streptophyta	Chlorophyta	phylum	28	65.9645	81.7338	86.2409	1.43809	19.7718	0.814187	111	873.214	1302	8	368.321	1183	2958	0.000182787	678.5	2.22378e-08	661	1.49346e-08	582	2.15321e-09	0.000268817	TRUE	TRUE	TRUE	TRUE
Chlorophyceae	Chlorophyta	class	53	19.8815	88.6718	100	1.0501	18.4382	0.698564	301	1291.25	1515	0	55.6792	1058	2984	0.0137724	4074.5	0.567638	4128.5	0.470762	3316.5	0.124259	0.000268817	FALSE	FALSE	FALSE	FALSE
Trebouxiophyceae	Chlorophyta	class	43	4.93746	85.8781	99.605	1.03359	17.3549	0.685614	43	1260.47	1511	0	44.0233	1360	2865	0.385655	4234.5	0.000506287	4260.5	0.000376878	4614.5	2.8902e-06	0.000268817	TRUE	FALSE	FALSE	FALSE
Chloropicophyceae	Chlorophyta	class	1	82.2251	82.2251	82.2251	1.0056	16.6825	nan	1242	1242	1242	7	7	7	109	0.402804	87	0.75016	85.5	0.777333	127.5	0.203174	0.000268817	FALSE	FALSE	FALSE	FALSE
Mamiellophyceae	Chlorophyta	class	9	56.0895	92.261	99.7367	1.02052	16.5309	0.267155	743	1382.44	1507	0	19	109	340.5	0.0156107	888	0.0774994	919.5	0.0449958	1202.5	3.0466e-05	0.000268817	TRUE	FALSE	FALSE	FALSE
Bryopsida	Chlorophyta	class	8	65.9645	80.7192	85.1876	1.50879	19.7663	0.349867	111	814.5	990	127	411.625	1183	833	0.0430392	136	0.000266246	122	0.000171696	133	0.000244675	0.000268817	TRUE	TRUE	TRUE	FALSE
Polytrichopsida	Chlorophyta	class	1	84.661	84.661	84.661	1.20762	19.8264	nan	1068	1068	1068	218	218	218	99	0.547867	22.5	0.238269	21.5	0.229408	14.5	0.17168	0.000268817	FALSE	FALSE	FALSE	FALSE
Marchantiopsida	Chlorophyta	class	3	79.4602	82.6421	84.4635	1.05727	19.5764	0.502923	1151	1191.33	1212	56	64	71	323	0.161862	109.5	0.140388	105.5	0.126711	61.5	0.0338523	0.000268817	FALSE	FALSE	FALSE	FALSE
Ulvophyceae	Chlorophyta	class	5	67.8078	78.5517	89.6643	1.03804	18.4166	0.246334	894	1156.4	1347	9	36.8	136	558	0.0452884	287.5	0.422886	270.5	0.328289	317.5	0.625002	0.000268817	FALSE	FALSE	FALSE	FALSE
Sphagnopsida	Chlorophyta	class	2	85.1218	85.1547	85.1876	1.52223	19.8474	0.0744567	869	870	871	422	423.5	425	182.5	0.549905	24	0.04343	24	0.0436052	29	0.053016	0.000268817	FALSE	FALSE	FALSE	FALSE
Zygnemophyceae	Chlorophyta	class	9	71.1652	80.1624	83.6735	1.72617	20.0953	0.958227	159	606	1184	24	611.667	1095	1026.5	0.00475135	127.5	5.10994e-05	125.5	4.84664e-05	134.5	6.49747e-05	0.000268817	TRUE	TRUE	TRUE	FALSE
Chlorodendrophyceae	Chlorophyta	class	2	9.41409	48.5188	87.6234	1.12859	18.7702	0.670972	142	577.5	1013	1	159.5	318	221	0.21597	153	0.91396	98	0.430183	100	0.44986	0.000268817	FALSE	FALSE	FALSE	FALSE
Anthocerotopsida	Chlorophyta	class	1	84.7268	84.7268	84.7268	1.1049	18.5976	nan	1167	1167	1167	120	120	120	96.5	0.587793	29.5	0.310478	30.5	0.322277	55.5	0.688699	0.000268817	FALSE	FALSE	FALSE	FALSE
Mesostigmatophyceae	Chlorophyta	class	1	84.0026	84.0026	84.0026	1.01567	19.9061	nan	1258	1258	1258	18	18	18	104	0.472271	53.5	0.65405	52.5	0.637407	10.5	0.143991	0.000268817	FALSE	FALSE	FALSE	FALSE
Chlorokybophyceae	Chlorophyta	class	1	85.846	85.846	85.846	1.0092	18.124	nan	1292	1292	1292	12	12	12	86.5	0.759324	64	0.8411	67.5	0.906201	79.5	0.887557	0.000268817	FALSE	FALSE	FALSE	FALSE
Charophyceae	Chlorophyta	class	1	77.6169	77.6169	77.6169	1.10093	21.2836	nan	1079	1079	1079	100	100	100	122.5	0.248183	32.5	0.345446	31.5	0.333933	1.5	0.0942914	0.000268817	FALSE	FALSE	FALSE	FALSE
Pyramimonadophyceae	Chlorophyta	class	2	45.293	58.3937	71.4944	1.01522	19.3947	0.0849937	681	872.5	1064	7	14.5	22	269	0.0419002	136.5	0.881079	113	0.589364	50	0.112732	0.000268817	FALSE	FALSE	FALSE	FALSE
Klebsormidiophyceae	Chlorophyta	class	1	86.2409	86.2409	86.2409	1.00611	18.4619	nan	1302	1302	1302	8	8	8	84.5	0.795454	79.5	0.887457	80.5	0.868972	62.5	0.813697	0.000268817	FALSE	FALSE	FALSE	FALSE
Picocystophyceae	Chlorophyta	class	2	75.5102	79.7235	83.9368	1.27663	17.021	0.259975	624	942.5	1261	14	268.5	523	232	0.155606	67.5	0.194802	71	0.215979	236	0.137178	0.000268817	FALSE	FALSE	FALSE	FALSE
Sphaeropleales	Chlorophyta	order	18	19.8815	85.8898	96.05	1.04796	18.0929	0.531394	301	1240.28	1451	1	64.3889	570	1262	0.786439	1325	0.955909	1317	0.989507	1400	0.652861	0.000268817	FALSE	FALSE	FALSE	FALSE
Chlamydomonadales	Chlorophyta	order	35	28.3081	90.1025	100	1.05121	18.6157	0.71386	327	1317.46	1515	0	51.2	1058	1722	0.00278428	2749.5	0.485369	2811.5	0.357777	1916.5	0.0219172	0.000268817	FALSE	FALSE	FALSE	FALSE
Chlorellales	Chlorophyta	order	25	66.8861	89.4167	99.605	1.01315	17.3304	0.635291	993	1341.36	1511	0	16.88	223	1517	0.178802	2493	0.00348182	2519.5	0.00241082	2704.5	0.000121514	0.000268817	TRUE	FALSE	FALSE	FALSE
Chloropicales	Chlorophyta	order	1	82.2251	82.2251	82.2251	1.0056	16.6825	nan	1242	1242	1242	7	7	7	109	0.402804	87	0.75016	85.5	0.777333	127.5	0.203174	0.000268817	FALSE	FALSE	FALSE	FALSE
Mamiellales	Chlorophyta	order	9	56.0895	92.261	99.7367	1.02052	16.5309	0.267155	743	1382.44	1507	0	19	109	340.5	0.0156107	888	0.0774994	919.5	0.0449958	1202.5	3.0466e-05	0.000268817	TRUE	FALSE	FALSE	FALSE
Hypnales	Chlorophyta	order	5	65.9645	78.1435	84.9901	1.25893	19.617	0.292517	835	944.6	990	127	242.4	317	554	0.0499502	109.5	0.0079546	99.5	0.00585304	99.5	0.0058539	0.000268817	FALSE	FALSE	FALSE	FALSE
Polytrichales	Chlorophyta	order	1	84.661	84.661	84.661	1.20762	19.8264	nan	1068	1068	1068	218	218	218	99	0.547867	22.5	0.238269	21.5	0.229408	14.5	0.17168	0.000268817	FALSE	FALSE	FALSE	FALSE
Lunulariales	Chlorophyta	order	1	84.4635	84.4635	84.4635	1.06313	20.1539	nan	1212	1212	1212	71	71	71	101.5	0.509337	34.5	0.3701	33.5	0.358049	7.5	0.125575	0.000268817	FALSE	FALSE	FALSE	FALSE
Ulvales	Chlorophyta	order	3	76.4319	78.4288	79.526	1.01118	18.3055	0.0988826	1150	1180.33	1199	9	11	13	359	0.0593775	204	0.844505	185.5	0.655599	210.5	0.913902	0.000268817	FALSE	FALSE	FALSE	FALSE
Bryales	Chlorophyta	order	1	85.1876	85.1876	85.1876	2.64606	20.364	nan	111	111	111	1183	1183	1183	90	0.697383	1.5	0.0940049	1.5	0.0942851	5.5	0.114355	0.000268817	FALSE	FALSE	FALSE	FALSE
Sphagnales	Chlorophyta	order	2	85.1218	85.1547	85.1876	1.52223	19.8474	0.0744567	869	870	871	422	423.5	425	182.5	0.549905	24	0.04343	24	0.0436052	29	0.053016	0.000268817	FALSE	FALSE	FALSE	FALSE
Pseudoditrichales	Chlorophyta	order	1	85.1876	85.1876	85.1876	1.40495	19.7086	nan	906	906	906	388	388	388	90	0.697383	14.5	0.171307	14.5	0.171672	18.5	0.203174	0.000268817	FALSE	FALSE	FALSE	FALSE
Funariales	Chlorophyta	order	1	84.661	84.661	84.661	1.72473	19.9727	nan	776	776	776	510	510	510	99	0.547867	10.5	0.143642	6.5	0.119855	9.5	0.137635	0.000268817	FALSE	FALSE	FALSE	FALSE
Desmidiales	Chlorophyta	order	7	71.1652	79.7517	82.5543	1.72299	20.4184	0.822396	159	583.571	967	216	627.857	1095	804	0.0106442	77.5	0.000154433	73.5	0.000135687	64.5	9.84321e-05	0.000268817	TRUE	TRUE	TRUE	FALSE
Trebouxiales	Chlorophyta	order	4	27.3206	69.6346	93.6801	1.01553	17.915	0.105372	394	1049.5	1420	2	8.25	21	373.5	0.344695	390.5	0.252514	378	0.318567	357	0.451801	0.000268817	FALSE	FALSE	FALSE	FALSE
Bryopsidales	Chlorophyta	order	2	67.8078	78.736	89.6643	1.07832	18.5831	0.361512	894	1120.5	1347	15	75.5	136	199	0.383245	83.5	0.30275	85	0.315002	107	0.522566	0.000268817	FALSE	FALSE	FALSE	FALSE
Chlorodendrales	Chlorophyta	order	2	9.41409	48.5188	87.6234	1.12859	18.7702	0.670972	142	577.5	1013	1	159.5	318	221	0.21597	153	0.91396	98	0.430183	100	0.44986	0.000268817	FALSE	FALSE	FALSE	FALSE
Anthocerotales	Chlorophyta	order	1	84.7268	84.7268	84.7268	1.1049	18.5976	nan	1167	1167	1167	120	120	120	96.5	0.587793	29.5	0.310478	30.5	0.322277	55.5	0.688699	0.000268817	FALSE	FALSE	FALSE	FALSE
Mesostigmatales	Chlorophyta	order	1	84.0026	84.0026	84.0026	1.01567	19.9061	nan	1258	1258	1258	18	18	18	104	0.472271	53.5	0.65405	52.5	0.637407	10.5	0.143991	0.000268817	FALSE	FALSE	FALSE	FALSE
Zygnematales	Chlorophyta	order	1	79.526	79.526	79.526	1.01987	18.9731	nan	1184	1184	1184	24	24	24	116	0.316541	46.5	0.539712	49.5	0.5878	34.5	0.370517	0.000268817	FALSE	FALSE	FALSE	FALSE
Spirogloeales	Chlorophyta	order	1	83.6735	83.6735	83.6735	2.45476	18.9561	nan	185	185	185	1086	1086	1086	106.5	0.436743	3.5	0.103638	2.5	0.099015	35.5	0.383241	0.000268817	FALSE	FALSE	FALSE	FALSE
Chlorokybales	Chlorophyta	order	1	85.846	85.846	85.846	1.0092	18.124	nan	1292	1292	1292	12	12	12	86.5	0.759324	64	0.8411	67.5	0.906201	79.5	0.887557	0.000268817	FALSE	FALSE	FALSE	FALSE
Watanabeales	Chlorophyta	order	2	84.7926	88.7755	92.7584	1.00181	17.8638	0.0756552	1287	1346	1405	1	2.5	4	148	0.980125	250	0.0853468	253	0.0769361	185	0.522566	0.000268817	FALSE	FALSE	FALSE	FALSE
Charales	Chlorophyta	order	1	77.6169	77.6169	77.6169	1.10093	21.2836	nan	1079	1079	1079	100	100	100	122.5	0.248183	32.5	0.345446	31.5	0.333933	1.5	0.0942914	0.000268817	FALSE	FALSE	FALSE	FALSE
Marchantiales	Chlorophyta	order	2	79.4602	81.7314	84.0026	1.05433	19.2876	0.0743835	1151	1181	1211	56	60.5	65	221.5	0.212904	75	0.241262	72	0.222205	54	0.128612	0.000268817	FALSE	FALSE	FALSE	FALSE
Pyramimonadales	Chlorophyta	order	2	45.293	58.3937	71.4944	1.01522	19.3947	0.0849937	681	872.5	1064	7	14.5	22	269	0.0419002	136.5	0.881079	113	0.589364	50	0.112732	0.000268817	FALSE	FALSE	FALSE	FALSE
Klebsormidiales	Chlorophyta	order	1	86.2409	86.2409	86.2409	1.00611	18.4619	nan	1302	1302	1302	8	8	8	84.5	0.795454	79.5	0.887457	80.5	0.868972	62.5	0.813697	0.000268817	FALSE	FALSE	FALSE	FALSE
Picocystales	Chlorophyta	order	2	75.5102	79.7235	83.9368	1.27663	17.021	0.259975	624	942.5	1261	14	268.5	523	232	0.155606	67.5	0.194802	71	0.215979	236	0.137178	0.000268817	FALSE	FALSE	FALSE	FALSE
Prasiolales	Chlorophyta	order	1	76.4977	76.4977	76.4977	1.01033	17.7666	nan	1151	1151	1151	11	11	11	123.5	0.238661	69	0.934206	63.5	0.832031	98.5	0.555761	0.000268817	FALSE	FALSE	FALSE	FALSE
Scenedesmaceae	Chlorophyta	family	12	19.8815	85.0614	96.05	1.05861	18.2311	0.541795	301	1213.17	1451	1	78.9167	570	822	0.725469	968	0.547762	962	0.574672	854	0.88778	0.000268817	FALSE	FALSE	FALSE	FALSE
Chlamydomonadaceae	Chlorophyta	family	16	49.4404	90.8616	100	1.02886	18.7175	0.637979	750	1344.5	1515	1	35.6875	153	796	0.0370084	1221	0.767943	1252	0.639231	838	0.0643417	0.000268817	FALSE	FALSE	FALSE	FALSE
Chlorellaceae	Chlorophyta	family	25	66.8861	89.4167	99.605	1.01315	17.3304	0.635291	993	1341.36	1511	0	16.88	223	1517	0.178802	2493	0.00348182	2519.5	0.00241082	2704.5	0.000121514	0.000268817	TRUE	FALSE	FALSE	FALSE
Chloropicaceae	Chlorophyta	family	1	82.2251	82.2251	82.2251	1.0056	16.6825	nan	1242	1242	1242	7	7	7	109	0.402804	87	0.75016	85.5	0.777333	127.5	0.203174	0.000268817	FALSE	FALSE	FALSE	FALSE
Mamiellaceae	Chlorophyta	family	3	86.3068	95.0845	99.7367	1.00337	16.854	0.0590169	1309	1439.33	1507	2	5	8	101	0.112275	312	0.210819	329.5	0.137105	366.5	0.046958	0.000268817	FALSE	FALSE	FALSE	FALSE
Bathycoccaceae	Chlorophyta	family	6	56.0895	90.8492	98.9467	1.02909	16.3693	0.137303	743	1354	1487	0	26	109	239.5	0.0609857	576	0.19282	590	0.151693	836	0.00016906	0.000268817	TRUE	FALSE	FALSE	FALSE
Leucodontaceae	Chlorophyta	family	1	84.9901	84.9901	84.9901	1.30906	19.8088	nan	990	990	990	301	301	301	94	0.62901	19.5	0.211269	16.5	0.186929	16.5	0.186937	0.000268817	FALSE	FALSE	FALSE	FALSE
Climaciaceae	Chlorophyta	family	1	84.661	84.661	84.661	1.30793	19.8397	nan	986	986	986	300	300	300	99	0.547867	20.5	0.220012	17.5	0.194923	13.5	0.16441	0.000268817	FALSE	FALSE	FALSE	FALSE
Polytrichaceae	Chlorophyta	family	1	84.661	84.661	84.661	1.20762	19.8264	nan	1068	1068	1068	218	218	218	99	0.547867	22.5	0.238269	21.5	0.229408	14.5	0.17168	0.000268817	FALSE	FALSE	FALSE	FALSE
Lunulariaceae	Chlorophyta	family	1	84.4635	84.4635	84.4635	1.06313	20.1539	nan	1212	1212	1212	71	71	71	101.5	0.509337	34.5	0.3701	33.5	0.358049	7.5	0.125575	0.000268817	FALSE	FALSE	FALSE	FALSE
Hylocomiaceae	Chlorophyta	family	2	70.1119	77.551	84.9901	1.23502	19.5173	0.435657	938	956	974	127	222	317	225.5	0.189502	45	0.0948219	43	0.0886963	45	0.0951038	0.000268817	FALSE	FALSE	FALSE	FALSE
Thuidiaceae	Chlorophyta	family	1	65.9645	65.9645	65.9645	1.20758	19.402	nan	835	835	835	167	167	167	135.5	0.143976	24.5	0.257571	22.5	0.238669	24.5	0.257985	0.000268817	FALSE	FALSE	FALSE	FALSE
Pycnococcaceae	Chlorophyta	family	1	77.6827	77.6827	77.6827	1.01949	17.2892	nan	1159	1159	1159	21	21	21	121.5	0.257968	51	0.612077	50.5	0.604137	111.5	0.370517	0.000268817	FALSE	FALSE	FALSE	FALSE
Ulvaceae	Chlorophyta	family	3	76.4319	78.4288	79.526	1.01118	18.3055	0.0988826	1150	1180.33	1199	9	11	13	359	0.0593775	204	0.844505	185.5	0.655599	210.5	0.913902	0.000268817	FALSE	FALSE	FALSE	FALSE
Mniaceae	Chlorophyta	family	1	85.1876	85.1876	85.1876	2.64606	20.364	nan	111	111	111	1183	1183	1183	90	0.697383	1.5	0.0940049	1.5	0.0942851	5.5	0.114355	0.000268817	FALSE	FALSE	FALSE	FALSE
Sphagnaceae	Chlorophyta	family	2	85.1218	85.1547	85.1876	1.52223	19.8474	0.0744567	869	870	871	422	423.5	425	182.5	0.549905	24	0.04343	24	0.0436052	29	0.053016	0.000268817	FALSE	FALSE	FALSE	FALSE
Dunaliellaceae	Chlorophyta	family	4	28.3081	73.0744	93.4167	1.0039	18.632	1.12821	430	1105.25	1411	0	4.75	8	368.5	0.375291	422.5	0.129039	409	0.174129	218	0.391221	0.000268817	FALSE	FALSE	FALSE	FALSE
Ditrichaceae	Chlorophyta	family	1	85.1876	85.1876	85.1876	1.40495	19.7086	nan	906	906	906	388	388	388	90	0.697383	14.5	0.171307	14.5	0.171672	18.5	0.203174	0.000268817	FALSE	FALSE	FALSE	FALSE
Funariaceae	Chlorophyta	family	1	84.661	84.661	84.661	1.72473	19.9727	nan	776	776	776	510	510	510	99	0.547867	10.5	0.143642	6.5	0.119855	9.5	0.137635	0.000268817	FALSE	FALSE	FALSE	FALSE
Closteriaceae	Chlorophyta	family	6	77.8802	81.1828	82.5543	1.74266	20.1512	0.460592	159	565.667	967	216	667.5	1095	673.5	0.0261676	64	0.000404778	64	0.000408972	64	0.000409066	0.000268817	FALSE	FALSE	FALSE	FALSE
Haematococcaceae	Chlorophyta	family	2	91.1784	94.1738	97.1692	1.60634	18.86	0.975772	327	898	1469	7	532.5	1058	86	0.323059	91.5	0.369395	96	0.411024	99	0.439963	0.000268817	FALSE	FALSE	FALSE	FALSE
Trebouxiaceae	Chlorophyta	family	4	27.3206	69.6346	93.6801	1.01553	17.915	0.105372	394	1049.5	1420	2	8.25	21	373.5	0.344695	390.5	0.252514	378	0.318567	357	0.451801	0.000268817	FALSE	FALSE	FALSE	FALSE
Selenastraceae	Chlorophyta	family	5	73.0086	87.1758	95.5892	1.03125	17.9794	0.148225	1086	1282.8	1446	6	41.4	103	368.5	0.97511	255	0.254421	253.5	0.248353	428.5	0.512361	0.000268817	FALSE	FALSE	FALSE	FALSE
Peniaceae	Chlorophyta	family	1	71.1652	71.1652	71.1652	1.605	22.0212	nan	691	691	691	390	390	390	130.5	0.179172	13.5	0.164043	9.5	0.137628	0.5	0.0897442	0.000268817	FALSE	FALSE	FALSE	FALSE
Ostreobiaceae	Chlorophyta	family	1	67.8078	67.8078	67.8078	1.14563	18.8387	nan	894	894	894	136	136	136	132.5	0.164395	27.5	0.288512	25.5	0.268026	36.5	0.39623	0.000268817	FALSE	FALSE	FALSE	FALSE
Chlorodendraceae	Chlorophyta	family	2	9.41409	48.5188	87.6234	1.12859	18.7702	0.670972	142	577.5	1013	1	159.5	318	221	0.21597	153	0.91396	98	0.430183	100	0.44986	0.000268817	FALSE	FALSE	FALSE	FALSE
Chlorococcaceae	Chlorophyta	family	1	96.9717	96.9717	96.9717	1.00339	16.3919	nan	1468	1468	1468	5	5	5	26.5	0.278332	102	0.501416	105.5	0.450774	140.5	0.114355	0.000268817	FALSE	FALSE	FALSE	FALSE
Anthocerotaceae	Chlorophyta	family	1	84.7268	84.7268	84.7268	1.1049	18.5976	nan	1167	1167	1167	120	120	120	96.5	0.587793	29.5	0.310478	30.5	0.322277	55.5	0.688699	0.000268817	FALSE	FALSE	FALSE	FALSE
Mesostigmataceae	Chlorophyta	family	1	84.0026	84.0026	84.0026	1.01567	19.9061	nan	1258	1258	1258	18	18	18	104	0.472271	53.5	0.65405	52.5	0.637407	10.5	0.143991	0.000268817	FALSE	FALSE	FALSE	FALSE
Mesotaeniaceae	Chlorophyta	family	1	79.526	79.526	79.526	1.01987	18.9731	nan	1184	1184	1184	24	24	24	116	0.316541	46.5	0.539712	49.5	0.5878	34.5	0.370517	0.000268817	FALSE	FALSE	FALSE	FALSE
Spirogloeaceae	Chlorophyta	family	1	83.6735	83.6735	83.6735	2.45476	18.9561	nan	185	185	185	1086	1086	1086	106.5	0.436743	3.5	0.103638	2.5	0.099015	35.5	0.383241	0.000268817	FALSE	FALSE	FALSE	FALSE
Chlorokybaceae	Chlorophyta	family	1	85.846	85.846	85.846	1.0092	18.124	nan	1292	1292	1292	12	12	12	86.5	0.759324	64	0.8411	67.5	0.906201	79.5	0.887557	0.000268817	FALSE	FALSE	FALSE	FALSE
Characiochloridaceae	Chlorophyta	family	1	92.2317	92.2317	92.2317	1.00785	18.3744	nan	1391	1391	1391	10	10	10	57	0.714898	72.5	1	75.5	0.962407	66.5	0.887557	0.000268817	FALSE	FALSE	FALSE	FALSE
Characeae	Chlorophyta	family	1	77.6169	77.6169	77.6169	1.10093	21.2836	nan	1079	1079	1079	100	100	100	122.5	0.248183	32.5	0.345446	31.5	0.333933	1.5	0.0942914	0.000268817	FALSE	FALSE	FALSE	FALSE
Volvocaceae	Chlorophyta	family	7	96.445	99.0595	99.9342	1.00881	18.7941	0.109572	1461	1492.14	1508	4	12.5714	28	76	0.000148136	507.5	0.979083	549.5	0.740027	291.5	0.0558397	0.000268817	FALSE	FALSE	FALSE	TRUE
Tetrabaenaceae	Chlorophyta	family	1	63.792	63.792	63.792	1.00722	18.7265	nan	962	962	962	7	7	7	137.5	0.131484	87	0.75016	77.5	0.924898	45.5	0.524593	0.000268817	FALSE	FALSE	FALSE	FALSE
Marchantiaceae	Chlorophyta	family	2	79.4602	81.7314	84.0026	1.05433	19.2876	0.0743835	1151	1181	1211	56	60.5	65	221.5	0.212904	75	0.241262	72	0.222205	54	0.128612	0.000268817	FALSE	FALSE	FALSE	FALSE
Pyramimonadaceae	Chlorophyta	family	2	45.293	58.3937	71.4944	1.01522	19.3947	0.0849937	681	872.5	1064	7	14.5	22	269	0.0419002	136.5	0.881079	113	0.589364	50	0.112732	0.000268817	FALSE	FALSE	FALSE	FALSE
Klebsormidiaceae	Chlorophyta	family	1	86.2409	86.2409	86.2409	1.00611	18.4619	nan	1302	1302	1302	8	8	8	84.5	0.795454	79.5	0.887457	80.5	0.868972	62.5	0.813697	0.000268817	FALSE	FALSE	FALSE	FALSE
Bryopsidaceae	Chlorophyta	family	1	89.6643	89.6643	89.6643	1.01101	18.3275	nan	1347	1347	1347	15	15	15	66.5	0.887553	56	0.697145	59.5	0.759328	70.5	0.962408	0.000268817	FALSE	FALSE	FALSE	FALSE
Picocystaceae	Chlorophyta	family	2	75.5102	79.7235	83.9368	1.27663	17.021	0.259975	624	942.5	1261	14	268.5	523	232	0.155606	67.5	0.194802	71	0.215979	236	0.137178	0.000268817	FALSE	FALSE	FALSE	FALSE
Astrephomenaceae	Chlorophyta	family	1	98.5517	98.5517	98.5517	1.01069	18.4586	nan	1485	1485	1485	12	12	12	16.5	0.186921	64	0.8411	61.5	0.795458	63.5	0.832034	0.000268817	FALSE	FALSE	FALSE	FALSE
Stichococcaceae	Chlorophyta	family	1	76.4977	76.4977	76.4977	1.01033	17.7666	nan	1151	1151	1151	11	11	11	123.5	0.238661	69	0.934206	63.5	0.832031	98.5	0.555761	0.000268817	FALSE	FALSE	FALSE	FALSE
Mychonastaceae	Chlorophyta	family	1	89.4009	89.4009	89.4009	1.00368	17.002	nan	1353	1353	1353	5	5	5	71.5	0.981198	102	0.501416	101.5	0.509344	117.5	0.299782	0.000268817	FALSE	FALSE	FALSE	FALSE
Streptophyta	Eudicots	phylum	980	0.38693	91.809	99.957	1.18247	20.2588	0.756942	9	1824.85	2314	0	310.628	2302	479220	1	479220	1	479220	1	480200	1	0.000145349	FALSE	FALSE	FALSE	FALSE
Magnoliopsida	Eudicots	class	980	0.38693	91.809	99.957	1.18247	20.2588	0.756942	9	1824.85	2314	0	310.628	2302	479220	1	479220	1	479220	1	480200	1	0.000145349	FALSE	FALSE	FALSE	FALSE
Apiales	Eudicots	order	12	78.031	96.9619	99.5271	1.47467	21.1415	0.732986	379	1386.08	2252	56	869.25	1936	3816.5	0.0368516	2998.5	0.00352963	3044	0.00408924	2311	0.000297563	0.000145349	FALSE	FALSE	FALSE	FALSE
Brassicales	Eudicots	order	92	18.2287	93.1689	99.957	1.2363	19.5577	0.570159	69	1749.85	2308	6	417.261	2256	33449.5	4.42649e-05	44876	0.95572	44908	0.96471	70047	1.455e-18	0.000145349	TRUE	FALSE	FALSE	TRUE
Solanales	Eudicots	order	81	25.7094	89.8825	99.6991	1.0817	20.7136	0.561939	89	1936.14	2302	6	154.531	1974	44257	0.0818689	57212	3.29965e-11	56866	7.93816e-11	22798.5	1.85644e-10	0.000145349	TRUE	TRUE	TRUE	FALSE
Fabales	Eudicots	order	77	4.77214	94.2552	99.914	1.19589	20.3847	0.739699	83	1818.45	2280	2	373.922	2233	26082.5	6.63126e-06	34666.5	0.240495	34861.5	0.272178	35379.5	0.362252	0.000145349	FALSE	FALSE	FALSE	TRUE
Vitales	Eudicots	order	20	35.4256	85.5202	99.871	1.19977	20.1459	0.662619	20	1577.95	2285	4	411.25	2302	10637.5	0.507259	11555	0.167164	11509.5	0.178387	10527	0.569917	0.000145349	FALSE	FALSE	FALSE	FALSE
Rosales	Eudicots	order	67	14.6174	92.3801	99.4841	1.21881	19.8259	0.54401	64	1750.7	2287	5	398.06	2248	31629.5	0.625809	30222	0.281938	30341	0.304788	45334.5	1.77326e-07	0.000145349	TRUE	FALSE	FALSE	FALSE
Caryophyllales	Eudicots	order	50	1.20378	81.9923	98.3663	1.237	20.3714	0.60701	27	1542.56	2257	1	364.58	2230	36374	6.43543e-09	26786	0.259651	24612.5	0.946712	21517	0.146058	0.000145349	FALSE	FALSE	FALSE	TRUE
Lamiales	Eudicots	order	76	51.2898	90.3426	99.4841	1.2455	20.1889	0.568015	48	1757.74	2243	18	343.632	2224	47941	2.70681e-05	27671	0.000195615	27721.5	0.000211528	37228	0.996418	0.000145349	FALSE	FALSE	FALSE	TRUE
Ericales	Eudicots	order	33	25.7954	91.5449	99.6131	1.27847	20.4852	0.696834	25	1839.45	2231	25	289.879	2276	19014	0.083292	13817.5	0.157292	13558.5	0.11617	14253.5	0.246441	0.000145349	FALSE	FALSE	FALSE	FALSE
Asterales	Eudicots	order	45	40.7997	92.9532	98.8392	1.31241	21.088	0.861743	61	1761.32	2241	27	400.773	2226	26132	0.0165757	16514	0.00878779	16227.5	0.00561246	9890.5	3.80687e-10	0.000145349	TRUE	FALSE	FALSE	FALSE
Nymphaeales	Eudicots	order	4	15.9501	71.4101	92.0894	1.20809	20.0971	0.531069	347	1354.75	2100	24	306.25	1103	3362.5	0.0132214	2386.5	0.450067	1838	0.832979	2271	0.584116	0.000145349	FALSE	FALSE	FALSE	FALSE
Myrtales	Eudicots	order	67	38.2631	96.218	99.4411	1.08823	20.0033	0.404838	262	2060.4	2285	6	177.627	2049	22007	6.47699e-06	33083	0.904837	33412.5	0.796958	40588.5	0.00119641	0.000145349	FALSE	FALSE	FALSE	TRUE
Malpighiales	Eudicots	order	130	10.1462	90.7064	99.742	1.11945	20.3685	0.740456	83	1883.52	2310	4	226.315	2222	75472	0.000560793	70096.5	0.0596871	70823	0.0361881	58105	0.103322	0.000145349	FALSE	FALSE	FALSE	FALSE
Santalales	Eudicots	order	3	93.5512	95.9587	97.5494	1.02433	20.1373	0.957602	2105	2179.67	2240	29	52.3333	71	1849.5	0.437882	2106	0.194049	2201.5	0.135338	1622.5	0.756886	0.000145349	FALSE	FALSE	FALSE	FALSE
Fagales	Eudicots	order	41	87.9622	97.6249	99.828	1.17577	20.2642	0.420401	159	2005.51	2273	18	265.244	2151	13648	0.000511421	17926	0.246197	18175	0.305418	18874.5	0.511306	0.000145349	FALSE	FALSE	FALSE	FALSE
Sapindales	Eudicots	order	31	67.2399	97.2402	99.828	1.11989	19.844	0.518854	1030	2034.13	2298	10	227.677	1273	9271	0.000222689	15077	0.951628	15675	0.754517	21525.5	7.56453e-05	0.000145349	TRUE	FALSE	FALSE	FALSE
Gentianales	Eudicots	order	22	76.7842	96.0271	99.0542	1.11142	20.0539	0.52052	683	2008.36	2283	10	225.227	1596	10161	0.650533	12272	0.262542	12543	0.186012	12630	0.168281	0.000145349	FALSE	FALSE	FALSE	FALSE
Cucurbitales	Eudicots	order	22	93.8951	97.9501	99.0112	1.08922	19.887	0.471329	1660	2090	2281	15	188.318	602	9353	0.291169	11619.5	0.526186	11932	0.386021	14126	0.0126967	0.000145349	FALSE	FALSE	FALSE	FALSE
Dipsacales	Eudicots	order	2	99.2261	99.4841	99.742	1.05961	21.8975	1.83157	2174	2194	2214	94	120	146	239.5	0.064855	933	0.9095	950	0.943239	264	0.0741565	0.000145349	FALSE	FALSE	FALSE	FALSE
Buxales	Eudicots	order	1	99.0112	99.0112	99.0112	1.04082	20.3328	nan	2233	2233	2233	70	70	70	265	0.42846	610	0.671434	581.5	0.746366	426.5	0.823952	0.000145349	FALSE	FALSE	FALSE	FALSE
Malvales	Eudicots	order	45	0.429923	93.6629	99.871	1.24359	20.5367	0.933548	10	1700.69	2314	0	477.911	2241	16745	0.00646896	19122.5	0.134316	20256.5	0.361401	15992.5	0.0018129	0.000145349	FALSE	FALSE	FALSE	FALSE
Aquifoliales	Eudicots	order	2	95.0989	95.7868	96.4746	1.15448	20.79	0.402722	1791	1957	2123	89	271	453	1309.5	0.409687	711.5	0.504753	726	0.528173	438	0.176567	0.000145349	FALSE	FALSE	FALSE	FALSE
Proteales	Eudicots	order	6	50.3009	88.8435	98.2803	1.09736	20.5998	0.26253	1087	1873.67	2103	83	192.833	277	3819.5	0.204222	2122	0.24103	2084	0.219785	1701	0.0749289	0.000145349	FALSE	FALSE	FALSE	FALSE
Piperales	Eudicots	order	3	95.4428	95.7151	95.9587	1.08061	19.6145	0.611027	1866	2054.67	2193	34	171.667	366	1992	0.286285	1485	0.973977	1527.5	0.905064	2259.5	0.10807	0.000145349	FALSE	FALSE	FALSE	FALSE
Laurales	Eudicots	order	6	96.1737	96.9762	97.5064	1.14367	20.6459	0.22984	1806	1970.83	2177	91	284.833	444	3405.5	0.500519	1786	0.0977088	1826	0.109939	1564	0.0479402	0.000145349	FALSE	FALSE	FALSE	FALSE
Chloranthales	Eudicots	order	1	97.9794	97.9794	97.9794	1.02852	21.4974	nan	2221	2221	2221	58	58	58	459	0.915544	645.5	0.582547	661.5	0.54437	72.5	0.140884	0.000145349	FALSE	FALSE	FALSE	FALSE
Ranunculales	Eudicots	order	17	67.8848	92.9948	98.2803	1.24047	20.5591	0.822972	294	1725.82	2219	29	437.235	1940	10839.5	0.0322747	6844.5	0.209246	6721.5	0.173758	6559.5	0.132659	0.000145349	FALSE	FALSE	FALSE	FALSE
Celastrales	Eudicots	order	1	99.1402	99.1402	99.1402	1.20512	19.652	nan	1869	1869	1869	437	437	437	222.5	0.346159	168	0.256507	179.5	0.273946	779.5	0.307484	0.000145349	FALSE	FALSE	FALSE	FALSE
Garryales	Eudicots	order	1	97.6784	97.6784	97.6784	1.01805	20.6697	nan	2233	2233	2233	39	39	39	503	0.963347	778	0.308661	818.5	0.245568	233.5	0.366003	0.000145349	FALSE	FALSE	FALSE	FALSE
Trochodendrales	Eudicots	order	1	98.4523	98.4523	98.4523	1.16288	20.8729	nan	1953	1953	1953	337	337	337	384	0.710511	218	0.338092	224.5	0.349812	174.5	0.265998	0.000145349	FALSE	FALSE	FALSE	FALSE
Cornales	Eudicots	order	3	71.5391	89.4382	99.742	1.08586	20.912	0.555447	1642	1900	2060	22	180.333	260	1509.5	0.934191	1448.5	0.968288	1484.5	0.974791	599.5	0.0764115	0.000145349	FALSE	FALSE	FALSE	FALSE
Boraginales	Eudicots	order	4	93.9381	97.0228	99.2691	1.20373	20.1711	0.777575	1037	1860.25	2249	60	396.5	1226	1968.5	0.98592	1577	0.501916	1610	0.539721	2248	0.61227	0.000145349	FALSE	FALSE	FALSE	FALSE
Magnoliales	Eudicots	order	5	5.28805	59.3551	98.1943	1.05282	20.7124	0.877558	121	1291.8	2202	2	88.8	203	3688	0.0504293	3227.5	0.21879	2872.5	0.503055	1682.5	0.226745	0.000145349	FALSE	FALSE	FALSE	FALSE
Saxifragales	Eudicots	order	5	0.38693	56.3543	94.239	1.13824	19.3282	0.849975	9	1088.2	2132	0	222.6	908	4182.5	0.00621043	3079.5	0.319121	3096.5	0.306274	3922.5	0.0203484	0.000145349	FALSE	FALSE	FALSE	FALSE
Oxalidales	Eudicots	order	3	13.4136	42.2327	97.4205	1.01724	19.3525	2.03665	308	966.333	2229	4	16	37	2463	0.0427039	2719	0.0108201	2479.5	0.0393845	1855.5	0.432972	0.000145349	FALSE	FALSE	FALSE	FALSE
Amborellales	Eudicots	order	1	92.5623	92.5623	92.5623	1.01393	20.3756	nan	2126	2126	2126	27	27	27	767.5	0.326618	860	0.19091	870.5	0.178628	397.5	0.745279	0.000145349	FALSE	FALSE	FALSE	FALSE
Apiaceae	Eudicots	family	6	78.031	95.0057	99.4411	1.33495	20.7221	0.771962	508	1639.67	2252	56	570.167	1795	2450	0.483737	2405	0.444238	2453	0.486456	1894	0.132742	0.000145349	FALSE	FALSE	FALSE	FALSE
Brassicaceae	Eudicots	family	88	18.2287	92.8892	99.957	1.24168	19.5446	0.563725	69	1736.24	2308	6	424.364	2256	32775	0.00019917	42864	0.939116	42799	0.92046	67368	2.16947e-18	0.000145349	TRUE	FALSE	FALSE	FALSE
Solanaceae	Eudicots	family	72	45.3138	90.6934	99.6991	1.05248	20.7927	0.511546	459	2004.44	2302	6	105.083	1843	38144	0.243432	53324	3.51387e-13	53194.5	5.16548e-13	17957	3.36478e-12	0.000145349	TRUE	TRUE	TRUE	FALSE
Fabaceae	Eudicots	family	76	4.77214	94.6735	99.914	1.19761	20.3986	0.734504	83	1824.46	2280	2	377.645	2233	25159	2.52005e-06	34123.5	0.229009	34420	0.277026	34483	0.28184	0.000145349	FALSE	FALSE	FALSE	TRUE
Vitaceae	Eudicots	family	20	35.4256	85.5202	99.871	1.19977	20.1459	0.662619	20	1577.95	2285	4	411.25	2302	10637.5	0.507259	11555	0.167164	11509.5	0.178387	10527	0.569917	0.000145349	FALSE	FALSE	FALSE	FALSE
Rosaceae	Eudicots	family	47	14.6174	91.4857	99.4841	1.25088	19.7315	0.487694	64	1687.26	2286	5	440.702	2248	22664	0.863162	20385	0.186568	20223	0.16079	33453.5	1.54456e-07	0.000145349	TRUE	FALSE	FALSE	FALSE
Chenopodiaceae	Eudicots	family	14	72.6139	94.3066	98.3663	1.54271	20.5358	0.537703	55	1404	2257	9	789.571	2230	7905	0.323696	6202.5	0.541833	6305	0.607365	5041	0.088201	0.000145349	FALSE	FALSE	FALSE	FALSE
Oleaceae	Eudicots	family	25	63.8865	84.5469	99.4841	1.12928	20.3858	0.152255	1352	1722.44	2183	97	244.12	581	17975.5	6.13327e-05	7733	0.00165557	7579	0.00114008	9881.5	0.0984723	0.000145349	FALSE	FALSE	FALSE	TRUE
Ericaceae	Eudicots	family	17	25.7954	89.4467	97.9794	1.05889	20.1804	0.367315	575	1969	2215	25	111.529	310	10785	0.0362028	9222.5	0.443794	8972.5	0.580133	9103.5	0.511373	0.000145349	FALSE	FALSE	FALSE	FALSE
Asteraceae	Eudicots	family	41	40.7997	92.5107	98.8392	1.32612	21.0973	0.887459	61	1744.08	2241	27	407.725	2226	24094.5	0.0133506	15172	0.0156993	14826.5	0.0091827	9052.5	2.42567e-09	0.000145349	TRUE	FALSE	FALSE	FALSE
Cabombaceae	Eudicots	family	1	91.8745	91.8745	91.8745	1.69724	20.8807	nan	1034	1034	1034	1103	1103	1103	778.5	0.307807	81.5	0.149741	72.5	0.140955	173.5	0.264483	0.000145349	FALSE	FALSE	FALSE	FALSE
Lythraceae	Eudicots	family	6	63.7575	91.9533	98.4953	1.07856	19.6435	0.41293	1425	1974.5	2235	56	164.333	312	3424	0.483738	2673.5	0.705007	2740	0.777296	4551	0.0205683	0.000145349	FALSE	FALSE	FALSE	FALSE
Myrtaceae	Eudicots	family	52	48.1513	97.7702	99.4411	1.07657	20.0202	0.273507	262	2120.13	2285	6	154	2049	12954.5	2.31629e-09	26618	0.578163	26945	0.476252	31080	0.00750713	0.000145349	FALSE	FALSE	FALSE	TRUE
Euphorbiaceae	Eudicots	family	39	10.1462	80.7141	99.742	1.12661	20.8892	0.795856	232	1651.26	2310	4	226.154	1576	24262.5	0.00407624	22735.5	0.042964	21375.5	0.204535	10391.5	1.31917e-06	0.000145349	TRUE	FALSE	FALSE	FALSE
Ximeniaceae	Eudicots	family	1	97.5494	97.5494	97.5494	1.01278	21.1255	nan	2240	2240	2240	29	29	29	518	0.921155	846	0.208246	884.5	0.163173	120.5	0.192571	0.000145349	FALSE	FALSE	FALSE	FALSE
Juglandaceae	Eudicots	family	13	88.1771	97.2452	99.3551	1.34289	20.3729	0.415714	159	1831.92	2169	138	430	2151	5124	0.227286	3986	0.020544	4359.5	0.0509048	5643.5	0.479739	0.000145349	FALSE	FALSE	FALSE	FALSE
Melastomataceae	Eudicots	family	4	95.2709	95.6578	95.8727	1.24776	19.5031	0.176691	1526	1740.5	1831	385	484.5	703	2673.5	0.207015	664.5	0.0225018	662	0.0222441	3334	0.0154628	0.000145349	FALSE	FALSE	FALSE	FALSE
Rutaceae	Eudicots	family	15	67.2399	97.0364	99.828	1.12183	19.7877	0.650586	1030	2057.13	2298	10	199.933	1273	3517	0.000527246	8430	0.324578	8693	0.221171	11072.5	0.000752767	0.000145349	FALSE	FALSE	FALSE	FALSE
Lamiaceae	Eudicots	family	19	66.2941	95.6465	98.6672	1.35774	20.2273	0.511711	48	1663.42	2243	46	561.316	2224	10079.5	0.531559	6299	0.0158813	6392	0.019446	9455.5	0.907332	0.000145349	FALSE	FALSE	FALSE	FALSE
Portulacaceae	Eudicots	family	1	96.3457	96.3457	96.3457	1.87773	20.8497	nan	372	372	372	1869	1869	1869	620.5	0.644575	45.5	0.11695	56.5	0.126314	179.5	0.273661	0.000145349	FALSE	FALSE	FALSE	FALSE
Rubiaceae	Eudicots	family	13	76.7842	96.5672	99.0542	1.11652	20.1083	0.359365	683	2010.85	2267	26	235.308	1596	5610	0.463082	6812.5	0.662083	6998.5	0.536391	7146.5	0.450012	0.000145349	FALSE	FALSE	FALSE	FALSE
Salicaceae	Eudicots	family	22	95.3568	98.4816	99.0972	1.27495	19.8413	0.261375	83	1754.73	2040	260	535.955	2222	7822	0.0280022	4207.5	9.95724e-07	4504	2.99256e-06	15076	0.00137499	0.000145349	FALSE	TRUE	TRUE	FALSE
Elaeagnaceae	Eudicots	family	1	93.6801	93.6801	93.6801	1.13355	20.0927	nan	1907	1907	1907	272	272	272	745	0.367369	270.5	0.439899	271.5	0.442001	566.5	0.788414	0.000145349	FALSE	FALSE	FALSE	FALSE
Caryophyllaceae	Eudicots	family	8	1.20378	76.9669	95.1849	1.05688	20.3197	0.86333	27	1692	2132	1	98.25	310	6468	0.00148535	4948	0.19895	4513.5	0.457211	3520	0.619193	0.000145349	FALSE	FALSE	FALSE	FALSE
Cannabaceae	Eudicots	family	4	98.2373	98.7317	99.0972	1.1243	20.5635	1.02215	1377	2027	2287	14	269.5	908	1294.5	0.241981	2287.5	0.561514	2406	0.4297	1701	0.648597	0.000145349	FALSE	FALSE	FALSE	FALSE
Cucurbitaceae	Eudicots	family	16	93.8951	98.146	98.9252	1.07076	19.8422	0.491176	1855	2131.88	2281	15	151	433	6504.5	0.244482	9274.5	0.205986	9470	0.150968	10598	0.0156948	0.000145349	FALSE	FALSE	FALSE	FALSE
Ebenaceae	Eudicots	family	2	98.2373	98.5813	98.9252	3.42751	21.2444	1.39022	25	1128	2231	54	1165	2276	706	0.496004	679	0.454326	714	0.508756	483	0.21531	0.000145349	FALSE	FALSE	FALSE	FALSE
Casuarinaceae	Eudicots	family	3	99.4411	99.5414	99.6561	1.04176	19.4718	0.0537619	2203	2229	2273	45	86.3333	110	294	0.0166846	1726.5	0.599596	1767.5	0.542813	2551.5	0.0276912	0.000145349	FALSE	FALSE	FALSE	FALSE
Adoxaceae	Eudicots	family	1	99.2261	99.2261	99.2261	1.04983	23.1926	nan	2214	2214	2214	94	94	94	195.5	0.299499	534	0.876401	525.5	0.900139	1.5	0.0848481	0.000145349	FALSE	FALSE	FALSE	FALSE
Fagaceae	Eudicots	family	18	91.1006	98.1872	99.828	1.1239	20.4959	0.121423	226	2046.56	2250	18	237.278	1981	5263	0.00338431	8303.5	0.675359	8063	0.536931	5746	0.0112047	0.000145349	FALSE	FALSE	FALSE	FALSE
Plantaginaceae	Eudicots	family	5	72.8289	92.9149	98.7532	1.1532	20.2909	0.451825	1250	1927.4	2240	57	233.8	512	2704	0.686299	2136	0.623682	2125.5	0.612016	2275.5	0.783913	0.000145349	FALSE	FALSE	FALSE	FALSE
Pedaliaceae	Eudicots	family	1	98.9252	98.9252	98.9252	1.03955	19.5204	nan	2212	2212	2212	89	89	89	284	0.468657	551	0.82928	595.5	0.709207	833.5	0.225819	0.000145349	FALSE	FALSE	FALSE	FALSE
Apocynaceae	Eudicots	family	8	81.8143	95.0666	99.0542	1.07916	19.8383	0.620393	1486	2047.62	2283	10	163.625	808	3962	0.954813	5326	0.0792114	5409	0.0630813	5353	0.0747349	0.000145349	FALSE	FALSE	FALSE	FALSE
Coriariaceae	Eudicots	family	1	99.0112	99.0112	99.0112	1.24794	19.5731	nan	1741	1741	1741	562	562	562	265	0.42846	138.5	0.215359	156.5	0.239866	811.5	0.256998	0.000145349	FALSE	FALSE	FALSE	FALSE
Buxaceae	Eudicots	family	1	99.0112	99.0112	99.0112	1.04082	20.3328	nan	2233	2233	2233	70	70	70	265	0.42846	610	0.671434	581.5	0.746366	426.5	0.823952	0.000145349	FALSE	FALSE	FALSE	FALSE
Anacardiaceae	Eudicots	family	5	92.7343	96.2597	99.1831	1.17628	19.8814	0.228391	1456	1863.6	2140	17	375.4	743	2675	0.720246	1678	0.225058	1747.5	0.269797	3356.5	0.153335	0.000145349	FALSE	FALSE	FALSE	FALSE
Araliaceae	Eudicots	family	6	96.7756	98.918	99.5271	1.6144	21.5608	0.40502	379	1132.5	1971	343	1168.33	1936	1366.5	0.0238227	593.5	0.000744664	591	0.0007351	417	0.000286483	0.000145349	FALSE	FALSE	FALSE	FALSE
Malvaceae	Eudicots	family	41	0.429923	93.3278	99.871	1.26242	20.5781	0.962985	10	1656.83	2314	0	513.976	2241	14534	0.00274224	16754.5	0.0728822	17762.5	0.211996	13851.5	0.000745865	0.000145349	FALSE	FALSE	FALSE	FALSE
Gesneriaceae	Eudicots	family	4	88.4781	94.8732	97.3345	1.15724	20.5329	0.48043	1816	1878.5	2021	37	328.25	442	2518.5	0.323017	1314.5	0.256493	1321	0.261338	1372	0.300338	0.000145349	FALSE	FALSE	FALSE	FALSE
Sapindaceae	Eudicots	family	6	93.3792	98.1872	99.6991	1.05059	19.9822	0.170386	2108	2181.33	2242	43	102.5	211	1800.5	0.101998	3246.5	0.656476	3409	0.497339	3764	0.236353	0.000145349	FALSE	FALSE	FALSE	FALSE
Moraceae	Eudicots	family	10	53.4394	92.4893	99.1402	1.20888	19.9939	0.398305	525	1722.3	2214	34	429	1780	4824.5	0.937913	3840	0.240649	3888.5	0.262976	6039	0.20568	0.000145349	FALSE	FALSE	FALSE	FALSE
Theaceae	Eudicots	family	4	95.8727	97.442	98.4093	1.23656	21.8007	0.039296	1629	1826	2023	256	440.5	601	2028	0.902383	746	0.0325196	707	0.0273307	147	0.001397	0.000145349	FALSE	FALSE	FALSE	FALSE
Simaroubaceae	Eudicots	family	1	99.6131	99.6131	99.6131	1.38628	20.6606	nan	1429	1429	1429	888	888	888	77	0.145282	93.5	0.162104	112.5	0.183238	236.5	0.371647	0.000145349	FALSE	FALSE	FALSE	FALSE
Onagraceae	Eudicots	family	2	38.2631	67.4334	96.6036	1.08287	19.9311	0.525235	877	1405	1933	13	163.5	314	1548	0.155523	1165	0.643061	1064	0.83281	1269	0.471526	0.000145349	FALSE	FALSE	FALSE	FALSE
Thymelaeaceae	Eudicots	family	3	96.0447	97.1052	97.7214	1.0238	20.2618	0.314282	2167	2207	2238	31	51.6667	67	1652	0.70907	2103.5	0.195805	2211.5	0.130086	1368.5	0.837023	0.000145349	FALSE	FALSE	FALSE	FALSE
Amaranthaceae	Eudicots	family	4	89.08	92.1969	96.4746	1.23861	19.9399	0.179808	648	1702.25	2165	63	442.25	1424	2988	0.0692417	1595	0.522359	1660	0.599584	2568	0.284185	0.000145349	FALSE	FALSE	FALSE	FALSE
Gentianaceae	Eudicots	family	1	96.6896	96.6896	96.6896	1.30325	21.0715	nan	1662	1662	1662	587	587	587	589	0.726369	133.5	0.208885	135.5	0.211463	130.5	0.204905	0.000145349	FALSE	FALSE	FALSE	FALSE
Actinidiaceae	Eudicots	family	4	97.8504	98.4308	99.4841	1.28115	20.2846	0.0249373	1580	1709	1954	322	580.5	709	1443	0.363889	591	0.0158872	631	0.0192384	1850	0.846929	0.000145349	FALSE	FALSE	FALSE	FALSE
Akaniaceae	Eudicots	family	1	99.6991	99.6991	99.6991	1.35058	20.917	nan	1537	1537	1537	782	782	782	56.5	0.126297	108.5	0.178623	119.5	0.191516	161.5	0.246769	0.000145349	FALSE	FALSE	FALSE	FALSE
Aquifoliaceae	Eudicots	family	2	95.0989	95.7868	96.4746	1.15448	20.79	0.402722	1791	1957	2123	89	271	453	1309.5	0.409687	711.5	0.504753	726	0.528173	438	0.176567	0.000145349	FALSE	FALSE	FALSE	FALSE
Loranthaceae	Eudicots	family	1	93.5512	93.5512	93.5512	1.03401	20.073	nan	2105	2105	2105	71	71	71	746.5	0.364557	606	0.681775	628.5	0.624438	581.5	0.747954	0.000145349	FALSE	FALSE	FALSE	FALSE
Plumbaginaceae	Eudicots	family	1	90.9286	90.9286	90.9286	1.25816	21.7967	nan	1652	1652	1652	463	463	463	796.5	0.278603	158.5	0.2427	151.5	0.232871	38.5	0.111257	0.000145349	FALSE	FALSE	FALSE	FALSE
Proteaceae	Eudicots	family	3	94.282	95.8584	97.8074	1.10759	20.4646	0.0555023	1983	2000	2019	202	229.667	277	1891.5	0.389015	903	0.249361	986.5	0.326271	997.5	0.336399	0.000145349	FALSE	FALSE	FALSE	FALSE
Caricaceae	Eudicots	family	1	99.0972	99.0972	99.0972	1.02473	19.6731	nan	2250	2250	2250	55	55	55	238	0.374932	670	0.524599	711.5	0.433652	768.5	0.326261	0.000145349	FALSE	FALSE	FALSE	FALSE
Meliaceae	Eudicots	family	2	98.8822	99.2906	99.6991	1.10098	19.3591	0.137573	2025	2088.5	2152	167	221	275	356	0.119898	622.5	0.373803	693	0.475698	1770	0.0488011	0.000145349	FALSE	FALSE	FALSE	FALSE
Polygonaceae	Eudicots	family	5	94.497	95.0301	95.4858	1.09632	20.3629	0.585409	1731	2026.8	2106	92	183.6	480	3501	0.0966571	2108	0.59278	2066.5	0.548322	2196.5	0.690095	0.000145349	FALSE	FALSE	FALSE	FALSE
Begoniaceae	Eudicots	family	4	94.1101	96.6681	97.6784	1.14278	20.0292	0.454832	1660	1963.5	2182	89	285	602	2284	0.565673	1335.5	0.272353	1413	0.336612	2300	0.549502	0.000145349	FALSE	FALSE	FALSE	FALSE
Aristolochiaceae	Eudicots	family	3	95.4428	95.7151	95.9587	1.08061	19.6145	0.611027	1866	2054.67	2193	34	171.667	366	1992	0.286285	1485	0.973977	1527.5	0.905064	2259.5	0.10807	0.000145349	FALSE	FALSE	FALSE	FALSE
Calycanthaceae	Eudicots	family	2	96.9475	97.055	97.1625	1.16339	20.4915	0.103695	1816	1927.5	2039	216	330	444	1123	0.719963	473.5	0.207089	496	0.228055	640	0.396841	0.000145349	FALSE	FALSE	FALSE	FALSE
Rhizophoraceae	Eudicots	family	11	96.6466	98.1904	98.7532	1.0504	19.318	0.159658	1965	2173.64	2234	53	110.273	329	4593.5	0.401876	5763	0.688543	6185.5	0.395969	9809.5	2.85317e-06	0.000145349	TRUE	FALSE	FALSE	FALSE
Caprifoliaceae	Eudicots	family	1	99.742	99.742	99.742	1.0694	20.6024	nan	2174	2174	2174	146	146	146	44	0.115706	399	0.750382	424.5	0.81965	262.5	0.422795	0.000145349	FALSE	FALSE	FALSE	FALSE
Chloranthaceae	Eudicots	family	1	97.9794	97.9794	97.9794	1.02852	21.4974	nan	2221	2221	2221	58	58	58	459	0.915544	645.5	0.582547	661.5	0.54437	72.5	0.140884	0.000145349	FALSE	FALSE	FALSE	FALSE
Urticaceae	Eudicots	family	1	98.0653	98.0653	98.0653	1.02981	19.4013	nan	2213	2213	2213	68	68	68	443	0.870827	615.5	0.657315	652.5	0.565694	874.5	0.175106	0.000145349	FALSE	FALSE	FALSE	FALSE
Ranunculaceae	Eudicots	family	5	88.693	95.761	98.0224	1.05199	19.7419	0.531924	2020	2122.6	2189	43	104.8	196	2853.5	0.52234	2668	0.728534	2710.5	0.678787	3567.5	0.0783428	0.000145349	FALSE	FALSE	FALSE	FALSE
Rhamnaceae	Eudicots	family	3	98.7102	98.9825	99.3551	1.0379	19.5632	0.252331	2185	2222.33	2280	16	80	115	791	0.167498	1869	0.414783	1944	0.332844	2427.5	0.051285	0.000145349	FALSE	FALSE	FALSE	FALSE
Sapotaceae	Eudicots	family	2	93.3792	96.4961	99.6131	1.06385	20.3357	0.0242227	2102	2111.5	2121	70	133	196	826	0.703208	936	0.915443	983	0.993024	850	0.746553	0.000145349	FALSE	FALSE	FALSE	FALSE
Scrophulariaceae	Eudicots	family	2	91.2726	95.0989	98.9252	1.09901	20.2963	0.380226	1855	2007.5	2160	141	204.5	268	1074	0.813362	683.5	0.461134	715	0.51036	886	0.815494	0.000145349	FALSE	FALSE	FALSE	FALSE
Paulowniaceae	Eudicots	family	1	99.4841	99.4841	99.4841	1.23682	20.0534	nan	1932	1932	1932	382	382	382	114	0.18497	194.5	0.29787	160.5	0.245568	590.5	0.723999	0.000145349	FALSE	FALSE	FALSE	FALSE
Acanthaceae	Eudicots	family	3	51.2898	81.6853	98.3233	1.04434	19.925	0.505424	1144	1821	2169	49	79	137	2023	0.258683	1833.5	0.457403	1717.5	0.612417	1876.5	0.408302	0.000145349	FALSE	FALSE	FALSE	FALSE
Bignoniaceae	Eudicots	family	4	88.6071	93.5834	99.1402	1.06009	20.0742	0.319167	1810	2054.5	2195	46	122.25	251	2386.5	0.450054	2078.5	0.832289	2181.5	0.693929	2266	0.590185	0.000145349	FALSE	FALSE	FALSE	FALSE
Balsaminaceae	Eudicots	family	1	96.0447	96.0447	96.0447	1.08236	20.2984	nan	2067	2067	2067	167	167	167	636.5	0.604549	356	0.638259	378.5	0.696096	456.5	0.907233	0.000145349	FALSE	FALSE	FALSE	FALSE
Lardizabalaceae	Eudicots	family	1	98.2803	98.2803	98.2803	1.05468	20.2968	nan	2166	2166	2166	120	120	120	414	0.790916	460	0.918352	492.5	0.992949	457.5	0.910032	0.000145349	FALSE	FALSE	FALSE	FALSE
Celastraceae	Eudicots	family	1	99.1402	99.1402	99.1402	1.20512	19.652	nan	1869	1869	1869	437	437	437	222.5	0.346159	168	0.256507	179.5	0.273946	779.5	0.307484	0.000145349	FALSE	FALSE	FALSE	FALSE
Eucommiaceae	Eudicots	family	1	97.6784	97.6784	97.6784	1.01805	20.6697	nan	2233	2233	2233	39	39	39	503	0.963347	778	0.308661	818.5	0.245568	233.5	0.366003	0.000145349	FALSE	FALSE	FALSE	FALSE
Campanulaceae	Eudicots	family	4	95.6148	97.3775	98.5383	1.17532	20.9928	0.614084	1504	1933.75	2235	57	331.25	720	2037.5	0.88912	1342	0.277396	1401	0.326071	838	0.0480303	0.000145349	FALSE	FALSE	FALSE	FALSE
Betulaceae	Eudicots	family	6	87.9622	96.7899	99.6991	1.0374	19.8469	0.198773	1930	2176	2265	40	75.3333	116	2186	0.279997	3666.5	0.29402	3766.5	0.232763	4117	0.0906943	0.000145349	FALSE	FALSE	FALSE	FALSE
Trochodendraceae	Eudicots	family	1	98.4523	98.4523	98.4523	1.16288	20.8729	nan	1953	1953	1953	337	337	337	384	0.710511	218	0.338092	224.5	0.349812	174.5	0.265998	0.000145349	FALSE	FALSE	FALSE	FALSE
Nelumbonaceae	Eudicots	family	2	96.9046	97.5924	98.2803	1.08925	20.5398	0.0190109	2052	2077.5	2103	183	192.5	202	991.5	0.976083	654	0.41755	723	0.523284	582	0.321185	0.000145349	FALSE	FALSE	FALSE	FALSE
Lauraceae	Eudicots	family	4	96.1737	96.9368	97.5064	1.13381	20.7231	0.246181	1806	1992.5	2177	91	262.25	431	2282.5	0.567465	1312.5	0.255017	1330	0.268142	924	0.067927	0.000145349	FALSE	FALSE	FALSE	FALSE
Linaceae	Eudicots	family	3	94.411	95.6148	96.3887	1.56731	19.8071	0.499521	696	1050.33	1450	746	1173.67	1546	1976.5	0.300807	246.5	0.0127617	255.5	0.013437	2056.5	0.232679	0.000145349	FALSE	FALSE	FALSE	FALSE
Papaveraceae	Eudicots	family	8	76.1393	92.9117	97.9794	1.312	20.9554	0.762339	294	1555.62	2219	60	605.5	1940	5434.5	0.0586973	2378.5	0.0556128	2401	0.0592929	1995	0.0166587	0.000145349	FALSE	FALSE	FALSE	FALSE
Nymphaeaceae	Eudicots	family	3	15.9501	64.5887	92.0894	1.04504	19.8359	0.11703	347	1461.67	2100	24	40.6667	56	2584	0.0230086	2305	0.0883049	1765.5	0.54552	2097.5	0.201606	0.000145349	FALSE	FALSE	FALSE	FALSE
Nyssaceae	Eudicots	family	1	99.742	99.742	99.742	1.11853	20.7247	nan	2060	2060	2060	260	260	260	44	0.115706	282.5	0.465424	307.5	0.521155	211.5	0.326261	0.000145349	FALSE	FALSE	FALSE	FALSE
Convolvulaceae	Eudicots	family	9	25.7094	83.3954	98.9252	1.31541	20.0815	0.574103	89	1389.67	2183	11	550.111	1974	6113	0.045152	3888	0.544048	3671.5	0.389372	4841.5	0.613375	0.000145349	FALSE	FALSE	FALSE	FALSE
Myricaceae	Eudicots	family	1	91.7025	91.7025	91.7025	1.16925	19.5617	nan	1830	1830	1830	303	303	303	781	0.303634	243.5	0.385502	218.5	0.33899	816.5	0.249662	0.000145349	FALSE	FALSE	FALSE	FALSE
Boraginaceae	Eudicots	family	2	93.9381	95.6148	97.2915	1.32641	19.6953	0.034896	1037	1568	2099	86	656	1226	1277	0.457331	632	0.386688	649	0.410417	1520	0.17817	0.000145349	FALSE	FALSE	FALSE	FALSE
Lentibulariaceae	Eudicots	family	4	70.1634	83.6737	90.7567	1.11715	18.8411	1.02997	1498	1743.75	2021	18	202.5	546	3373.5	0.0125192	1964	0.992256	1950	0.98944	3488	0.00708461	0.000145349	FALSE	FALSE	FALSE	FALSE
Magnoliaceae	Eudicots	family	5	5.28805	59.3551	98.1943	1.05282	20.7124	0.877558	121	1291.8	2202	2	88.8	203	3688	0.0504293	3227.5	0.21879	2872.5	0.503055	1682.5	0.226745	0.000145349	FALSE	FALSE	FALSE	FALSE
Menispermaceae	Eudicots	family	1	67.8848	67.8848	67.8848	1.02723	20.5962	nan	1550	1550	1550	29	29	29	908.5	0.13904	846	0.208246	670.5	0.523453	265.5	0.428951	0.000145349	FALSE	FALSE	FALSE	FALSE
Hydrophyllaceae	Eudicots	family	1	97.5924	97.5924	97.5924	1.13612	21.3204	nan	2056	2056	2056	214	214	214	513.5	0.933795	310.5	0.52806	266.5	0.431579	91.5	0.159898	0.000145349	FALSE	FALSE	FALSE	FALSE
Erythroxylaceae	Eudicots	family	46	90.4987	95.6512	97.7214	1.02249	20.504	0.285929	2073	2175.87	2214	32	48.9783	61	29749.5	0.00022806	32782.5	1.68283e-07	34539	8.9889e-10	15701	0.000498495	0.000145349	FALSE	TRUE	TRUE	FALSE
Rafflesiaceae	Eudicots	family	1	50.3439	50.3439	50.3439	1.05892	21.4464	nan	1134	1134	1134	37	37	37	935.5	0.115298	789.5	0.289743	473.5	0.956306	78.5	0.14669	0.000145349	FALSE	FALSE	FALSE	FALSE
Cactaceae	Eudicots	family	7	11.6939	58.3773	95.3568	1.05676	20.5224	0.385323	223	1307.57	2123	19	50.2857	102	6129	0.000319305	5154	0.0214297	4153.5	0.333209	2338.5	0.146587	0.000145349	FALSE	FALSE	FALSE	FALSE
Aizoaceae	Eudicots	family	1	77.3001	77.3001	77.3001	1.00779	19.4715	nan	1784	1784	1784	14	14	14	883.5	0.164224	928	0.121559	928.5	0.121139	849.5	0.204905	0.000145349	FALSE	FALSE	FALSE	FALSE
Passifloraceae	Eudicots	family	3	39.8108	78.4322	97.7644	1.03746	19.4715	0.601073	914	1749	2171	12	75.3333	111	1938.5	0.338451	1920	0.357843	1934.5	0.342603	2390.5	0.0609675	0.000145349	FALSE	FALSE	FALSE	FALSE
Burseraceae	Eudicots	family	2	90.5417	95.1419	99.742	1.05804	19.834	0.686636	2052	2094.5	2137	54	118.5	183	845.5	0.739681	1006.5	0.946222	1020	0.91941	1326	0.388549	0.000145349	FALSE	FALSE	FALSE	FALSE
Platanaceae	Eudicots	family	1	50.3009	50.3009	50.3009	1.08291	21.1252	nan	1087	1087	1087	83	83	83	936.5	0.114484	565	0.790922	374.5	0.685673	121.5	0.193779	0.000145349	FALSE	FALSE	FALSE	FALSE
Cornaceae	Eudicots	family	1	71.5391	71.5391	71.5391	1.01322	20.4744	nan	1642	1642	1642	22	22	22	902.5	0.144794	881.5	0.166392	878.5	0.169669	324.5	0.560131	0.000145349	FALSE	FALSE	FALSE	FALSE
Nepenthaceae	Eudicots	family	1	96.4316	96.4316	96.4316	1.02541	20.3542	nan	2200	2200	2200	43	43	43	614	0.661144	759.5	0.340772	699.5	0.458972	411.5	0.782983	0.000145349	FALSE	FALSE	FALSE	FALSE
Combretaceae	Eudicots	family	3	96.7756	97.7787	98.4093	1.10068	21.1452	0.18026	1678	2060.33	2267	15	214	611	1407	0.901024	1962	0.314843	2001.5	0.277643	354.5	0.0231542	0.000145349	FALSE	FALSE	FALSE	FALSE
Orobanchaceae	Eudicots	family	4	80.3955	90.7674	97.1625	1.27704	20.4063	0.47335	355	1638.75	2162	98	472.5	1515	2945.5	0.081537	1406.5	0.33087	1478	0.397455	1626	0.55658	0.000145349	FALSE	FALSE	FALSE	FALSE
Polemoniaceae	Eudicots	family	1	83.0181	83.0181	83.0181	1.12998	21.2861	nan	1698	1698	1698	233	233	233	859.5	0.191497	301.5	0.507469	286.5	0.474117	95.5	0.164137	0.000145349	FALSE	FALSE	FALSE	FALSE
Moringaceae	Eudicots	family	1	99.6561	99.6561	99.6561	1.00863	19.4571	nan	2301	2301	2301	17	17	17	67.5	0.136229	905.5	0.141907	918.5	0.129858	853.5	0.199904	0.000145349	FALSE	FALSE	FALSE	FALSE
Talinaceae	Eudicots	family	1	97.7644	97.7644	97.7644	1.05541	20.2458	nan	2154	2154	2154	120	120	120	492.5	0.992949	460	0.918352	488.5	0.99859	482.5	0.98028	0.000145349	FALSE	FALSE	FALSE	FALSE
Dipterocarpaceae	Eudicots	family	1	97.0765	97.0765	97.0765	1.13109	19.6658	nan	1980	1980	1980	278	278	278	559	0.807299	264.5	0.427444	282.5	0.465429	772.5	0.319349	0.000145349	FALSE	FALSE	FALSE	FALSE
Simmondsiaceae	Eudicots	family	1	95.8298	95.8298	95.8298	1.01525	20.5388	nan	2195	2195	2195	34	34	34	659	0.550236	808.5	0.26023	852.5	0.200066	291.5	0.484442	0.000145349	FALSE	FALSE	FALSE	FALSE
Hamamelidaceae	Eudicots	family	3	0.38693	31.7713	94.239	1.00943	19.2508	1.1898	9	719	2132	0	20	60	2680.5	0.0135098	2588.5	0.0224659	2617.5	0.0192068	2203.5	0.13547	0.000145349	FALSE	FALSE	FALSE	FALSE
Elaeocarpaceae	Eudicots	family	1	13.4136	13.4136	13.4136	1.01282	19.6852	nan	308	308	308	4	4	4	966.5	0.0921035	968.5	0.0907561	882.5	0.165317	764.5	0.33327	0.000145349	FALSE	FALSE	FALSE	FALSE
Hydrangeaceae	Eudicots	family	1	97.0335	97.0335	97.0335	1.12583	21.5369	nan	1998	1998	1998	259	259	259	563	0.796367	284.5	0.469756	298.5	0.500706	63.5	0.132507	0.000145349	FALSE	FALSE	FALSE	FALSE
Hypericaceae	Eudicots	family	1	89.7678	89.7678	89.7678	1.13027	19.6816	nan	1831	1831	1831	257	257	257	811	0.256493	286.5	0.474111	285.5	0.471937	766.5	0.329754	0.000145349	FALSE	FALSE	FALSE	FALSE
Ulmaceae	Eudicots	family	1	81.1264	81.1264	81.1264	1.00583	20.5783	nan	1878	1878	1878	9	9	9	867.5	0.182058	954.5	0.100604	955.5	0.0998772	272.5	0.443516	0.000145349	FALSE	FALSE	FALSE	FALSE
Limeaceae	Eudicots	family	1	11.9518	11.9518	11.9518	1.13669	20.8657	nan	247	247	247	31	31	31	968.5	0.0907462	830.5	0.228739	264.5	0.42745	175.5	0.267518	0.000145349	FALSE	FALSE	FALSE	FALSE
Kewaceae	Eudicots	family	1	85.7266	85.7266	85.7266	1.00602	20.3147	nan	1983	1983	1983	11	11	11	844	0.210798	941	0.110888	953.5	0.101343	441.5	0.865405	0.000145349	FALSE	FALSE	FALSE	FALSE
Macarthuriaceae	Eudicots	family	1	39.7248	39.7248	39.7248	1.19481	19.9953	nan	750	750	750	174	174	174	949.5	0.10431	347	0.615704	188.5	0.288142	625.5	0.633568	0.000145349	FALSE	FALSE	FALSE	FALSE
Microteaceae	Eudicots	family	1	38.1341	38.1341	38.1341	1.15558	19.9797	nan	749	749	749	138	138	138	951.5	0.10281	419	0.804568	232.5	0.364578	631.5	0.618555	0.000145349	FALSE	FALSE	FALSE	FALSE
Molluginaceae	Eudicots	family	1	91.2726	91.2726	91.2726	1.00754	19.4784	nan	2107	2107	2107	16	16	16	790	0.288924	913	0.134852	932.5	0.117783	848.5	0.20617	0.000145349	FALSE	FALSE	FALSE	FALSE
Linderniaceae	Eudicots	family	3	95.3998	95.8441	96.2167	2.59266	19.9978	1.09685	71	1396.33	2124	95	833	2160	1965.5	0.311405	847	0.205487	863.5	0.217793	1873.5	0.411774	0.000145349	FALSE	FALSE	FALSE	FALSE
Caryocaraceae	Eudicots	family	1	79.2347	79.2347	79.2347	1.03473	19.1729	nan	1782	1782	1782	61	61	61	875.5	0.17297	630	0.620686	626.5	0.629451	928.5	0.121944	0.000145349	FALSE	FALSE	FALSE	FALSE
Datiscaceae	Eudicots	family	1	98.8822	98.8822	98.8822	1.01174	20.3499	nan	2275	2275	2275	25	25	25	299.5	0.502938	871	0.178053	892.5	0.154807	416.5	0.796579	0.000145349	FALSE	FALSE	FALSE	FALSE
Santalaceae	Eudicots	family	1	96.7756	96.7756	96.7756	1.02621	19.2135	nan	2194	2194	2194	57	57	57	585	0.737006	654	0.562107	688.5	0.482893	920.5	0.12891	0.000145349	FALSE	FALSE	FALSE	FALSE
Violaceae	Eudicots	family	1	83.6629	83.6629	83.6629	1.28469	19.5787	nan	1639	1639	1639	307	307	307	857.5	0.193911	241.5	0.381643	140.5	0.217995	807.5	0.262974	0.000145349	FALSE	FALSE	FALSE	FALSE
Crassulaceae	Eudicots	family	2	92.3474	93.2287	94.1101	1.33146	19.4444	0.116466	1281	1642	2003	145	526.5	908	1502	0.191767	491	0.223265	479	0.212084	1719	0.0653222	0.000145349	FALSE	FALSE	FALSE	FALSE
Cephalotaceae	Eudicots	family	1	97.4205	97.4205	97.4205	1.01721	21.2023	nan	2229	2229	2229	37	37	37	532	0.881973	789.5	0.289743	830.5	0.228744	112.5	0.183103	0.000145349	FALSE	FALSE	FALSE	FALSE
Droseraceae	Eudicots	family	1	89.5959	89.5959	89.5959	1.22313	19.3907	nan	1647	1647	1647	437	437	437	813.5	0.252807	168	0.256507	165.5	0.252828	877.5	0.171759	0.000145349	FALSE	FALSE	FALSE	FALSE
Primulaceae	Eudicots	family	2	57.2227	73.8392	90.4557	1.46122	19.9298	0.535584	770	1422.5	2075	29	295	561	1730	0.0607947	985.5	0.988041	886	0.817249	1268	0.473064	0.000145349	FALSE	FALSE	FALSE	FALSE
Phrymaceae	Eudicots	family	1	97.7214	97.7214	97.7214	1.03124	19.5889	nan	2212	2212	2212	61	61	61	497.5	0.978849	630	0.620686	642.5	0.589848	803.5	0.269045	0.000145349	FALSE	FALSE	FALSE	FALSE
Amborellaceae	Eudicots	family	1	92.5623	92.5623	92.5623	1.01393	20.3756	nan	2126	2126	2126	27	27	27	767.5	0.326618	860	0.19091	870.5	0.178628	397.5	0.745279	0.000145349	FALSE	FALSE	FALSE	FALSE
Cleomaceae	Eudicots	family	1	98.8392	98.8392	98.8392	1.08786	19.3367	nan	2109	2109	2109	190	190	190	312.5	0.532681	328	0.569282	359.5	0.647127	895.5	0.152678	0.000145349	FALSE	FALSE	FALSE	FALSE
Phyllanthaceae	Eudicots	family	2	80.0086	86.092	92.1754	1.31544	21.6618	0.0627866	1076	1535	1994	150	467.5	785	1650	0.0939107	494	0.226127	503	0.234874	99	0.0279897	0.000145349	FALSE	FALSE	FALSE	FALSE
Cordiaceae	Eudicots	family	1	99.2691	99.2691	99.2691	1.02599	19.9732	nan	2249	2249	2249	60	60	60	178	0.271607	634.5	0.609502	694.5	0.469762	636.5	0.606165	0.000145349	FALSE	FALSE	FALSE	FALSE
Oxalidaceae	Eudicots	family	1	15.8641	15.8641	15.8641	1.02168	17.17	nan	362	362	362	7	7	7	964.5	0.0934771	961	0.0959305	766.5	0.328385	978.5	0.0848481	0.000145349	FALSE	FALSE	FALSE	FALSE
Circaeasteraceae	Eudicots	family	1	95.3998	95.3998	95.3998	1.0676	20.7278	nan	2092	2092	2092	127	127	127	686	0.488403	441.5	0.866658	428.5	0.83066	209.5	0.322793	0.000145349	FALSE	FALSE	FALSE	FALSE
Quillajaceae	Eudicots	family	1	62.4678	62.4678	62.4678	1.06469	19.3326	nan	1362	1362	1362	91	91	91	923.5	0.125423	543	0.851389	441.5	0.86666	896.5	0.151668	0.000145349	FALSE	FALSE	FALSE	FALSE
Berberidaceae	Eudicots	family	1	97.2485	97.2485	97.2485	2.18258	21.5301	nan	473	473	473	1789	1789	1789	543	0.851384	50.5	0.121135	18.5	0.0962878	64.5	0.133418	0.000145349	FALSE	FALSE	FALSE	FALSE
Ascomycota	Fungi	phylum	2809	0.923483	97.6195	100	1.01893	17.2361	0.541415	7	727.549	758	0	12.4072	717	4541576	1.89983e-44	6586287	1.90742e-33	6645909	3.14747e-37	5.95634e+06	0.000182437	3.76506e-05	FALSE	TRUE	TRUE	TRUE
Basidiomycota	Fungi	phylum	874	1.71504	94.3596	99.8681	1.06131	17.5026	0.6341	13	673.754	754	0	41.492	699	2393555	6.33397e-62	1233188	1.34436e-46	1199159	4.92128e-52	1448603	2.26558e-16	3.76506e-05	TRUE	TRUE	TRUE	TRUE
Microsporidia	Fungi	phylum	51	5.14512	16.514	32.058	1.05939	15.5109	0.789397	13	118.686	236	0	6.4902	144	203743	1.66719e-33	105191	0.776089	81460.5	0.00834291	193006	3.10006e-27	3.76506e-05	TRUE	FALSE	FALSE	TRUE
Mucoromycota	Fungi	phylum	176	27.3087	93.7612	98.9446	1.06705	17.7153	0.648316	177	667.727	735	0	42.983	565	524944	4.665e-27	83141.5	1.20079e-70	82700	3.37708e-70	241771	8.92911e-13	3.76506e-05	TRUE	TRUE	TRUE	TRUE
Chytridiomycota	Fungi	phylum	65	38.6544	81.029	95.2507	1.06678	17.3034	0.544071	292	574.4	719	0	39.8	392	241114	2.84663e-31	52040.5	5.44955e-18	47817.5	1.34992e-19	137900	0.457352	3.76506e-05	FALSE	TRUE	TRUE	TRUE
Blastocladiomycota	Fungi	phylum	7	73.3509	83.2077	91.029	1.16695	17.2731	0.348089	285	529.143	645	0	101.571	369	26198	8.8659e-05	5646.5	0.00442145	5549.5	0.00419447	15892.5	0.559324	3.76506e-05	FALSE	FALSE	FALSE	FALSE
Zoopagomycota	Fungi	phylum	40	42.6121	78.8456	97.3615	1.12488	17.2864	0.948286	193	525.075	706	0	72.575	432	149414	1.50357e-20	35907	3.78028e-10	32021.5	1.29642e-11	96904	0.0268015	3.76506e-05	FALSE	TRUE	TRUE	TRUE
Cryptomycota	Fungi	phylum	2	54.7493	55.6069	56.4644	1.01402	16.1014	0.442595	415	416	417	0	5.5	11	7879.5	0.0194965	3878	0.921612	3763	0.865191	7567	0.0313849	3.76506e-05	FALSE	FALSE	FALSE	FALSE
Sanchytriomycota	Fungi	phylum	2	39.8417	39.9077	39.9736	1.01652	16.2222	0.0715031	296	297.5	299	3	5	7	7922	0.0181901	1946	0.189144	1353	0.0936114	7580	0.0307678	3.76506e-05	FALSE	FALSE	FALSE	FALSE
Olpidiomycota	Fungi	phylum	1	31.6623	31.6623	31.6623	1.02083	17.1564	nan	235	235	235	5	5	5	3967.5	0.093822	902	0.321407	579.5	0.203619	2795.5	0.501524	3.76506e-05	FALSE	FALSE	FALSE	FALSE
Sordariomycetes	Fungi	class	966	47.3615	98.8545	100	1.00868	17.5358	0.283312	41	743.742	758	0	5.57513	717	1160094	2.57599e-85	2301562	4.83225e-20	2.34067e+06	4.84489e-24	1411782	4.3166e-40	3.76506e-05	TRUE	TRUE	TRUE	TRUE
Saccharomycetes	Fungi	class	558	50.2639	93.881	99.6042	1.0596	16.408	0.288993	47	673.237	753	0	38.3817	686	1671681	2.55773e-77	1.16448e+06	0.171024	1.14279e+06	0.549108	2012201	5.32104e-202	3.76506e-05	TRUE	FALSE	FALSE	TRUE
Agaricomycetes	Fungi	class	577	1.71504	94.7584	99.8681	1.05981	17.7369	0.426157	13	678.348	754	0	39.9203	697	1.50293e+06	8.56488e-30	616180	8.00513e-79	604028	1.66365e-81	612692	1.62379e-75	3.76506e-05	TRUE	TRUE	TRUE	TRUE
Exobasidiomycetes	Fungi	class	24	89.1821	93.8544	96.438	1.00691	16.9533	0.262894	637	707.167	731	0	4.25	77	79793	4.05764e-08	57727.5	0.0919813	55704	0.189735	72754	1.89976e-05	3.76506e-05	TRUE	FALSE	FALSE	TRUE
Dothideomycetes	Fungi	class	395	0.923483	98.2342	100	1.01663	17.393	0.345792	7	732.732	758	0	11.8835	671	508379	1.00847e-32	1.01535e+06	6.76119e-21	1.02745e+06	7.3326e-23	747136	0.0465424	3.76506e-05	FALSE	TRUE	TRUE	TRUE
Eurotiomycetes	Fungi	class	512	34.6966	98.8696	100	1.0047	17.2854	0.191139	95	746.195	758	0	3.23633	658	536712	1.21866e-70	1.28523e+06	6.40425e-21	1.31392e+06	2.87398e-25	1170410	5.89486e-07	3.76506e-05	TRUE	TRUE	TRUE	TRUE
Malasseziomycetes	Fungi	class	18	66.8865	93.4623	96.7018	1.001	15.8781	0.0754468	507	707.944	733	0	0.5	5	57821.5	1.37674e-05	52862.5	0.000534692	52329.5	0.000859742	71440	1.08312e-12	3.76506e-05	TRUE	FALSE	FALSE	TRUE
Leotiomycetes	Fungi	class	166	69.657	98.6855	100	1.00358	17.6456	0.502395	528	745.436	758	0	2.6	59	223252	6.39007e-13	398101	9.3553e-06	400340	5.16749e-06	184275	1.00745e-22	3.76506e-05	TRUE	TRUE	TRUE	TRUE
Tremellomycetes	Fungi	class	126	44.9868	94.4895	98.6807	1.08537	17.0025	0.298976	109	653.571	747	0	62.6587	635	382569	3.70869e-22	260758	0.609094	250000	0.744241	363894	9.21817e-17	3.76506e-05	TRUE	FALSE	FALSE	TRUE
Ustilaginomycetes	Fungi	class	46	55.0132	97.5278	99.4723	1.00286	16.821	0.174789	417	737.261	754	0	2	18	102119	0.240523	112486	0.0102434	111062	0.0178521	150893	2.0126e-13	3.76506e-05	TRUE	FALSE	FALSE	FALSE
Pneumocystomycetes	Fungi	class	7	80.8707	88.1078	90.6332	1.00415	15.8549	0.046403	599	665.571	686	0	2.28571	14	25567	0.000203308	17662	0.234521	16932	0.348063	27823.5	8.22852e-06	3.76506e-05	TRUE	FALSE	FALSE	FALSE
Mucoromycetes	Fungi	class	88	61.7414	96.4125	98.9446	1.09906	17.4492	0.212763	177	669.239	727	14	61.5682	565	240899	9.30177e-09	26441.5	2.15322e-45	26866	1.05861e-44	150666	0.016147	3.76506e-05	FALSE	TRUE	TRUE	TRUE
Pucciniomycetes	Fungi	class	26	12.1372	82.3219	95.6464	1.2489	18.8109	0.981321	22	461.385	715	0	162.615	699	92079	2.77267e-11	19429	9.53784e-09	16877	7.82116e-10	4089	4.87016e-16	3.76506e-05	TRUE	TRUE	TRUE	TRUE
Lecanoromycetes	Fungi	class	93	60.0264	96.9203	100	1.01321	17.345	0.254936	374	726.667	758	0	7.98925	143	167636	0.0781023	199230	0.290026	200414	0.246227	192240	0.660349	3.76506e-05	FALSE	FALSE	FALSE	FALSE
Glomeromycetes	Fungi	class	29	27.3087	86.0704	96.1741	1.01107	18.8937	0.661764	206	645.483	724	0	6.93103	57	100762	1.81216e-11	32462.5	1.84047e-05	30064	3.2824e-06	3161.5	1.50085e-18	3.76506e-05	TRUE	TRUE	TRUE	TRUE
Schizosaccharomycetes	Fungi	class	4	94.591	95.7784	96.438	1.01825	16.294	0.0484022	704	712.75	717	13	13.25	14	12427.5	0.0612489	2321.5	0.0106281	2432	0.0127108	14854	0.00346994	3.76506e-05	FALSE	FALSE	FALSE	FALSE
Pezizomycetes	Fungi	class	48	87.467	98.2245	100	1.01061	18.0066	0.419487	658	737.021	755	0	7.52083	78	94523	0.775099	51786	9.27549e-09	53587	4.15369e-08	23902	2.76322e-19	3.76506e-05	TRUE	TRUE	TRUE	FALSE
Orbiliomycetes	Fungi	class	9	73.219	96.2328	99.4723	1.00044	17.4014	0.207727	555	729.111	754	0	0.333333	1	18202	0.989952	25645.5	0.0265696	25566.5	0.0290941	15676.5	0.483886	3.76506e-05	FALSE	FALSE	FALSE	FALSE
Microbotryomycetes	Fungi	class	36	46.1741	93.8178	98.285	1.00325	16.926	0.168235	350	708.944	743	0	2.19444	10	107376	7.21266e-07	76393.5	0.578638	74383	0.797006	112834	8.5005e-09	3.76506e-05	TRUE	FALSE	FALSE	TRUE
Peribolosporomycetes	Fungi	class	2	95.7784	96.1741	96.5699	1.00275	16.9485	0.0152695	723	727	731	1	2	3	6044.5	0.222155	3233	0.614303	2977.5	0.508673	6310	0.165182	3.76506e-05	FALSE	FALSE	FALSE	FALSE
Chytridiomycetes	Fungi	class	54	38.6544	82.5344	95.2507	1.06219	17.1596	0.429565	292	587.741	719	0	37.8704	392	199113	1.1016e-25	44616.5	1.11924e-14	41293.5	6.46479e-16	130816	0.010229	3.76506e-05	FALSE	TRUE	TRUE	TRUE
Monoblepharidomycetes	Fungi	class	3	71.7678	81.0466	86.8074	1.05059	17.4566	0.220321	540	582	640	1	32.3333	92	11295	0.00930701	3250	0.150365	2816.5	0.098623	5158.5	0.661692	3.76506e-05	FALSE	FALSE	FALSE	FALSE
Blastocladiomycetes	Fungi	class	6	73.3509	81.9041	86.4116	1.18053	17.2948	0.376118	285	511.167	645	0	109.667	369	22622.5	0.000226067	5401	0.0150134	5293	0.0139856	13061	0.731083	3.76506e-05	FALSE	FALSE	FALSE	FALSE
Dimargaritomycetes	Fungi	class	2	81.2665	85.686	90.1055	1.30747	17.3634	0.176959	264	440	616	0	209.5	419	7404	0.040663	3322.5	0.654379	3316	0.65323	4031	0.998302	3.76506e-05	FALSE	FALSE	FALSE	FALSE
Kickxellomycetes	Fungi	class	11	53.8259	86.9993	93.4037	1.04486	16.7812	0.155	407	629.455	706	1	30	189	39735	5.6184e-06	11561	0.00442268	10591	0.00200891	36547.5	0.000192297	3.76506e-05	FALSE	FALSE	FALSE	TRUE
Neocallimastigomycetes	Fungi	class	8	49.7361	70.8608	88.1266	1.10385	18.2169	0.414921	367	481.5	636	4	55.625	251	30706.5	9.762e-06	4174	0.000171162	3707.5	0.000103078	1926	1.64548e-05	3.76506e-05	TRUE	FALSE	FALSE	TRUE
Candelariomycetes	Fungi	class	4	95.1187	97.6253	99.4723	1.00069	17.1289	0.161892	719	739.5	754	0	0.5	2	9205.5	0.625849	11207	0.163235	11102.5	0.180122	11118	0.187898	3.76506e-05	FALSE	FALSE	FALSE	FALSE
Lichinomycetes	Fungi	class	4	97.2296	98.0541	98.8127	1.00067	17.0715	0.0368558	737	742.75	749	0	0.5	1	9454	0.552292	10600	0.26084	10334.5	0.316921	11909	0.0975541	3.76506e-05	FALSE	FALSE	FALSE	FALSE
Coniocybomycetes	Fungi	class	2	98.0211	98.8786	99.7361	1.00066	16.9859	0.0710572	743	749	755	0	0.5	1	3298.5	0.654695	5300	0.426556	5491.5	0.362591	6208	0.184895	3.76506e-05	FALSE	FALSE	FALSE	FALSE
Geoglossomycetes	Fungi	class	8	79.1557	94.558	99.2084	1.00243	17.7105	0.830031	599	715	749	1	1.75	4	20492	0.186448	13603.5	0.425697	12769.5	0.292504	14900	0.713745	3.76506e-05	FALSE	FALSE	FALSE	FALSE
Entomophthoromycetes	Fungi	class	6	42.6121	74.0106	85.3562	1.2377	18.5504	1.65916	193	420.5	602	1	140.5	432	22955	0.000142063	6371.5	0.0375344	4739	0.00787546	7253	0.0902911	3.76506e-05	FALSE	FALSE	FALSE	FALSE
Zoopagomycetes	Fungi	class	10	45.5145	71.6623	90.6332	1.05567	16.7575	0.49694	345	510.1	651	0	33.1	253	38359.5	7.9432e-07	11269	0.0123765	10252	0.00557969	30936	0.00334621	3.76506e-05	FALSE	FALSE	FALSE	TRUE
Umbelopsidomycetes	Fungi	class	5	96.0422	97.7573	98.5488	1.02429	16.9543	0.0417683	710	723	729	17	18	19	12457	0.362754	2547.5	0.00272914	2744.5	0.00370398	15740.5	0.0292133	3.76506e-05	FALSE	FALSE	FALSE	FALSE
Mortierellomycetes	Fungi	class	50	78.7599	94.4274	97.8892	1.05178	17.5248	0.126467	568	679.22	735	3	36.54	56	156062	2.60737e-11	18552.5	8.88731e-25	19996.5	9.7962e-24	68674	0.000109486	3.76506e-05	FALSE	TRUE	TRUE	TRUE
Cystobasidiomycetes	Fungi	class	8	94.1953	94.8054	95.2507	1.07376	16.9406	0.221706	307	665.625	721	0	53	415	26340.5	0.00195609	14594.5	0.627443	13151.5	0.350624	24252	0.013363	3.76506e-05	FALSE	FALSE	FALSE	FALSE
Atractiellomycetes	Fungi	class	1	82.7177	82.7177	82.7177	1.25837	17.7565	nan	473	473	473	154	154	154	3776	0.130793	139	0.094898	134.5	0.0959407	633.5	0.235473	3.76506e-05	FALSE	FALSE	FALSE	FALSE
Laboulbeniomycetes	Fungi	class	1	82.7177	82.7177	82.7177	1	16.5233	nan	627	627	627	0	0	0	3776	0.130793	3248.5	0.273801	3243.5	0.278417	3495.5	0.202629	3.76506e-05	FALSE	FALSE	FALSE	FALSE
Taphrinomycetes	Fungi	class	16	95.6464	96.7101	97.4934	1.00102	16.3885	0.0795756	725	732.375	739	0	0.6875	2	45894	0.0035037	40023	0.0857239	38088.5	0.199898	57847	3.79011e-08	3.76506e-05	TRUE	FALSE	FALSE	FALSE
Harpellomycetes	Fungi	class	8	73.4828	78.8259	84.3008	1.18158	17.5367	0.522133	388	502.5	629	10	95	220	30511.5	1.28188e-05	2475	1.77236e-05	2335	1.61828e-05	13910	0.504397	3.76506e-05	FALSE	TRUE	TRUE	TRUE
Arthoniomycetes	Fungi	class	3	96.7018	97.0976	97.3615	1	17.1023	0.202934	733	736	738	0	0	0	8256	0.274432	9745.5	0.0580072	9730.5	0.0604469	8461.5	0.229542	3.76506e-05	FALSE	FALSE	FALSE	FALSE
Endogonomycetes	Fungi	class	4	60.4222	77.8694	95.5145	1.01297	18.3565	1.11178	450	583	720	4	7.25	9	14764	0.00403496	3137.5	0.0283777	3029	0.0258874	3529	0.0517963	3.76506e-05	FALSE	FALSE	FALSE	FALSE
Neolectomycetes	Fungi	class	1	93.4037	93.4037	93.4037	1.00141	16.4675	nan	707	707	707	1	1	1	3455	0.216799	2051.5	0.976233	1739.5	0.806133	3538.5	0.189831	3.76506e-05	FALSE	FALSE	FALSE	FALSE
Dacrymycetes	Fungi	class	3	97.3615	97.7573	98.285	1.00315	17.2352	0.0732635	735	738.667	742	1	2.33333	3	7547.5	0.458436	4414.5	0.400619	4261	0.360602	7719.5	0.404727	3.76506e-05	FALSE	FALSE	FALSE	FALSE
Xylonomycetes	Fungi	class	1	100	100	100	1	17.0075	nan	758	758	758	0	0	0	141.5	0.106968	3248.5	0.273801	3243.5	0.278417	3074.5	0.36175	3.76506e-05	FALSE	FALSE	FALSE	FALSE
Agaricostilbomycetes	Fungi	class	1	91.6887	91.6887	91.6887	1	16.9147	nan	695	695	695	0	0	0	3547	0.188793	3248.5	0.273801	3243.5	0.278417	3196.5	0.309174	3.76506e-05	FALSE	FALSE	FALSE	FALSE
Geminibasidiomycetes	Fungi	class	1	79.1557	79.1557	79.1557	1.00167	17.2852	nan	599	599	599	1	1	1	3825	0.1204	2051.5	0.976233	1683	0.767699	2446.5	0.709928	3.76506e-05	FALSE	FALSE	FALSE	FALSE
Mixiomycetes	Fungi	class	1	93.9314	93.9314	93.9314	1.00562	16.4281	nan	708	708	708	4	4	4	3410.5	0.23137	1013	0.371933	1017.5	0.376726	3575.5	0.179305	3.76506e-05	FALSE	FALSE	FALSE	FALSE
Wallemiomycetes	Fungi	class	3	91.6887	92.1724	92.6121	1.00048	16.1229	0.0553388	695	698.333	702	0	0.333333	1	10585	0.0245549	8548.5	0.200167	8216	0.26949	11622.5	0.00559423	3.76506e-05	FALSE	FALSE	FALSE	FALSE
Xylobotryomycetes	Fungi	class	1	99.8681	99.8681	99.8681	1.03038	17.2625	nan	734	734	734	23	23	23	488	0.188791	463.5	0.167116	501.5	0.180151	2534.5	0.654418	3.76506e-05	FALSE	FALSE	FALSE	FALSE
Sareomycetes	Fungi	class	1	99.7361	99.7361	99.7361	1.00794	17.0549	nan	751	751	751	5	5	5	883	0.329727	902	0.321407	907	0.326262	3016.5	0.388602	3.76506e-05	FALSE	FALSE	FALSE	FALSE
Physodermatomycetes	Fungi	class	1	91.029	91.029	91.029	1.08551	17.1433	nan	637	637	637	53	53	53	3575.5	0.180684	245.5	0.115165	256.5	0.119479	2831.5	0.482022	3.76506e-05	FALSE	FALSE	FALSE	FALSE
Sanchytriomycetes	Fungi	class	2	39.8417	39.9077	39.9736	1.01652	16.2222	0.0715031	296	297.5	299	3	5	7	7922	0.0181901	1946	0.189144	1353	0.0936114	7580	0.0307678	3.76506e-05	FALSE	FALSE	FALSE	FALSE
Olpidiomycetes	Fungi	class	1	31.6623	31.6623	31.6623	1.02083	17.1564	nan	235	235	235	5	5	5	3967.5	0.093822	902	0.321407	579.5	0.203619	2795.5	0.501524	3.76506e-05	FALSE	FALSE	FALSE	FALSE
Moniliellomycetes	Fungi	class	1	82.058	82.058	82.058	1.53859	18.0568	nan	392	392	392	230	230	230	3788.5	0.128078	109	0.0897369	90.5	0.0884235	251.5	0.129798	3.76506e-05	FALSE	FALSE	FALSE	FALSE
Basidiobolomycetes	Fungi	class	2	62.9288	80.1451	97.3615	1.20609	17.9553	0.50113	433	508.5	584	44	99	154	6586	0.121172	434.5	0.023608	345	0.0210596	1212	0.0870204	3.76506e-05	FALSE	FALSE	FALSE	FALSE
Hypocreales	Fungi	order	486	59.2348	98.9351	100	1.00997	17.5052	0.232037	41	744.241	758	0	5.6866	717	552068	9.07555e-56	1033491	0.0359907	1062934	0.00138127	744194	5.73728e-18	3.76506e-05	TRUE	FALSE	FALSE	TRUE
Saccharomycetales	Fungi	order	558	50.2639	93.881	99.6042	1.0596	16.408	0.288993	47	673.237	753	0	38.3817	686	1671681	2.55773e-77	1.16448e+06	0.171024	1.14279e+06	0.549108	2012201	5.32104e-202	3.76506e-05	TRUE	FALSE	FALSE	TRUE
Agaricales	Fungi	order	263	1.71504	95.5015	99.7361	1.06652	17.8366	0.47518	13	679.525	754	0	44.3764	697	672414	3.29774e-13	269802	3.03749e-43	264830	2.10836e-44	228516	5.63201e-54	3.76506e-05	TRUE	TRUE	TRUE	TRUE
Tilletiales	Fungi	order	8	89.9736	93.7005	94.723	1.01698	17.1337	0.300599	637	700.125	718	0	10.125	77	27189	0.000795281	19379	0.308928	19162	0.345135	21255	0.117941	3.76506e-05	FALSE	FALSE	FALSE	FALSE
Pleosporales	Fungi	order	185	7.38786	98.67	100	1.00192	17.4384	0.281093	56	746.497	758	0	1.42162	43	230423	1.07555e-18	502734	9.84645e-17	507491	1.08125e-17	321806	0.00172247	3.76506e-05	FALSE	TRUE	TRUE	TRUE
Onygenales	Fungi	order	58	48.285	96.5449	100	1.00408	17.1107	0.254087	324	729.672	758	0	2.13793	42	87500	0.000940396	141341	0.00476936	143440	0.00229811	160354	1.03048e-06	3.76506e-05	TRUE	FALSE	FALSE	FALSE
Malasseziales	Fungi	order	18	66.8865	93.4623	96.7018	1.001	15.8781	0.0754468	507	707.944	733	0	0.5	5	57821.5	1.37674e-05	52862.5	0.000534692	52329.5	0.000859742	71440	1.08312e-12	3.76506e-05	TRUE	FALSE	FALSE	TRUE
Xylariales	Fungi	order	143	47.3615	98.7481	100	1.00186	17.6589	0.276091	359	747.287	758	0	1.22378	46	160591	1.60331e-19	372410	8.03497e-10	375520	2.34785e-10	149350	1.1805e-22	3.76506e-05	TRUE	TRUE	TRUE	TRUE
Eurotiales	Fungi	order	401	66.3588	99.5233	100	1.00351	17.3106	0.162354	95	751.763	758	0	2.62344	658	383738	5.84304e-68	996372	1.71585e-15	1.02235e+06	2.112e-19	888798	0.000857354	3.76506e-05	FALSE	TRUE	TRUE	TRUE
Exobasidiales	Fungi	order	5	94.9868	95.752	96.438	1.00083	16.7071	0.0412662	718	725.2	731	0	0.6	2	15580	0.0348641	13258.5	0.207516	12877	0.270189	17029.5	0.00744828	3.76506e-05	FALSE	FALSE	FALSE	FALSE
Phacidiales	Fungi	order	3	99.6042	99.8241	100	1.00044	17.3207	0.0621293	754	756.333	758	0	0.333333	1	1823.5	0.0359244	8548.5	0.200167	8654.5	0.184146	6746.5	0.72618	3.76506e-05	FALSE	FALSE	FALSE	FALSE
Glomerellales	Fungi	order	86	64.1161	98.578	100	1.01865	17.8204	0.260474	68	733.14	758	0	14.0814	688	106638	8.58957e-10	226720	4.28002e-07	228610	1.9316e-07	59875	2.56846e-25	3.76506e-05	TRUE	TRUE	TRUE	TRUE
Mycosphaerellales	Fungi	order	77	58.971	98.679	100	1.04079	17.396	0.263338	97	719.351	758	0	28.6364	660	83597.5	3.33133e-12	184324	0.00359523	187644	0.00124957	150592	0.665864	3.76506e-05	FALSE	FALSE	FALSE	TRUE
Tremellales	Fungi	order	41	57.124	93.4359	98.6807	1.01979	16.8387	0.244066	168	693.585	747	0	14.6585	576	124942	1.70431e-08	107896	0.000498317	105342	0.00186397	131896	4.26931e-11	3.76506e-05	TRUE	FALSE	FALSE	TRUE
Ustilaginales	Fungi	order	43	97.6253	98.5642	99.4723	1.00293	16.8288	0.142383	729	745.047	754	0	2.06977	18	92431	0.459087	105724	0.0104421	105036	0.0141177	140888	1.38472e-12	3.76506e-05	TRUE	FALSE	FALSE	FALSE
Diaporthales	Fungi	order	53	89.0501	99.313	100	1.00212	17.6759	0.185583	675	751.321	758	0	1.4717	15	52178.5	1.3379e-10	126135	0.019699	128802	0.008267	50069.5	2.9547e-11	3.76506e-05	TRUE	FALSE	FALSE	TRUE
Botryosphaeriales	Fungi	order	37	67.5462	97.3436	100	1.00346	17.531	0.183176	509	735.324	757	0	2.54054	27	50816.5	0.000800993	71573	0.654649	75447.5	0.907906	51725.5	0.00134819	3.76506e-05	FALSE	FALSE	FALSE	FALSE
Trichosporonales	Fungi	order	53	94.723	96.9607	98.285	1.18355	17.1711	0.314733	109	599.887	741	0	135.075	635	147073	2.48881e-06	85561.5	0.00953846	81132.5	0.00186017	131978	0.00302596	3.76506e-05	FALSE	FALSE	FALSE	TRUE
Dothideales	Fungi	order	20	96.7018	99.5515	100	1.0446	17.1022	0.172731	97	720.85	758	0	33.75	661	17653	1.35002e-05	57047.5	0.000919126	57153.5	0.000909955	57009	0.00132135	3.76506e-05	FALSE	FALSE	FALSE	TRUE
Sordariales	Fungi	order	35	87.9947	97.9759	100	1.00588	17.4691	0.226837	597	738.743	758	0	3.91429	81	59163.5	0.0976649	96387.5	0.000112892	96197.5	0.000138007	58934.5	0.0948907	3.76506e-05	FALSE	FALSE	FALSE	FALSE
Pneumocystales	Fungi	order	7	80.8707	88.1078	90.6332	1.00415	15.8549	0.046403	599	665.571	686	0	2.28571	14	25567	0.000203308	17662	0.234521	16932	0.348063	27823.5	8.22852e-06	3.76506e-05	TRUE	FALSE	FALSE	FALSE
Cantharellales	Fungi	order	33	59.4987	87.435	98.9446	1.09706	17.7673	0.30495	146	601.455	744	0	61.303	596	106226	3.45423e-09	34669.5	8.78437e-07	32907	2.46535e-07	28147.5	1.12448e-08	3.76506e-05	TRUE	TRUE	TRUE	TRUE
Magnaporthales	Fungi	order	19	82.4538	98.2502	100	1.00056	17.5661	0.100788	625	744.316	758	0	0.421053	4	31015	0.149993	54698	0.000859845	54708	0.000911978	22813.5	0.00236576	3.76506e-05	FALSE	FALSE	FALSE	FALSE
Mucorales	Fungi	order	88	61.7414	96.4125	98.9446	1.09906	17.4492	0.212763	177	669.239	727	14	61.5682	565	240899	9.30177e-09	26441.5	2.15322e-45	26866	1.05861e-44	150666	0.016147	3.76506e-05	FALSE	TRUE	TRUE	TRUE
Venturiales	Fungi	order	12	41.5567	94.2062	99.4723	1.00268	17.4579	0.339378	315	712.583	754	0	1.5	14	24456.5	0.951397	32724.5	0.0290148	32687	0.0306397	18884	0.190731	3.76506e-05	FALSE	FALSE	FALSE	FALSE
Polyporales	Fungi	order	81	58.1794	96.9348	99.8681	1.02464	17.4952	0.180087	414	717.63	754	0	17.1358	273	165911	0.81363	105752	1.75984e-08	104416	9.88487e-09	124558	0.00026616	3.76506e-05	FALSE	TRUE	TRUE	FALSE
Chaetothyriales	Fungi	order	47	34.6966	96.0984	100	1.01616	17.2691	0.19924	238	718.277	758	0	10.1489	405	56856	2.21148e-06	130264	4.74118e-06	130818	3.79912e-06	109894	0.0570062	3.76506e-05	FALSE	TRUE	TRUE	TRUE
Helotiales	Fungi	order	129	87.2032	99.024	100	1.00339	17.636	0.484397	661	748.148	758	0	2.45312	59	162313	7.1749e-13	321442	9.66514e-07	322970	6.07717e-07	129306	2.40209e-22	3.76506e-05	TRUE	TRUE	TRUE	TRUE
Erysiphales	Fungi	order	14	69.657	94.7983	99.6042	1.00608	18.2631	0.489247	528	714.214	754	0	4.35714	34	28351	0.980697	27115	0.788689	27011	0.771	4562	5.90285e-08	3.76506e-05	TRUE	FALSE	FALSE	FALSE
Russulales	Fungi	order	58	79.2876	95.1688	99.2084	1.04769	17.7553	0.31693	516	687.621	750	0	33.7586	229	162603	3.24513e-07	50307	1.1206e-14	49410	6.8982e-15	52001	3.7526e-13	3.76506e-05	TRUE	TRUE	TRUE	TRUE
Phallales	Fungi	order	3	92.3483	95.8663	98.0211	1.21598	17.5312	0.445852	362	593.333	723	5	133.333	381	8650	0.197615	1551.5	0.0208864	1600	0.0230545	4859.5	0.557874	3.76506e-05	FALSE	FALSE	FALSE	FALSE
Pucciniales	Fungi	order	26	12.1372	82.3219	95.6464	1.2489	18.8109	0.981321	22	461.385	715	0	162.615	699	92079	2.77267e-11	19429	9.53784e-09	16877	7.82116e-10	4089	4.87016e-16	3.76506e-05	TRUE	TRUE	TRUE	TRUE
Lecanorales	Fungi	order	24	71.1082	96.5809	99.8681	1.00391	17.4393	0.263992	539	729.25	756	0	2.83333	28	45656	0.628769	46523	0.731409	47659.5	0.891193	41032	0.201825	3.76506e-05	FALSE	FALSE	FALSE	FALSE
Glomerales	Fungi	order	11	80.0792	92.6481	96.1741	1.00554	18.6983	0.175592	603	698.455	724	0	3.81818	6	36997.5	0.000127242	13361	0.0180554	13343.5	0.0184648	757.5	3.02963e-08	3.76506e-05	TRUE	FALSE	FALSE	FALSE
Hymenochaetales	Fungi	order	18	52.5066	94.1586	99.3404	1.06085	17.5295	0.319422	173	680.056	751	0	33.6667	288	44755.5	0.087973	25333.5	0.021654	24902	0.017622	28449	0.11492	3.76506e-05	FALSE	FALSE	FALSE	FALSE
Schizosaccharomycetales	Fungi	order	4	94.591	95.7784	96.438	1.01825	16.294	0.0484022	704	712.75	717	13	13.25	14	12427.5	0.0612489	2321.5	0.0106281	2432	0.0127108	14854	0.00346994	3.76506e-05	FALSE	FALSE	FALSE	FALSE
Pezizales	Fungi	order	48	87.467	98.2245	100	1.01061	18.0066	0.419487	658	737.021	755	0	7.52083	78	94523	0.775099	51786	9.27549e-09	53587	4.15369e-08	23902	2.76322e-19	3.76506e-05	TRUE	TRUE	TRUE	FALSE
Orbiliales	Fungi	order	9	73.219	96.2328	99.4723	1.00044	17.4014	0.207727	555	729.111	754	0	0.333333	1	18202	0.989952	25645.5	0.0265696	25566.5	0.0290941	15676.5	0.483886	3.76506e-05	FALSE	FALSE	FALSE	FALSE
Microascales	Fungi	order	52	83.6412	98.7924	100	1.00195	17.24	0.161314	634	747.423	757	0	1.42308	30	83556	0.0114321	142348	4.38066e-06	143206	2.98238e-06	128143	0.00546917	3.76506e-05	FALSE	TRUE	TRUE	FALSE
Calosphaeriales	Fungi	order	1	99.7361	99.7361	99.7361	1.00265	17.5003	nan	754	754	754	2	2	2	883	0.329727	1461.5	0.6213	1589	0.705046	1382.5	0.587658	3.76506e-05	FALSE	FALSE	FALSE	FALSE
Coniochaetales	Fungi	order	12	99.3404	99.8131	100	1.07618	17.3974	0.242357	66	699	758	0	57.5833	691	7282.5	2.73881e-05	35737	0.0031152	35693	0.00340411	24744	0.885368	3.76506e-05	FALSE	FALSE	FALSE	TRUE
Sporidiobolales	Fungi	order	22	46.1741	93.5596	97.4934	1.00267	16.8347	0.0879844	350	707.409	738	0	1.77273	10	67424	2.54659e-05	50340	0.260087	48588	0.42928	72203	3.33788e-07	3.76506e-05	TRUE	FALSE	FALSE	TRUE
Peribolosporales	Fungi	order	2	95.7784	96.1741	96.5699	1.00275	16.9485	0.0152695	723	727	731	1	2	3	6044.5	0.222155	3233	0.614303	2977.5	0.508673	6310	0.165182	3.76506e-05	FALSE	FALSE	FALSE	FALSE
Rhizophydiales	Fungi	order	13	55.1451	77.603	93.1398	1.02596	16.696	0.351841	398	574.231	696	0	14	34	48955	6.31859e-08	14636	0.00431604	14025	0.00280752	42335.5	0.000118757	3.76506e-05	FALSE	FALSE	FALSE	TRUE
Boletales	Fungi	order	78	58.3113	94.6925	99.3404	1.07346	17.7163	0.354319	192	667.538	750	0	50.2308	554	218493	3.80521e-09	77389	1.65091e-15	75659.5	5.78559e-16	80869	2.0031e-13	3.76506e-05	TRUE	TRUE	TRUE	TRUE
Ophiostomatales	Fungi	order	68	87.9947	98.933	100	1.00088	17.2484	0.20644	660	749.265	758	0	0.647059	7	90860.5	1.67194e-06	187827	5.87016e-08	188893	3.66303e-08	161743	0.0102373	3.76506e-05	FALSE	TRUE	TRUE	TRUE
Cystofilobasidiales	Fungi	order	13	44.9868	89.2328	94.8549	1.00707	16.9943	0.212643	325	672.769	711	0	3.61538	16	45555	4.21953e-06	25296.5	0.818739	24522.5	0.67633	38969.5	0.00231134	3.76506e-05	FALSE	FALSE	FALSE	TRUE
Rhizophlyctidales	Fungi	order	2	91.5567	92.2164	92.876	1.0108	17.5762	0.160702	680	691.5	703	1	7.5	14	7043.5	0.067567	2616.5	0.372627	2323.5	0.284697	2363	0.311789	3.76506e-05	FALSE	FALSE	FALSE	FALSE
Chytridiales	Fungi	order	19	38.6544	82.2386	91.5567	1.1035	17.4117	0.29257	292	562.474	684	1	60.8947	255	71051	1.21949e-10	8729.5	1.70956e-09	7858.5	6.97817e-10	36363.5	0.709478	3.76506e-05	FALSE	TRUE	TRUE	TRUE
Monoblepharidales	Fungi	order	3	71.7678	81.0466	86.8074	1.05059	17.4566	0.220321	540	582	640	1	32.3333	92	11295	0.00930701	3250	0.150365	2816.5	0.098623	5158.5	0.661692	3.76506e-05	FALSE	FALSE	FALSE	FALSE
Blastocladiales	Fungi	order	6	73.3509	81.9041	86.4116	1.18053	17.2948	0.376118	285	511.167	645	0	109.667	369	22622.5	0.000226067	5401	0.0150134	5293	0.0139856	13061	0.731083	3.76506e-05	FALSE	FALSE	FALSE	FALSE
Spizellomycetales	Fungi	order	9	90.3694	93.3157	95.2507	1.01283	17.0021	0.122826	669	698.333	719	2	9	18	30829	0.00028721	7649	0.00186339	7660.5	0.00199686	27526.5	0.00707484	3.76506e-05	FALSE	FALSE	FALSE	FALSE
Lobulomycetales	Fungi	order	2	80.0792	81.9261	83.7731	1.01049	17.0262	0.00837987	601	615.5	630	5	5.5	6	7567	0.0318729	1725	0.146483	1569	0.123173	6107	0.206079	3.76506e-05	FALSE	FALSE	FALSE	FALSE
Umbilicariales	Fungi	order	11	90.5013	98.4409	100	1.06219	17.4493	0.181252	609	706.727	757	0	39.4545	143	15558.5	0.0859915	14431	0.0376927	14899.5	0.0521434	18811.5	0.38754	3.76506e-05	FALSE	FALSE	FALSE	FALSE
Dimargaritales	Fungi	order	2	81.2665	85.686	90.1055	1.30747	17.3634	0.176959	264	440	616	0	209.5	419	7404	0.040663	3322.5	0.654379	3316	0.65323	4031	0.998302	3.76506e-05	FALSE	FALSE	FALSE	FALSE
Kickxellales	Fungi	order	11	53.8259	86.9993	93.4037	1.04486	16.7812	0.155	407	629.455	706	1	30	189	39735	5.6184e-06	11561	0.00442268	10591	0.00200891	36547.5	0.000192297	3.76506e-05	FALSE	FALSE	FALSE	TRUE
Neocallimastigales	Fungi	order	8	49.7361	70.8608	88.1266	1.10385	18.2169	0.414921	367	481.5	636	4	55.625	251	30706.5	9.762e-06	4174	0.000171162	3707.5	0.000103078	1926	1.64548e-05	3.76506e-05	TRUE	FALSE	FALSE	TRUE
Urocystidales	Fungi	order	2	55.0132	76.3852	97.7573	1.00135	16.5032	0.476859	417	578.5	740	0	0.5	1	6467	0.139526	5300	0.426556	4653.5	0.699173	7132	0.0590715	3.76506e-05	FALSE	FALSE	FALSE	FALSE
Candelariales	Fungi	order	4	95.1187	97.6253	99.4723	1.00069	17.1289	0.161892	719	739.5	754	0	0.5	2	9205.5	0.625849	11207	0.163235	11102.5	0.180122	11118	0.187898	3.76506e-05	FALSE	FALSE	FALSE	FALSE
Lichinales	Fungi	order	4	97.2296	98.0541	98.8127	1.00067	17.0715	0.0368558	737	742.75	749	0	0.5	1	9454	0.552292	10600	0.26084	10334.5	0.316921	11909	0.0975541	3.76506e-05	FALSE	FALSE	FALSE	FALSE
Coniocybales	Fungi	order	2	98.0211	98.8786	99.7361	1.00066	16.9859	0.0710572	743	749	755	0	0.5	1	3298.5	0.654695	5300	0.426556	5491.5	0.362591	6208	0.184895	3.76506e-05	FALSE	FALSE	FALSE	FALSE
Thelocarpales	Fungi	order	2	97.4934	98.5488	99.6042	1	16.8244	0.0797651	739	747	755	0	0	0	3810	0.891487	6497	0.121665	6487	0.125271	6599	0.117917	3.76506e-05	FALSE	FALSE	FALSE	FALSE
Geoglossales	Fungi	order	7	79.1557	93.9502	99.2084	1.00258	17.5243	0.693004	599	710.286	749	1	1.85714	4	18454	0.159754	11552	0.388078	10788	0.265508	14868.5	0.801628	3.76506e-05	FALSE	FALSE	FALSE	FALSE
Coronophorales	Fungi	order	2	98.0211	98.7467	99.4723	1.11741	19.0172	0.00585462	581	660	739	4	88.5	173	3840	0.905915	1140.5	0.0688256	1193.5	0.0756708	62	0.0159274	3.76506e-05	FALSE	FALSE	FALSE	FALSE
Filobasidiales	Fungi	order	17	91.8206	93.3649	96.3061	1.00682	16.9055	0.114176	629	702.941	729	0	4.76471	67	58272	6.11398e-07	37992	0.426497	34961	0.887144	54358.5	2.78795e-05	3.76506e-05	TRUE	FALSE	FALSE	TRUE
Kriegeriales	Fungi	order	3	69.1293	86.5435	96.3061	1.00047	16.8544	0.0374619	524	655.667	730	0	0.333333	1	10271	0.0363886	8548.5	0.200167	8236	0.265087	9795.5	0.0623585	3.76506e-05	FALSE	FALSE	FALSE	FALSE
Acarosporales	Fungi	order	4	92.6121	98.1201	100	1.0319	17.1272	0.194576	619	721.5	758	0	22.25	83	4281	0.103633	6407.5	0.46007	6883.5	0.60011	11173	0.180094	3.76506e-05	FALSE	FALSE	FALSE	FALSE
Entomophthorales	Fungi	order	6	42.6121	74.0106	85.3562	1.2377	18.5504	1.65916	193	420.5	602	1	140.5	432	22955	0.000142063	6371.5	0.0375344	4739	0.00787546	7253	0.0902911	3.76506e-05	FALSE	FALSE	FALSE	FALSE
Zoopagales	Fungi	order	10	45.5145	71.6623	90.6332	1.05567	16.7575	0.49694	345	510.1	651	0	33.1	253	38359.5	7.9432e-07	11269	0.0123765	10252	0.00557969	30936	0.00334621	3.76506e-05	FALSE	FALSE	FALSE	TRUE
Umbelopsidales	Fungi	order	5	96.0422	97.7573	98.5488	1.02429	16.9543	0.0417683	710	723	729	17	18	19	12457	0.362754	2547.5	0.00272914	2744.5	0.00370398	15740.5	0.0292133	3.76506e-05	FALSE	FALSE	FALSE	FALSE
Ramicandelaberales	Fungi	order	1	73.8786	73.8786	73.8786	1.03929	17.0554	nan	538	538	538	22	22	22	3862.5	0.112892	473.5	0.169865	443.5	0.164048	3014.5	0.389549	3.76506e-05	FALSE	FALSE	FALSE	FALSE
Mortierellales	Fungi	order	50	78.7599	94.4274	97.8892	1.05178	17.5248	0.126467	568	679.22	735	3	36.54	56	156062	2.60737e-11	18552.5	8.88731e-25	19996.5	9.7962e-24	68674	0.000109486	3.76506e-05	FALSE	TRUE	TRUE	TRUE
Cladosporiales	Fungi	order	17	0.923483	93.8072	100	1.09084	17.1069	0.840817	7	644.529	758	0	66.5294	671	18987	0.00144642	45369	0.017124	45430	0.0171253	40521.5	0.190299	3.76506e-05	FALSE	FALSE	FALSE	FALSE
Verrucariales	Fungi	order	2	98.9446	99.2744	99.6042	1.00265	17.6499	0.447429	750	750.5	751	0	2	4	3143	0.587996	4261.5	0.886999	4341.5	0.848257	2540	0.366074	3.76506e-05	FALSE	FALSE	FALSE	FALSE
Pertusariales	Fungi	order	3	99.3404	99.5602	99.8681	1.00133	17.5939	0.549451	752	753.667	756	1	1	1	3522	0.209426	6154.5	0.958448	6524.5	0.809805	4731.5	0.515989	3.76506e-05	FALSE	FALSE	FALSE	FALSE
Peltigerales	Fungi	order	4	77.0449	91.029	99.3404	1.00416	17.654	0.124359	583	687	748	1	3	5	10952.5	0.215694	5428	0.24038	5070	0.184914	3781	0.0662833	3.76506e-05	FALSE	FALSE	FALSE	FALSE
Trapeliales	Fungi	order	12	98.9446	99.6812	100	1.00354	17.1942	0.142175	736	753.833	758	0	1.75	18	10457	0.000655408	32651.5	0.030424	33060	0.0240261	31317	0.0761009	3.76506e-05	FALSE	FALSE	FALSE	FALSE
Ostropales	Fungi	order	5	91.2929	97.2559	98.9446	1.00214	17.2242	0.170602	692	735.6	750	0	1.6	7	11825.5	0.504441	12561.5	0.325445	12501.5	0.339996	12429.5	0.363986	3.76506e-05	FALSE	FALSE	FALSE	FALSE
Sarrameanales	Fungi	order	2	96.9657	98.4828	100	1	17.1169	0.131318	735	746.5	758	0	0	0	2936.5	0.504627	6497	0.121665	6487	0.125271	5736	0.298881	3.76506e-05	FALSE	FALSE	FALSE	FALSE
Rhizocarpales	Fungi	order	1	98.9446	98.9446	98.9446	1.00133	17.1052	nan	749	749	749	1	1	1	1949	0.953394	2051.5	0.976233	1997	0.985888	2914.5	0.438674	3.76506e-05	FALSE	FALSE	FALSE	FALSE
Cystobasidiales	Fungi	order	5	94.1953	94.7757	95.2507	1.00223	16.8727	0.0376364	710	716.8	721	1	1.6	4	16489.5	0.013919	9219	0.730076	8068.5	0.424946	16223.5	0.0179684	3.76506e-05	FALSE	FALSE	FALSE	FALSE
Lulworthiales	Fungi	order	1	99.4723	99.4723	99.4723	1.00133	17.8833	nan	753	753	753	1	1	1	1424.5	0.610579	2051.5	0.976233	2110	0.935153	410.5	0.168154	3.76506e-05	FALSE	FALSE	FALSE	FALSE
Paraglomerales	Fungi	order	2	93.7995	94.4591	95.1187	1.00418	17.7522	0.186508	709	713	717	2	3	4	6669	0.10953	2474.5	0.326676	2384.5	0.302219	1413	0.112035	3.76506e-05	FALSE	FALSE	FALSE	FALSE
Chaetosphaeriales	Fungi	order	2	99.2084	99.4063	99.6042	1.00199	17.6534	0.637272	749	752	755	0	1.5	3	2939.5	0.505792	4430	0.804094	4475	0.783454	2915	0.499144	3.76506e-05	FALSE	FALSE	FALSE	FALSE
Atractiellales	Fungi	order	1	82.7177	82.7177	82.7177	1.25837	17.7565	nan	473	473	473	154	154	154	3776	0.130793	139	0.094898	134.5	0.0959407	633.5	0.235473	3.76506e-05	FALSE	FALSE	FALSE	FALSE
Pyrenulales	Fungi	order	2	99.0765	99.0765	99.0765	1	17.4659	0.0233196	751	751	751	0	0	0	3709	0.843203	6497	0.121665	6487	0.125271	3097	0.571956	3.76506e-05	FALSE	FALSE	FALSE	FALSE
Trypetheliales	Fungi	order	7	95.6464	97.7761	99.6042	1.00152	17.3328	0.0647939	725	740	754	0	1.14286	6	15970	0.548798	17920	0.202147	17975	0.198175	15473.5	0.654333	3.76506e-05	FALSE	FALSE	FALSE	FALSE
Leucosporidiales	Fungi	order	3	95.7784	97.0536	97.8892	1.00497	17.1142	0.0283932	724	732	736	2	3.66667	6	8209.5	0.28469	3466	0.184391	3440.5	0.182517	8679.5	0.190279	3.76506e-05	FALSE	FALSE	FALSE	FALSE
Valsariales	Fungi	order	1	99.3404	99.3404	99.3404	1	17.0666	nan	753	753	753	0	0	0	1609.5	0.726157	3248.5	0.273801	3243.5	0.278417	2988.5	0.401988	3.76506e-05	FALSE	FALSE	FALSE	FALSE
Sebacinales	Fungi	order	11	64.3799	78.1243	97.6253	1.01532	17.154	0.139632	485	583.545	740	0	8.63636	54	40630.5	1.8237e-06	14140	0.0310814	13639	0.0227498	30059.5	0.0404951	3.76506e-05	FALSE	FALSE	FALSE	TRUE
Caliciales	Fungi	order	3	60.0264	85.8839	99.7361	1.07121	17.4478	0.165745	374	623.333	754	0	27.6667	81	7286	0.540739	4919.5	0.561018	4987	0.586673	5078.5	0.633156	3.76506e-05	FALSE	FALSE	FALSE	FALSE
Archaeosporales	Fungi	order	3	88.2586	91.3808	94.0633	1.00338	18.6874	0.40392	666	690.333	710	1	2.33333	3	10601	0.0240536	4414.5	0.400619	4011.5	0.297608	236.5	0.00396587	3.76506e-05	FALSE	FALSE	FALSE	FALSE
Leotiales	Fungi	order	2	98.285	99.0106	99.7361	1.00535	17.1037	0.0401627	739	746.5	754	2	4	6	3193	0.609099	2284.5	0.271205	2474.5	0.329355	5826	0.274148	3.76506e-05	FALSE	FALSE	FALSE	FALSE
Gomphales	Fungi	order	6	78.3641	92.898	98.153	1.01669	18.5529	0.326532	567	694	726	0	10.1667	27	19078.5	0.0144775	7454.5	0.0915949	7359	0.0868586	593	5.56082e-05	3.76506e-05	FALSE	FALSE	FALSE	FALSE
Atheliales	Fungi	order	4	98.153	98.4169	98.6807	1.19845	17.9403	0.471301	253	603.75	745	3	142.25	493	8974.5	0.697762	2184	0.00890164	2290.5	0.0106397	3111	0.0336286	3.76506e-05	FALSE	FALSE	FALSE	FALSE
Thelephorales	Fungi	order	5	82.9815	95.1187	98.9446	1.00718	17.361	0.12421	625	715.8	746	0	5.2	9	12993.5	0.264318	6643.5	0.171073	6785.5	0.191863	10184.5	0.964279	3.76506e-05	FALSE	FALSE	FALSE	FALSE
Racodiales	Fungi	order	1	99.7361	99.7361	99.7361	1	17.8323	nan	756	756	756	0	0	0	883	0.329727	3248.5	0.273801	3243.5	0.278417	498.5	0.192753	3.76506e-05	FALSE	FALSE	FALSE	FALSE
Golubeviales	Fungi	order	4	95.6464	96.0752	96.3061	1.00206	17.0848	0.0361142	722	726.75	729	1	1.5	3	12204	0.0757853	7336	0.744409	6555	0.503235	11813	0.106189	3.76506e-05	FALSE	FALSE	FALSE	FALSE
Phyllachorales	Fungi	order	1	98.4169	98.4169	98.4169	1	17.6385	nan	746	746	746	0	0	0	2246.5	0.844303	3248.5	0.273801	3243.5	0.278417	945.5	0.35859	3.76506e-05	FALSE	FALSE	FALSE	FALSE
Microthyriales	Fungi	order	1	98.6807	98.6807	98.6807	1.00134	17.4297	nan	747	747	747	1	1	1	2115.5	0.933215	2051.5	0.976233	1963.5	0.962262	1706.5	0.792095	3.76506e-05	FALSE	FALSE	FALSE	FALSE
Phaeotrichales	Fungi	order	1	99.3404	99.3404	99.3404	1	17.0655	nan	753	753	753	0	0	0	1609.5	0.726157	3248.5	0.273801	3243.5	0.278417	2994.5	0.399097	3.76506e-05	FALSE	FALSE	FALSE	FALSE
Mytilinidiales	Fungi	order	3	99.2084	99.2524	99.3404	1.00044	17.6316	0.042873	752	752	752	0	0.333333	1	5100.5	0.636897	8548.5	0.200167	8555	0.201496	2930.5	0.122695	3.76506e-05	FALSE	FALSE	FALSE	FALSE
Acrospermales	Fungi	order	1	98.9446	98.9446	98.9446	1.00133	17.3834	nan	749	749	749	1	1	1	1949	0.953394	2051.5	0.976233	1997	0.985888	1948.5	0.955764	3.76506e-05	FALSE	FALSE	FALSE	FALSE
Lineolatales	Fungi	order	1	99.3404	99.3404	99.3404	1	17.2541	nan	753	753	753	0	0	0	1609.5	0.726157	3248.5	0.273801	3243.5	0.278417	2552.5	0.643283	3.76506e-05	FALSE	FALSE	FALSE	FALSE
Patellariales	Fungi	order	1	99.0765	99.0765	99.0765	1	17.1722	nan	751	751	751	0	0	0	1854.5	0.888923	3248.5	0.273801	3243.5	0.278417	2747.5	0.528162	3.76506e-05	FALSE	FALSE	FALSE	FALSE
Myriangiales	Fungi	order	8	99.2084	99.4393	99.7361	1.00033	17.0664	0.139872	751	753.5	756	0	0.25	1	11405.5	0.150632	23594	0.0191834	23566	0.0203282	23473	0.0252673	3.76506e-05	FALSE	FALSE	FALSE	FALSE
Capnodiales	Fungi	order	7	96.8338	99.265	99.8681	1.00133	16.9699	0.15631	732	751.429	757	0	1	4	8739	0.0805651	17520	0.253837	17590.5	0.246731	21703.5	0.0134617	3.76506e-05	FALSE	FALSE	FALSE	FALSE
Aulographales	Fungi	order	2	99.0765	99.3404	99.6042	1.00066	17.3028	0.0312012	751	752.5	754	0	0.5	1	3048.5	0.549061	5300	0.426556	5411	0.389732	4738	0.665732	3.76506e-05	FALSE	FALSE	FALSE	FALSE
Eremomycetales	Fungi	order	1	98.0211	98.0211	98.0211	1	17.1063	nan	743	743	743	0	0	0	2415.5	0.732617	3248.5	0.273801	3243.5	0.278417	2913.5	0.439182	3.76506e-05	FALSE	FALSE	FALSE	FALSE
Diversisporales	Fungi	order	12	27.3087	76.792	96.0422	1.01239	19.3838	0.665063	206	574.667	724	1	7.41667	19	42973	3.33812e-06	11976	0.00171575	10078	0.000315811	507	4.50441e-09	3.76506e-05	TRUE	FALSE	FALSE	TRUE
Herpomycetales	Fungi	order	1	82.7177	82.7177	82.7177	1	16.5233	nan	627	627	627	0	0	0	3776	0.130793	3248.5	0.273801	3243.5	0.278417	3495.5	0.202629	3.76506e-05	FALSE	FALSE	FALSE	FALSE
Taphrinales	Fungi	order	16	95.6464	96.7101	97.4934	1.00102	16.3885	0.0795756	725	732.375	739	0	0.6875	2	45894	0.0035037	40023	0.0857239	38088.5	0.199898	57847	3.79011e-08	3.76506e-05	TRUE	FALSE	FALSE	FALSE
Synchytriales	Fungi	order	2	85.8839	87.5989	89.314	1.00688	16.9829	0.141548	645	660.5	676	1	3.5	6	7345.5	0.0442831	2874.5	0.46579	2442	0.319379	6188	0.188957	3.76506e-05	FALSE	FALSE	FALSE	FALSE
Gloeophyllales	Fungi	order	3	98.6807	98.9886	99.2084	1.00133	17.3666	0.0782345	747	749.333	751	1	1	1	5715.5	0.867419	6154.5	0.958448	6014.5	0.984728	6088.5	0.981188	3.76506e-05	FALSE	FALSE	FALSE	FALSE
Phaeomoniellales	Fungi	order	2	99.7361	99.7361	99.7361	1	17.1273	0.00400993	756	756	756	0	0	0	1766	0.168043	6497	0.121665	6487	0.125271	5728	0.301149	3.76506e-05	FALSE	FALSE	FALSE	FALSE
Caulochytriales	Fungi	order	1	69.9208	69.9208	69.9208	1.00377	16.8973	nan	528	528	528	2	2	2	3885.5	0.108473	1461.5	0.6213	1324.5	0.540248	3214.5	0.301868	3.76506e-05	FALSE	FALSE	FALSE	FALSE
Auriculariales	Fungi	order	6	96.438	97.5594	98.285	1.04596	17.8781	0.321058	566	707.5	741	4	32	165	15465	0.238772	4604	0.00650753	4669.5	0.00730878	3911	0.0041504	3.76506e-05	FALSE	FALSE	FALSE	FALSE
Violaceomycetales	Fungi	order	1	95.2507	95.2507	95.2507	1.00277	17.1232	nan	720	720	720	2	2	2	3221	0.301153	1461.5	0.6213	1373.5	0.569286	2872.5	0.460323	3.76506e-05	FALSE	FALSE	FALSE	FALSE
Ceraceosorales	Fungi	order	2	91.1609	92.0844	93.0079	1.00143	17.0384	0.0546946	690	697	704	1	1	1	7048.5	0.0671122	4103	0.966147	3456.5	0.717798	6055	0.21765	3.76506e-05	FALSE	FALSE	FALSE	FALSE
Entylomatales	Fungi	order	1	91.4248	91.4248	91.4248	1	16.7473	nan	693	693	693	0	0	0	3556.5	0.186061	3248.5	0.273801	3243.5	0.278417	3378.5	0.240604	3.76506e-05	FALSE	FALSE	FALSE	FALSE
Microstromatales	Fungi	order	3	89.1821	90.0616	91.6887	1.00492	16.7891	0.254205	667	679.333	695	0	3.33333	10	10814.5	0.0181674	7154	0.571942	7166.5	0.569726	9841.5	0.0592178	3.76506e-05	FALSE	FALSE	FALSE	FALSE
Harpellales	Fungi	order	8	73.4828	78.8259	84.3008	1.18158	17.5367	0.522133	388	502.5	629	10	95	220	30511.5	1.28188e-05	2475	1.77236e-05	2335	1.61828e-05	13910	0.504397	3.76506e-05	FALSE	TRUE	TRUE	TRUE
Arthoniales	Fungi	order	3	96.7018	97.0976	97.3615	1	17.1023	0.202934	733	736	738	0	0	0	8256	0.274432	9745.5	0.0580072	9730.5	0.0604469	8461.5	0.229542	3.76506e-05	FALSE	FALSE	FALSE	FALSE
Endogonales	Fungi	order	4	60.4222	77.8694	95.5145	1.01297	18.3565	1.11178	450	583	720	4	7.25	9	14764	0.00403496	3137.5	0.0283777	3029	0.0258874	3529	0.0517963	3.76506e-05	FALSE	FALSE	FALSE	FALSE
Corticiales	Fungi	order	2	84.4327	91.3588	98.285	1.06083	17.3749	0.0395185	566	655	744	1	37.5	74	6048	0.221351	2271	0.267519	2149.5	0.238548	3980	0.977444	3.76506e-05	FALSE	FALSE	FALSE	FALSE
Neolectales	Fungi	order	1	93.4037	93.4037	93.4037	1.00141	16.4675	nan	707	707	707	1	1	1	3455	0.216799	2051.5	0.976233	1739.5	0.806133	3538.5	0.189831	3.76506e-05	FALSE	FALSE	FALSE	FALSE
Erythrobasidiales	Fungi	order	2	94.591	94.9208	95.2507	1.28948	17.1698	0.442823	307	511.5	716	1	208	415	6547.5	0.126891	2127	0.230398	1839.5	0.169921	4724	0.671931	3.76506e-05	FALSE	FALSE	FALSE	FALSE
Microbotryales	Fungi	order	7	96.5699	97.6819	98.285	1.00463	17.142	0.168298	727	737.286	743	0	3.14286	7	17738.5	0.24054	13216	0.760893	13297	0.782873	19181.5	0.0985051	3.76506e-05	FALSE	FALSE	FALSE	FALSE
Trechisporales	Fungi	order	2	98.4169	98.4828	98.5488	1.00268	17.3594	0.0307164	744	744.5	745	1	2	3	4430	0.810542	3233	0.614303	3143.5	0.577452	4150	0.940625	3.76506e-05	FALSE	FALSE	FALSE	FALSE
Dacrymycetales	Fungi	order	3	97.3615	97.7573	98.285	1.00315	17.2352	0.0732635	735	738.667	742	1	2.33333	3	7547.5	0.458436	4414.5	0.400619	4261	0.360602	7719.5	0.404727	3.76506e-05	FALSE	FALSE	FALSE	FALSE
Xylonales	Fungi	order	1	100	100	100	1	17.0075	nan	758	758	758	0	0	0	141.5	0.106968	3248.5	0.273801	3243.5	0.278417	3074.5	0.36175	3.76506e-05	FALSE	FALSE	FALSE	FALSE
Symbiotaphrinales	Fungi	order	1	99.7361	99.7361	99.7361	1.00397	16.9815	nan	753	753	753	3	3	3	883	0.329727	1181.5	0.457474	1284	0.516819	3109.5	0.346123	3.76506e-05	FALSE	FALSE	FALSE	FALSE
Agaricostilbales	Fungi	order	1	91.6887	91.6887	91.6887	1	16.9147	nan	695	695	695	0	0	0	3547	0.188793	3248.5	0.273801	3243.5	0.278417	3196.5	0.309174	3.76506e-05	FALSE	FALSE	FALSE	FALSE
Holtermanniales	Fungi	order	2	94.0633	94.3272	94.591	1.00491	16.7689	0.110041	706	711.5	717	0	3.5	7	6727	0.101933	4013	0.989214	4042	0.996757	6693	0.105075	3.76506e-05	FALSE	FALSE	FALSE	FALSE
Geastrales	Fungi	order	1	90.6332	90.6332	90.6332	1.05386	18.9881	nan	651	651	651	36	36	36	3589	0.176934	354.5	0.139284	370.5	0.145353	38.5	0.0894925	3.76506e-05	FALSE	FALSE	FALSE	FALSE
Amylocorticiales	Fungi	order	1	98.4169	98.4169	98.4169	1.00134	17.3564	nan	745	745	745	1	1	1	2246.5	0.844303	2051.5	0.976233	1943.5	0.948172	2091.5	0.94686	3.76506e-05	FALSE	FALSE	FALSE	FALSE
Geminibasidiales	Fungi	order	1	79.1557	79.1557	79.1557	1.00167	17.2852	nan	599	599	599	1	1	1	3825	0.1204	2051.5	0.976233	1683	0.767699	2446.5	0.709928	3.76506e-05	FALSE	FALSE	FALSE	FALSE
Mixiales	Fungi	order	1	93.9314	93.9314	93.9314	1.00562	16.4281	nan	708	708	708	4	4	4	3410.5	0.23137	1013	0.371933	1017.5	0.376726	3575.5	0.179305	3.76506e-05	FALSE	FALSE	FALSE	FALSE
Jaapiales	Fungi	order	1	98.5488	98.5488	98.5488	1.00402	17.6232	nan	745	745	745	2	2	2	2183.5	0.886886	1461.5	0.6213	1200	0.46996	990.5	0.379209	3.76506e-05	FALSE	FALSE	FALSE	FALSE
Teloschistales	Fungi	order	22	86.5435	96.504	99.8681	1.00157	17.3044	0.203052	655	730.409	757	0	1.09091	11	49838	0.318985	55108	0.0425443	53858	0.0747927	48884	0.401599	3.76506e-05	FALSE	FALSE	FALSE	FALSE
Togniniales	Fungi	order	1	99.8681	99.8681	99.8681	1	17.6755	nan	757	757	757	0	0	0	488	0.188791	3248.5	0.273801	3243.5	0.278417	840.5	0.313283	3.76506e-05	FALSE	FALSE	FALSE	FALSE
Wallemiales	Fungi	order	3	91.6887	92.1724	92.6121	1.00048	16.1229	0.0553388	695	698.333	702	0	0.333333	1	10585	0.0245549	8548.5	0.200167	8216	0.26949	11622.5	0.00559423	3.76506e-05	FALSE	FALSE	FALSE	FALSE
Cladochytriales	Fungi	order	2	67.2823	77.9024	88.5224	1.14848	17.3375	0.570338	487	495.5	504	23	95	167	7556.5	0.0323854	595	0.0305768	546	0.029166	3840	0.909714	3.76506e-05	FALSE	FALSE	FALSE	FALSE
Vezdaeales	Fungi	order	2	98.8127	98.8127	98.8127	1	16.8192	0.0875722	749	749	749	0	0	0	4076	0.980365	6497	0.121665	6487	0.125271	6605	0.117062	3.76506e-05	FALSE	FALSE	FALSE	FALSE
Xylobotryales	Fungi	order	1	99.8681	99.8681	99.8681	1.03038	17.2625	nan	734	734	734	23	23	23	488	0.188791	463.5	0.167116	501.5	0.180151	2534.5	0.654418	3.76506e-05	FALSE	FALSE	FALSE	FALSE
Sareales	Fungi	order	1	99.7361	99.7361	99.7361	1.00794	17.0549	nan	751	751	751	5	5	5	883	0.329727	902	0.321407	907	0.326262	3016.5	0.388602	3.76506e-05	FALSE	FALSE	FALSE	FALSE
Polychytriales	Fungi	order	1	94.591	94.591	94.591	1.56346	17.9886	nan	325	325	325	392	392	392	3326.5	0.260741	83.5	0.0855298	84.5	0.0874363	294.5	0.139429	3.76506e-05	FALSE	FALSE	FALSE	FALSE
Physodermatales	Fungi	order	1	91.029	91.029	91.029	1.08551	17.1433	nan	637	637	637	53	53	53	3575.5	0.180684	245.5	0.115165	256.5	0.119479	2831.5	0.482022	3.76506e-05	FALSE	FALSE	FALSE	FALSE
Entrophosporales	Fungi	order	1	92.3483	92.3483	92.3483	1.09286	18.0626	nan	643	643	643	57	57	57	3521.5	0.196274	236.5	0.11333	246.5	0.117393	247.5	0.128929	3.76506e-05	FALSE	FALSE	FALSE	FALSE
Sanchytriales	Fungi	order	2	39.8417	39.9077	39.9736	1.01652	16.2222	0.0715031	296	297.5	299	3	5	7	7922	0.0181901	1946	0.189144	1353	0.0936114	7580	0.0307678	3.76506e-05	FALSE	FALSE	FALSE	FALSE
Olpidiales	Fungi	order	1	31.6623	31.6623	31.6623	1.02083	17.1564	nan	235	235	235	5	5	5	3967.5	0.093822	902	0.321407	579.5	0.203619	2795.5	0.501524	3.76506e-05	FALSE	FALSE	FALSE	FALSE
Hysterangiales	Fungi	order	1	97.7573	97.7573	97.7573	1.01215	18.5326	nan	735	735	735	6	6	6	2527	0.661764	823	0.288315	739.5	0.258558	92.5	0.0986079	3.76506e-05	FALSE	FALSE	FALSE	FALSE
Thelebolales	Fungi	order	1	99.4723	99.4723	99.4723	1	17.0026	nan	754	754	754	0	0	0	1424.5	0.610579	3248.5	0.273801	3243.5	0.278417	3082.5	0.35814	3.76506e-05	FALSE	FALSE	FALSE	FALSE
Moniliellales	Fungi	order	1	82.058	82.058	82.058	1.53859	18.0568	nan	392	392	392	230	230	230	3788.5	0.128078	109	0.0897369	90.5	0.0884235	251.5	0.129798	3.76506e-05	FALSE	FALSE	FALSE	FALSE
Basidiobolales	Fungi	order	2	62.9288	80.1451	97.3615	1.20609	17.9553	0.50113	433	508.5	584	44	99	154	6586	0.121172	434.5	0.023608	345	0.0210596	1212	0.0870204	3.76506e-05	FALSE	FALSE	FALSE	FALSE
Georgefischeriales	Fungi	order	1	94.0633	94.0633	94.0633	1	16.7442	nan	713	713	713	0	0	0	3400.5	0.234738	3248.5	0.273801	3243.5	0.278417	3381.5	0.239572	3.76506e-05	FALSE	FALSE	FALSE	FALSE
Hysteriales	Fungi	order	2	98.6807	99.1425	99.6042	1	17.4802	0.0291019	748	751.5	755	0	0	0	3309.5	0.659528	6497	0.121665	6487	0.125271	2959	0.516285	3.76506e-05	FALSE	FALSE	FALSE	FALSE
Clavicipitaceae	Fungi	family	68	94.8549	99.1056	100	1.05569	17.3907	0.2461	41	721.382	758	0	29.8382	717	87452	2.72221e-07	138602	0.880058	143175	0.524503	134897	0.834457	3.76506e-05	FALSE	FALSE	FALSE	TRUE
Debaryomycetaceae	Fungi	family	131	80.2111	95.8942	99.3404	1.04406	16.3928	0.199034	78	696.641	752	0	30.2366	670	377272	6.84503e-17	319036	2.75476e-05	314250	0.000141468	474406	1.03083e-54	3.76506e-05	TRUE	FALSE	TRUE	TRUE
Saccharomycodaceae	Fungi	family	21	60.686	71.6673	90.2375	1.01943	16.1371	0.134441	400	534.381	684	0	8.85714	85	80752	6.90892e-13	40118	0.663306	37487	0.347514	80786.5	5.68459e-13	3.76506e-05	TRUE	FALSE	FALSE	TRUE
Nectriaceae	Fungi	family	265	59.2348	98.8196	100	1.00274	17.5966	0.182729	446	747.072	758	0	1.98113	86	304191	4.37119e-32	527560	0.70845	546454	0.535047	311836	7.53343e-30	3.76506e-05	TRUE	FALSE	FALSE	TRUE
Pichiaceae	Fungi	family	55	69.1293	92.0772	97.8892	1.10656	16.3195	0.265035	47	634.745	734	0	63.2	686	183884	4.67045e-17	117083	0.465842	113470	0.766399	202814	2.79285e-26	3.76506e-05	TRUE	FALSE	FALSE	TRUE
Tricholomataceae	Fungi	family	11	83.905	93.3797	98.8127	1.0492	18.2022	0.44381	505	676.818	742	1	31	223	33540	0.00331554	10369	0.00154845	9705.5	0.000885179	3510.5	1.38784e-06	3.76506e-05	TRUE	FALSE	FALSE	FALSE
Tilletiaceae	Fungi	family	8	89.9736	93.7005	94.723	1.01698	17.1337	0.300599	637	700.125	718	0	10.125	77	27189	0.000795281	19379	0.308928	19162	0.345135	21255	0.117941	3.76506e-05	FALSE	FALSE	FALSE	FALSE
Pleosporaceae	Fungi	family	66	7.38786	97.5973	99.8681	1.00199	17.3458	0.368715	56	738.303	757	0	1.48485	43	92451.5	1.93597e-05	179126	5.791e-07	180064	3.93553e-07	133625	0.938601	3.76506e-05	FALSE	TRUE	TRUE	TRUE
Dipodascaceae	Fungi	family	32	96.3061	97.8892	99.2084	1.04368	16.8896	0.224949	324	714.531	745	0	27.4688	428	77925.5	0.0430901	62467	0.743099	62550	0.754252	100728	3.86616e-08	3.76506e-05	TRUE	FALSE	FALSE	FALSE
Nannizziopsiaceae	Fungi	family	2	99.6042	99.6702	99.7361	1	17.1353	0.186045	755	755.5	756	0	0	0	2077	0.234232	6497	0.121665	6487	0.125271	5597	0.339922	3.76506e-05	FALSE	FALSE	FALSE	FALSE
Malasseziaceae	Fungi	family	18	66.8865	93.4623	96.7018	1.001	15.8781	0.0754468	507	707.944	733	0	0.5	5	57821.5	1.37674e-05	52862.5	0.000534692	52329.5	0.000859742	71440	1.08312e-12	3.76506e-05	TRUE	FALSE	FALSE	TRUE
Apiosporaceae	Fungi	family	11	99.2084	99.6402	100	1.00048	17.6473	0.0809803	752	754.909	758	0	0.363636	1	11287	0.00476458	30945.5	0.0190549	31516.5	0.0130089	10308.5	0.00216801	3.76506e-05	FALSE	FALSE	FALSE	FALSE
Unikaryonidae	Fungi	family	4	21.2401	21.8668	22.6913	1.01031	14.7605	0.113947	160	164.5	169	0	1.25	3	15888.5	0.000783719	8533	0.837121	5765	0.30837	16073	0.000567492	3.76506e-05	FALSE	FALSE	FALSE	FALSE
Hypocreaceae	Fungi	family	48	97.0976	99.5273	100	1.00262	17.4091	0.109946	736	753.125	758	0	1.29167	18	47378.5	1.05473e-09	117568	0.00813878	119807	0.00354628	87310	0.249168	3.76506e-05	FALSE	FALSE	FALSE	TRUE
Aspergillaceae	Fungi	family	346	66.3588	99.5116	100	1.00369	17.3081	0.163503	95	751.538	758	0	2.76012	658	333446	7.28345e-59	891176	5.93918e-19	911386	1.62096e-22	768818	0.0013677	3.76506e-05	FALSE	TRUE	TRUE	TRUE
Saccharomycetaceae	Fungi	family	113	91.029	96.3096	98.9446	1.13526	16.3675	0.302979	67	644.265	750	0	85.7611	680	325622	6.87095e-15	143442	3.24254e-12	142798	2.88955e-12	411406	9.48295e-49	3.76506e-05	TRUE	TRUE	TRUE	TRUE
Exobasidiaceae	Fungi	family	2	95.5145	95.9763	96.438	1	16.6903	0.00593457	724	727.5	731	0	0	0	6134.5	0.202129	6497	0.121665	6487	0.125271	6833	0.0880348	3.76506e-05	FALSE	FALSE	FALSE	FALSE
Lyophyllaceae	Fungi	family	50	81.1346	95.4485	99.0765	1.02505	17.916	0.311145	244	706.08	749	0	17.42	506	139274	3.50008e-06	60707	5.27944e-07	58137.5	1.11133e-07	29867	1.12931e-17	3.76506e-05	TRUE	TRUE	TRUE	TRUE
Marasmiaceae	Fungi	family	6	14.5119	84.6306	99.7361	1.02051	17.8621	0.47117	110	627.333	752	0	14.1667	54	13394	0.651388	7518	0.0961112	7727.5	0.114279	5046	0.0135775	3.76506e-05	FALSE	FALSE	FALSE	FALSE
Phacidiaceae	Fungi	family	3	99.6042	99.8241	100	1.00044	17.3207	0.0621293	754	756.333	758	0	0.333333	1	1823.5	0.0359244	8548.5	0.200167	8654.5	0.184146	6746.5	0.72618	3.76506e-05	FALSE	FALSE	FALSE	FALSE
Trichomonascaceae	Fungi	family	35	67.6781	92.4048	99.6042	1.004	16.2781	0.227831	513	697.657	753	0	2.77143	36	101424	8.29479e-06	80446.5	0.140962	78164.5	0.260902	130072	6.27073e-18	3.76506e-05	TRUE	FALSE	FALSE	TRUE
Glomerellaceae	Fungi	family	70	64.1161	98.3415	100	1.0098	17.8999	0.204195	287	738.043	758	0	7.38571	470	88328	7.10225e-08	185170	3.55205e-06	186466	2.07671e-06	33500	6.58055e-28	3.76506e-05	TRUE	TRUE	TRUE	TRUE
Mycosphaerellaceae	Fungi	family	56	93.0079	99.2603	100	1.00239	17.4334	0.231637	705	750.821	758	0	1.57143	25	54032	1.75514e-11	140986	0.000940515	143887	0.000283175	102167	0.226801	3.76506e-05	FALSE	FALSE	FALSE	TRUE
Cryptococcaceae	Fungi	family	23	60.5541	93.9027	98.6807	1.0009	16.7863	0.14527	459	711.13	747	0	0.652174	4	67135.5	0.000211035	61444	0.00539434	59990.5	0.0124317	76263.5	8.48105e-08	3.76506e-05	TRUE	FALSE	FALSE	FALSE
Ustilaginaceae	Fungi	family	41	97.6253	98.581	99.4723	1.00261	16.8216	0.139075	729	745.415	754	0	1.82927	18	87755	0.501096	104054	0.00317401	103279	0.00469181	134698	3.19429e-12	3.76506e-05	TRUE	FALSE	FALSE	FALSE
Phaffomycetaceae	Fungi	family	45	85.2243	97.1504	99.2084	1.04554	16.3267	0.232718	269	703.911	751	0	32.4889	469	115555	0.00159954	92614	0.809728	90307.5	0.949867	165428	1.42573e-21	3.76506e-05	TRUE	FALSE	FALSE	FALSE
Ophiocordycipitaceae	Fungi	family	36	96.1741	99.4044	100	1.00311	17.37	0.371501	720	751.229	758	0	2.25714	37	36058.5	5.76082e-07	75843.5	0.433657	76822.5	0.355328	77293	0.492736	3.76506e-05	FALSE	FALSE	FALSE	TRUE
Cryphonectriaceae	Fungi	family	15	99.3404	99.6394	99.8681	1.00212	17.549	0.0723416	744	753.667	757	0	1.6	11	15924	0.00149097	34793	0.29906	35860	0.201992	18618.5	0.010238	3.76506e-05	FALSE	FALSE	FALSE	FALSE
Botryosphaeriaceae	Fungi	family	30	67.5462	97.7792	99.8681	1.00365	17.5864	0.156953	509	738.5	756	0	2.66667	27	41883	0.00355824	57020	0.570827	59925.5	0.923252	34971	6.91648e-05	3.76506e-05	FALSE	FALSE	FALSE	FALSE
Trichosporonaceae	Fungi	family	51	94.723	96.9372	98.285	1.19074	17.1785	0.31842	109	594.412	740	0	140.373	635	141881	3.11198e-06	79064.5	0.00320363	74645.5	0.000512258	125760	0.00575927	3.76506e-05	FALSE	FALSE	FALSE	TRUE
Saccharomycopsidaceae	Fungi	family	10	87.7309	93.2322	96.0422	1.09226	16.6374	0.32154	92	640.4	721	1	66.3	636	33753	0.000227678	12314.5	0.0272791	11433.5	0.0146322	33035	0.000457972	3.76506e-05	FALSE	FALSE	FALSE	FALSE
Plectosphaerellaceae	Fungi	family	15	99.4723	99.6042	99.7361	1.06111	17.4659	0.188739	68	708.8	756	0	46.2	688	17427	0.0044628	39498.5	0.0342195	39895	0.0280842	25196.5	0.26719	3.76506e-05	FALSE	FALSE	FALSE	FALSE
Onygenaceae	Fungi	family	11	97.8892	99.4723	99.8681	1.00423	17.0965	0.173802	733	750.909	757	0	3.09091	17	12357	0.0109094	21491.5	0.851197	22645	0.904188	31143.5	0.019838	3.76506e-05	FALSE	FALSE	FALSE	FALSE
Saccotheciaceae	Fungi	family	18	96.7018	99.5236	100	1.04955	17.1079	0.175242	97	716.889	758	0	37.5	661	16317.5	5.28554e-05	50550.5	0.00289312	50666.5	0.00282	51096	0.00266151	3.76506e-05	FALSE	FALSE	FALSE	FALSE
Podosporaceae	Fungi	family	2	98.9446	99.2084	99.4723	1	17.3781	0.0279799	750	752	754	0	0	0	3373.5	0.687925	6497	0.121665	6487	0.125271	3962	0.968716	3.76506e-05	FALSE	FALSE	FALSE	FALSE
Ajellomycetaceae	Fungi	family	14	87.9947	97.6819	100	1.00205	17.3965	0.290389	667	738.929	758	0	1.5	8	23464.5	0.272968	30734.5	0.554762	31003.5	0.51515	28782	0.891849	3.76506e-05	FALSE	FALSE	FALSE	FALSE
Pneumocystaceae	Fungi	family	7	80.8707	88.1078	90.6332	1.00415	15.8549	0.046403	599	665.571	686	0	2.28571	14	25567	0.000203308	17662	0.234521	16932	0.348063	27823.5	8.22852e-06	3.76506e-05	TRUE	FALSE	FALSE	FALSE
Ceratobasidiaceae	Fungi	family	13	69.657	83.3976	98.285	1.17852	17.8689	0.275516	146	520.615	741	0	111.538	596	43884	2.63947e-05	12774	0.000924277	11887	0.00044538	7834.5	1.25319e-05	3.76506e-05	TRUE	FALSE	FALSE	TRUE
Didymellaceae	Fungi	family	37	74.6702	98.7128	100	1.00144	17.4128	0.150217	565	747.216	758	0	1.02703	19	45916.5	5.3055e-05	104842	1.0912e-05	105498	7.85354e-06	68741.5	0.417707	3.76506e-05	FALSE	TRUE	TRUE	FALSE
Entolomataceae	Fungi	family	3	95.1187	97.6693	98.9446	1.17829	17.8163	0.339597	409	625.667	750	0	114.667	341	7146	0.587653	4519.5	0.431484	4358	0.387173	2287.5	0.0624981	3.76506e-05	FALSE	FALSE	FALSE	FALSE
Cordycipitaceae	Fungi	family	33	71.372	97.4694	100	1.00106	17.3356	0.0844945	541	738.03	758	0	0.787879	10	44258.5	0.000880451	87278	0.00140644	87974.5	0.0010295	71956.5	0.411243	3.76506e-05	FALSE	FALSE	FALSE	FALSE
Trichocomaceae	Fungi	family	46	98.0211	99.6759	100	1.00204	17.307	0.128858	741	754.022	758	0	1.52174	7	41723	1.21157e-10	92040.5	0.920666	96839.5	0.601034	102758	0.201179	3.76506e-05	FALSE	FALSE	FALSE	TRUE
Pyriculariaceae	Fungi	family	5	99.6042	99.8945	100	1.00132	17.6099	0.0687399	754	756.2	758	0	1	4	2106.5	0.0021694	12810	0.279199	13195.5	0.219242	5218.5	0.0623445	3.76506e-05	FALSE	FALSE	FALSE	FALSE
Metschnikowiaceae	Fungi	family	54	82.8496	94.2001	96.7018	1.02187	16.5685	0.271712	324	698.667	729	0	15.3704	397	179472	2.50931e-16	144974	1.45015e-05	142584	5.66205e-05	188367	2.05535e-20	3.76506e-05	TRUE	FALSE	TRUE	TRUE
Lichtheimiaceae	Fungi	family	14	61.7414	95.2412	98.5488	1.05594	17.4522	0.239726	454	686.571	717	14	35.3571	52	36271	0.0656895	5130.5	4.18457e-08	5221	5.58687e-08	23915	0.326757	3.76506e-05	FALSE	TRUE	TRUE	FALSE
Venturiaceae	Fungi	family	8	98.285	99.0435	99.2084	1.00369	17.61	0.184699	731	748.75	752	0	2	14	14855.5	0.696658	21517.5	0.0911341	21472.5	0.0956972	9056	0.0321771	3.76506e-05	FALSE	FALSE	FALSE	FALSE
Taiwanofungaceae	Fungi	family	1	99.3404	99.3404	99.3404	1.00266	17.3179	nan	751	751	751	2	2	2	1609.5	0.726157	1461.5	0.6213	1500	0.647507	2307.5	0.800723	3.76506e-05	FALSE	FALSE	FALSE	FALSE
Herpotrichiellaceae	Fungi	family	39	34.6966	97.0807	100	1.01684	17.3057	0.187449	238	724.538	758	0	11.3333	405	40043	1.20196e-07	113399	8.42275e-07	114118	5.73862e-07	86764.5	0.258863	3.76506e-05	FALSE	TRUE	TRUE	TRUE
Phaeosphaeriaceae	Fungi	family	13	98.5488	99.3708	100	1.00051	17.5171	0.224095	747	752.846	758	0	0.384615	3	18979.5	0.0845113	37769.5	0.00446416	37825.5	0.00449195	19054.5	0.0899093	3.76506e-05	FALSE	FALSE	FALSE	FALSE
Sclerotiniaceae	Fungi	family	41	97.4934	99.5515	100	1.0004	17.4765	0.774122	739	754.325	758	0	0.275	4	40067	3.89394e-08	120850	1.86249e-08	120629	2.65448e-08	49111.5	7.84372e-06	3.76506e-05	TRUE	TRUE	TRUE	TRUE
Chaetomiaceae	Fungi	family	12	87.9947	97.8782	100	1.00121	17.3033	0.102518	667	741.167	758	0	0.75	4	16498.5	0.0560541	32285.5	0.0383923	32455	0.0355156	27438	0.416749	3.76506e-05	FALSE	FALSE	FALSE	FALSE
Erysiphaceae	Fungi	family	14	69.657	94.7983	99.6042	1.00608	18.2631	0.489247	528	714.214	754	0	4.35714	34	28351	0.980697	27115	0.788689	27011	0.771	4562	5.90285e-08	3.76506e-05	TRUE	FALSE	FALSE	FALSE
Hygrophoraceae	Fungi	family	4	89.9736	94.1293	97.3615	1.02163	17.6648	0.508602	673	700.5	735	0	13	42	12929.5	0.036857	5509	0.255086	5513.5	0.258553	5553	0.282455	3.76506e-05	FALSE	FALSE	FALSE	FALSE
Russulaceae	Fungi	family	36	82.19	94.4994	98.8127	1.06202	17.8694	0.265712	516	672.361	742	1	43.9444	229	105231	3.32437e-06	25621	4.17134e-12	24996.5	2.84332e-12	21617	3.87856e-13	3.76506e-05	TRUE	TRUE	TRUE	TRUE
Phallaceae	Fungi	family	2	92.3483	95.1847	98.0211	1.31447	17.5903	0.613709	362	528.5	695	5	193	381	5937	0.247889	986.5	0.0553157	999.5	0.0577384	3064	0.558387	3.76506e-05	FALSE	FALSE	FALSE	FALSE
Agaricaceae	Fungi	family	26	84.5646	96.3111	99.6042	1.01421	17.5465	0.332989	641	720.385	752	0	9.65385	65	66219	0.0207354	35098	0.00255705	34397	0.00180197	40098	0.0393855	3.76506e-05	FALSE	FALSE	FALSE	FALSE
Pleurotaceae	Fungi	family	12	86.9393	97.2405	99.6042	1.03614	17.483	0.134061	574	710.667	748	1	26.4167	153	28043.5	0.342257	10970	0.000690621	11186.5	0.00090202	18619	0.169405	3.76506e-05	FALSE	FALSE	FALSE	FALSE
Pucciniaceae	Fungi	family	12	12.1372	85.8949	95.2507	1.3763	18.9511	0.850656	22	402.5	715	0	248.583	699	41719	1.437e-05	8364	4.87856e-05	7415	1.86059e-05	956	8.757e-09	3.76506e-05	TRUE	TRUE	FALSE	TRUE
Cladoniaceae	Fungi	family	6	95.1187	98.8127	99.7361	1.00289	17.4008	0.0509232	719	746.833	754	1	2.16667	4	9553	0.370931	8910.5	0.246554	9209.5	0.296267	11192	0.755227	3.76506e-05	FALSE	FALSE	FALSE	FALSE
Glomeraceae	Fungi	family	11	80.0792	92.6481	96.1741	1.00554	18.6983	0.175592	603	698.455	724	0	3.81818	6	36997.5	0.000127242	13361	0.0180554	13343.5	0.0184648	757.5	3.02963e-08	3.76506e-05	TRUE	FALSE	FALSE	FALSE
Hymenochaetaceae	Fungi	family	14	52.5066	92.8289	99.2084	1.07604	17.4776	0.3412	173	661.643	751	0	42	288	36771.5	0.0505453	21503.5	0.109729	21250.5	0.0988885	25287	0.505523	3.76506e-05	FALSE	FALSE	FALSE	FALSE
Physalacriaceae	Fungi	family	23	82.3219	97.5393	99.7361	1.0328	17.8312	0.258011	596	717.217	750	2	22.1304	137	50380.5	0.477155	16407.5	2.96323e-08	17061	6.91643e-08	15693.5	4.36697e-08	3.76506e-05	TRUE	TRUE	TRUE	FALSE
Laetiporaceae	Fungi	family	1	98.8127	98.8127	98.8127	1.10547	17.6934	nan	674	674	674	75	75	75	2038	0.986285	217	0.109434	234	0.114827	786.5	0.291518	3.76506e-05	FALSE	FALSE	FALSE	FALSE
Mucoraceae	Fungi	family	25	92.7441	97.3193	98.9446	1.07625	17.4193	0.139565	642	690.68	711	37	47	93	65291.5	0.0109069	7194	1.80952e-14	7301.5	2.89371e-14	45429.5	0.400016	3.76506e-05	FALSE	TRUE	TRUE	FALSE
Schizosaccharomycetaceae	Fungi	family	4	94.591	95.7784	96.438	1.01825	16.294	0.0484022	704	712.75	717	13	13.25	14	12427.5	0.0612489	2321.5	0.0106281	2432	0.0127108	14854	0.00346994	3.76506e-05	FALSE	FALSE	FALSE	FALSE
Sparassidaceae	Fungi	family	2	99.3404	99.4063	99.4723	1.01923	17.5093	0.042073	728	739	750	3	14.5	26	3034	0.543201	1615	0.128203	1716	0.147149	2735	0.432287	3.76506e-05	FALSE	FALSE	FALSE	FALSE
Strophariaceae	Fungi	family	21	90.1055	97.1102	99.6042	1.07754	17.8039	0.241508	411	681	754	1	55.0952	331	51611.5	0.0837441	23408	0.000243943	22517	0.000133642	14462.5	1.90761e-07	3.76506e-05	TRUE	FALSE	FALSE	FALSE
Omphalotaceae	Fungi	family	16	97.2296	98.3757	99.2084	1.12971	17.7482	0.452349	43	653.188	750	0	92.5	697	35562.5	0.481499	18154.5	0.00172644	18107	0.00176716	18163	0.00256389	3.76506e-05	FALSE	FALSE	FALSE	FALSE
Morchellaceae	Fungi	family	23	87.467	98.4915	99.7361	1.00917	17.778	0.0617681	658	739.696	753	1	6.86957	78	38728	0.170199	24832	6.70046e-05	26126.5	0.000193811	13896.5	6.76332e-09	3.76506e-05	TRUE	FALSE	FALSE	FALSE
Hericiaceae	Fungi	family	5	79.2876	93.8786	99.0765	1.04062	17.5039	0.20719	593	683.6	750	1	28	129	13665.5	0.169313	7033	0.224776	6593.5	0.167308	7628.5	0.348554	3.76506e-05	FALSE	FALSE	FALSE	FALSE
Thermoascaceae	Fungi	family	7	99.6042	99.8681	100	1.00302	17.3078	0.058066	753	754.714	758	0	2.28571	4	3477.5	0.000549469	11430.5	0.366029	12286.5	0.539847	16236.5	0.486692	3.76506e-05	FALSE	FALSE	FALSE	FALSE
Polyporaceae	Fungi	family	42	58.1794	97.1824	99.7361	1.01505	17.5169	0.1639	414	726.643	754	0	10	151	80774	0.601256	53240	1.73536e-05	53623	2.43435e-05	60779	0.00168543	3.76506e-05	FALSE	TRUE	TRUE	FALSE
Valsaceae	Fungi	family	8	99.7361	99.9011	100	1.00182	17.5157	0.0647286	751	756.25	758	0	1	6	3259.5	9.20717e-05	21775.5	0.0766424	21801.5	0.0769133	10919	0.114972	3.76506e-05	FALSE	FALSE	FALSE	FALSE
Sordariaceae	Fungi	family	18	90.2375	98.2337	100	1.00382	17.6008	0.235916	684	742	758	0	2.61111	32	32306.5	0.417798	50898.5	0.00227553	50552	0.00304778	21946	0.00382944	3.76506e-05	FALSE	FALSE	FALSE	FALSE
Teratosphaeriaceae	Fungi	family	19	58.971	96.8407	99.8681	1.15819	17.3146	0.330396	97	622.684	757	0	111.368	660	28589.5	0.0552648	38039	0.952431	38167	0.973349	42686.5	0.383214	3.76506e-05	FALSE	FALSE	FALSE	FALSE
Orbiliaceae	Fungi	family	9	73.219	96.2328	99.4723	1.00044	17.4014	0.207727	555	729.111	754	0	0.333333	1	18202	0.989952	25645.5	0.0265696	25566.5	0.0290941	15676.5	0.483886	3.76506e-05	FALSE	FALSE	FALSE	FALSE
Lipomycetaceae	Fungi	family	10	79.2876	95.3958	97.8892	1.00855	16.5981	0.184702	600	716.8	738	0	6.3	42	28299	0.027423	17869	0.517245	16985.5	0.373042	34640	8.14102e-05	3.76506e-05	FALSE	FALSE	FALSE	FALSE
Zaghouaniaceae	Fungi	family	1	95.6464	95.6464	95.6464	1.21931	20.4329	nan	576	576	576	149	149	149	3146.5	0.33208	145.5	0.0960469	150.5	0.0987979	6.5	0.0844193	3.76506e-05	FALSE	FALSE	FALSE	FALSE
Ceratocystidaceae	Fungi	family	39	83.6412	98.7349	100	1.00195	17.1769	0.118671	634	746.974	757	0	1.4359	30	63398.5	0.0362945	113252	9.37529e-07	113872	6.86405e-07	105238	0.000250993	3.76506e-05	FALSE	TRUE	TRUE	FALSE
Microascaceae	Fungi	family	9	96.7018	98.9592	99.8681	1.00266	17.4682	0.121107	732	748.222	756	0	1.88889	6	14091.5	0.244585	17299	0.799435	17435.5	0.83174	14265.5	0.269526	3.76506e-05	FALSE	FALSE	FALSE	FALSE
Pleurostomataceae	Fungi	family	1	99.7361	99.7361	99.7361	1.00265	17.5003	nan	754	754	754	2	2	2	883	0.329727	1461.5	0.6213	1589	0.705046	1382.5	0.587658	3.76506e-05	FALSE	FALSE	FALSE	FALSE
Coniochaetaceae	Fungi	family	12	99.3404	99.8131	100	1.07618	17.3974	0.242357	66	699	758	0	57.5833	691	7282.5	2.73881e-05	35737	0.0031152	35693	0.00340411	24744	0.885368	3.76506e-05	FALSE	FALSE	FALSE	TRUE
Phyllostictaceae	Fungi	family	5	70.1847	93.7995	100	1.00132	17.2994	0.0422388	532	710	757	0	1	3	6856.5	0.214563	11781.5	0.50081	12567.5	0.326983	11823.5	0.499777	3.76506e-05	FALSE	FALSE	FALSE	FALSE
Sporidiobolaceae	Fungi	family	22	46.1741	93.5596	97.4934	1.00267	16.8347	0.0879844	350	707.409	738	0	1.77273	10	67424	2.54659e-05	50340	0.260087	48588	0.42928	72203	3.33788e-07	3.76506e-05	TRUE	FALSE	FALSE	TRUE
Peribolosporaceae	Fungi	family	2	95.7784	96.1741	96.5699	1.00275	16.9485	0.0152695	723	727	731	1	2	3	6044.5	0.222155	3233	0.614303	2977.5	0.508673	6310	0.165182	3.76506e-05	FALSE	FALSE	FALSE	FALSE
Rhizopogonaceae	Fungi	family	11	58.3113	88.8223	98.8127	1.0042	17.4821	0.261247	441	670.455	743	0	2.81818	7	34911.5	0.000995361	18517	0.325077	17495	0.211014	18348.5	0.325118	3.76506e-05	FALSE	FALSE	FALSE	FALSE
Phaeolaceae	Fungi	family	1	74.2744	74.2744	74.2744	1.0302	17.5977	nan	546	546	546	17	17	17	3860.5	0.113283	522.5	0.183828	503.5	0.180727	1089.5	0.42707	3.76506e-05	FALSE	FALSE	FALSE	FALSE
Ophiostomataceae	Fungi	family	68	87.9947	98.933	100	1.00088	17.2484	0.20644	660	749.265	758	0	0.647059	7	90860.5	1.67194e-06	187827	5.87016e-08	188893	3.66303e-08	161743	0.0102373	3.76506e-05	FALSE	TRUE	TRUE	TRUE
Arachnomycetaceae	Fungi	family	1	62.1372	62.1372	62.1372	1.01699	16.9566	nan	463	463	463	8	8	8	3922.5	0.101652	720	0.248736	636.5	0.222125	3149.5	0.328799	3.76506e-05	FALSE	FALSE	FALSE	FALSE
Hypoxylaceae	Fungi	family	46	98.0211	99.7247	100	1.00063	17.487	0.084452	743	755.565	758	0	0.347826	4	32123	2.03854e-14	137515	5.31833e-09	137774	5.25665e-09	68629	0.0024839	3.76506e-05	FALSE	TRUE	TRUE	TRUE
Mrakiaceae	Fungi	family	9	91.1609	93.2571	94.8549	1.00389	17.0052	0.230795	691	704.222	711	0	2.66667	9	30998.5	0.000237772	19754.5	0.636335	19748.5	0.639455	26705.5	0.0139643	3.76506e-05	FALSE	FALSE	FALSE	FALSE
Morosphaeriaceae	Fungi	family	1	99.6042	99.6042	99.6042	1.00132	17.8363	nan	754	754	754	1	1	1	1194	0.479343	2051.5	0.976233	2167.5	0.894813	488.5	0.189831	3.76506e-05	FALSE	FALSE	FALSE	FALSE
Shiraiaceae	Fungi	family	2	99.7361	99.8021	99.8681	1.00661	17.2988	0.0218972	747	752	757	0	4.5	9	1371	0.105544	3933	0.949113	3959	0.962346	4778	0.64815	3.76506e-05	FALSE	FALSE	FALSE	FALSE
Bionectriaceae	Fungi	family	12	99.6042	99.923	100	1.00143	17.619	0.312651	753	756.333	758	0	1.08333	3	4185	6.98929e-07	27683	0.373305	29230.5	0.200572	14795	0.0202233	3.76506e-05	FALSE	FALSE	FALSE	TRUE
Gnomoniaceae	Fungi	family	4	89.0501	95.8773	99.6042	1.00334	17.5307	0.172707	675	724.25	754	0	2.5	8	9808	0.455425	8071.5	0.999645	7973	0.965976	5493	0.271065	3.76506e-05	FALSE	FALSE	FALSE	FALSE
Psathyrellaceae	Fungi	family	8	1.71504	84.0864	98.9446	1.17906	17.4688	1.19924	13	509	748	0	128.375	606	20795	0.157611	8517	0.0166525	8563	0.0179467	10302	0.0777865	3.76506e-05	FALSE	FALSE	FALSE	FALSE
Meripilaceae	Fungi	family	1	98.0211	98.0211	98.0211	1.00269	17.664	nan	741	741	741	2	2	2	2415.5	0.732617	1461.5	0.6213	1417	0.595673	863.5	0.322871	3.76506e-05	FALSE	FALSE	FALSE	FALSE
Quaeritorhizaceae	Fungi	family	1	79.5515	79.5515	79.5515	1.00663	17.6912	nan	599	599	599	4	4	4	3818.5	0.121741	1013	0.371933	975.5	0.357004	795.5	0.295073	3.76506e-05	FALSE	FALSE	FALSE	FALSE
Rhizophlyctidaceae	Fungi	family	1	92.876	92.876	92.876	1.00142	17.6898	nan	703	703	703	1	1	1	3491	0.205504	2051.5	0.976233	1735	0.803053	801.5	0.29746	3.76506e-05	FALSE	FALSE	FALSE	FALSE
Xylariaceae	Fungi	family	51	47.3615	97.3899	100	1.00254	17.6522	0.130965	359	736.588	758	0	1.62745	16	72015.5	0.000221317	116738	0.0865672	118100	0.0612364	49048.5	1.36439e-10	3.76506e-05	TRUE	FALSE	FALSE	FALSE
Chytriomycetaceae	Fungi	family	13	38.6544	80.617	88.6544	1.13166	17.3563	0.253107	292	533.615	609	1	77.4615	255	48830	7.45728e-08	5007.5	1.74753e-07	4176.5	6.69538e-08	26728.5	0.89531	3.76506e-05	FALSE	TRUE	TRUE	TRUE
Chytridiaceae	Fungi	family	6	81.2665	85.752	91.5567	1.0425	17.5316	0.35938	573	625	684	3	25	89	22221	0.000389409	3722	0.00235777	3682	0.00237591	9635	0.390853	3.76506e-05	FALSE	FALSE	FALSE	FALSE
Borealophlyctidaceae	Fungi	family	1	91.5567	91.5567	91.5567	1.02017	17.4626	nan	680	680	680	14	14	14	3552.5	0.187208	565	0.196612	588.5	0.206464	1561.5	0.6978	3.76506e-05	FALSE	FALSE	FALSE	FALSE
Gonapodyaceae	Fungi	family	2	71.7678	79.2876	86.8074	1.07511	17.5454	0.22303	540	553	566	4	48	92	7562.5	0.0320917	1198.5	0.0745706	1118	0.0682149	2691	0.41677	3.76506e-05	FALSE	FALSE	FALSE	FALSE
Blastocladiaceae	Fungi	family	5	73.3509	82.1108	86.4116	1.13898	17.2463	0.398982	285	536.8	645	0	85.6	369	18822	0.000792348	5292	0.0566538	5182.5	0.052531	11799.5	0.505657	3.76506e-05	FALSE	FALSE	FALSE	FALSE
Powellomycetaceae	Fungi	family	5	92.6121	93.6148	95.2507	1.01358	17.0753	0.103701	684	700	717	3	9.6	18	17087	0.00716886	3862.5	0.0133595	3949	0.0152571	14723.5	0.0735109	3.76506e-05	FALSE	FALSE	FALSE	FALSE
Lobulomycetaceae	Fungi	family	2	80.0792	81.9261	83.7731	1.01049	17.0262	0.00837987	601	615.5	630	5	5.5	6	7567	0.0318729	1725	0.146483	1569	0.123173	6107	0.206079	3.76506e-05	FALSE	FALSE	FALSE	FALSE
Spizellomycetaceae	Fungi	family	4	90.3694	92.942	95.2507	1.01188	16.9105	0.0760914	669	696.25	719	2	8.25	16	13742	0.014835	3786.5	0.0569644	3711.5	0.0540753	12803	0.0412401	3.76506e-05	FALSE	FALSE	FALSE	FALSE
Kappamycetaceae	Fungi	family	2	60.9499	63.0607	65.1715	1.00709	16.3369	0.087909	462	474.5	487	0	3.5	7	7840.5	0.0207667	4013	0.989214	3936	0.950888	7326	0.0448967	3.76506e-05	FALSE	FALSE	FALSE	FALSE
Umbilicariaceae	Fungi	family	10	90.5013	98.5884	100	1.06841	17.4664	0.181499	609	703.9	757	0	43.4	143	12763.5	0.0442152	11182.5	0.0115514	11656	0.0173431	16343	0.303021	3.76506e-05	FALSE	FALSE	FALSE	FALSE
Dimargaritaceae	Fungi	family	2	81.2665	85.686	90.1055	1.30747	17.3634	0.176959	264	440	616	0	209.5	419	7404	0.040663	3322.5	0.654379	3316	0.65323	4031	0.998302	3.76506e-05	FALSE	FALSE	FALSE	FALSE
Kickxellaceae	Fungi	family	11	53.8259	86.9993	93.4037	1.04486	16.7812	0.155	407	629.455	706	1	30	189	39735	5.6184e-06	11561	0.00442268	10591	0.00200891	36547.5	0.000192297	3.76506e-05	FALSE	FALSE	FALSE	TRUE
Neocallimastigaceae	Fungi	family	8	49.7361	70.8608	88.1266	1.10385	18.2169	0.414921	367	481.5	636	4	55.625	251	30706.5	9.762e-06	4174	0.000171162	3707.5	0.000103078	1926	1.64548e-05	3.76506e-05	TRUE	FALSE	FALSE	TRUE
Fereydouniaceae	Fungi	family	1	55.0132	55.0132	55.0132	1	16.166	nan	417	417	417	0	0	0	3940	0.0985475	3248.5	0.273801	3243.5	0.278417	3845.5	0.115233	3.76506e-05	FALSE	FALSE	FALSE	FALSE
Inocybaceae	Fungi	family	1	89.4459	89.4459	89.4459	1.0177	17.8548	nan	666	666	666	12	12	12	3630	0.165901	606.5	0.209711	617.5	0.215827	456.5	0.180701	3.76506e-05	FALSE	FALSE	FALSE	FALSE
Bulleraceae	Fungi	family	1	94.723	94.723	94.723	1.00139	16.7848	nan	717	717	717	1	1	1	3303.5	0.269215	2051.5	0.976233	1760	0.8202	3351.5	0.250038	3.76506e-05	FALSE	FALSE	FALSE	FALSE
Erythrogloeaceae	Fungi	family	1	99.8681	99.8681	99.8681	1	17.9675	nan	757	757	757	0	0	0	488	0.188791	3248.5	0.273801	3243.5	0.278417	318.5	0.145039	3.76506e-05	FALSE	FALSE	FALSE	FALSE
Dermateaceae	Fungi	family	9	99.3404	99.7655	100	1.00235	17.6921	0.143878	751	754.556	757	0	1.66667	4	6663	0.00100264	17179	0.772115	17903	0.940374	7718.5	0.00289085	3.76506e-05	FALSE	FALSE	FALSE	FALSE
Candelariaceae	Fungi	family	3	95.1187	97.0097	99.3404	1.00092	17.1669	0.175064	719	734.667	753	0	0.666667	2	7781	0.391299	7958.5	0.327984	7859	0.356537	8049.5	0.318754	3.76506e-05	FALSE	FALSE	FALSE	FALSE
Lichinaceae	Fungi	family	3	97.2296	97.8012	98.8127	1.0009	17.0659	0.043005	737	740.667	748	0	0.666667	1	7416	0.498922	7351.5	0.505053	7091	0.596195	8959.5	0.147408	3.76506e-05	FALSE	FALSE	FALSE	FALSE
Coniocybaceae	Fungi	family	2	98.0211	98.8786	99.7361	1.00066	16.9859	0.0710572	743	749	755	0	0.5	1	3298.5	0.654695	5300	0.426556	5491.5	0.362591	6208	0.184895	3.76506e-05	FALSE	FALSE	FALSE	FALSE
Thelocarpaceae	Fungi	family	2	97.4934	98.5488	99.6042	1	16.8244	0.0797651	739	747	755	0	0	0	3810	0.891487	6497	0.121665	6487	0.125271	6599	0.117917	3.76506e-05	FALSE	FALSE	FALSE	FALSE
Geoglossaceae	Fungi	family	7	79.1557	93.9502	99.2084	1.00258	17.5243	0.693004	599	710.286	749	1	1.85714	4	18454	0.159754	11552	0.388078	10788	0.265508	14868.5	0.801628	3.76506e-05	FALSE	FALSE	FALSE	FALSE
Iodosphaeriaceae	Fungi	family	1	95.7784	95.7784	95.7784	1.06749	19.8805	nan	680	680	680	46	46	46	3121	0.343122	278	0.121985	311.5	0.131472	9.5	0.0848848	3.76506e-05	FALSE	FALSE	FALSE	FALSE
Bertiaceae	Fungi	family	1	99.4723	99.4723	99.4723	1.22944	19.0214	nan	581	581	581	173	173	173	1424.5	0.610579	127.5	0.0928921	144.5	0.0977186	29.5	0.0880415	3.76506e-05	FALSE	FALSE	FALSE	FALSE
Filobasidiaceae	Fungi	family	15	91.8206	93.2542	94.9868	1.00755	16.9011	0.121083	629	701.6	719	0	5.26667	67	51745	1.94603e-06	33889	0.405864	31431.5	0.789965	48021.5	7.82214e-05	3.76506e-05	FALSE	FALSE	FALSE	TRUE
Camptobasidiaceae	Fungi	family	2	94.1953	95.2507	96.3061	1.0007	16.8388	0.0365839	713	721.5	730	0	0.5	1	6381	0.154071	5300	0.426556	4992.5	0.549564	6568	0.122413	3.76506e-05	FALSE	FALSE	FALSE	FALSE
Kriegeriaceae	Fungi	family	1	69.1293	69.1293	69.1293	1	16.8857	nan	524	524	524	0	0	0	3890	0.107625	3248.5	0.273801	3243.5	0.278417	3227.5	0.296663	3.76506e-05	FALSE	FALSE	FALSE	FALSE
Acarosporaceae	Fungi	family	4	92.6121	98.1201	100	1.0319	17.1272	0.194576	619	721.5	758	0	22.25	83	4281	0.103633	6407.5	0.46007	6883.5	0.60011	11173	0.180094	3.76506e-05	FALSE	FALSE	FALSE	FALSE
Ancylistaceae	Fungi	family	4	74.6702	79.7493	85.3562	1.1738	17.5228	0.590876	250	502	602	1	102.5	397	15216	0.00214355	4251.5	0.0897079	3678	0.0522534	7244	0.727872	3.76506e-05	FALSE	FALSE	FALSE	FALSE
Piptocephalidaceae	Fungi	family	4	45.5145	67.3153	90.6332	1.11515	16.71	0.462241	345	440	593	0	70.25	253	15320	0.00184405	5831	0.319748	5300	0.220881	13019	0.0328465	3.76506e-05	FALSE	FALSE	FALSE	FALSE
Rhizopodaceae	Fungi	family	7	79.0237	93.5733	98.153	1.27244	17.4852	0.254544	177	533.143	708	33	176.143	565	21336.5	0.0192015	1284.5	1.62453e-05	1293	1.83116e-05	10749.5	0.277335	3.76506e-05	FALSE	TRUE	TRUE	FALSE
Backusellaceae	Fungi	family	13	94.0633	96.1335	97.3615	1.14615	17.6983	0.0758223	620	641.231	652	82	87.4615	94	38974	0.00241463	2531.5	5.41545e-09	2519.5	6.44109e-09	10333.5	0.000161334	3.76506e-05	FALSE	TRUE	TRUE	FALSE
Umbelopsidaceae	Fungi	family	5	96.0422	97.7573	98.5488	1.02429	16.9543	0.0417683	710	723	729	17	18	19	12457	0.362754	2547.5	0.00272914	2744.5	0.00370398	15740.5	0.0292133	3.76506e-05	FALSE	FALSE	FALSE	FALSE
Globomycetaceae	Fungi	family	2	55.1451	69.7889	84.4327	1.02549	16.7425	0.209136	398	518	638	2	11	20	7676.5	0.0269293	1951.5	0.19031	1731	0.149783	6687	0.10586	3.76506e-05	FALSE	FALSE	FALSE	FALSE
Phakopsoraceae	Fungi	family	1	92.4802	92.4802	92.4802	1.82026	20.7791	nan	164	164	164	537	537	537	3516	0.197915	48	0.0799399	41.5	0.0806186	1.5	0.083648	3.76506e-05	FALSE	FALSE	FALSE	FALSE
Ramicandelaberaceae	Fungi	family	1	73.8786	73.8786	73.8786	1.03929	17.0554	nan	538	538	538	22	22	22	3862.5	0.112892	473.5	0.169865	443.5	0.164048	3014.5	0.389549	3.76506e-05	FALSE	FALSE	FALSE	FALSE
Mortierellaceae	Fungi	family	50	78.7599	94.4274	97.8892	1.05178	17.5248	0.126467	568	679.22	735	3	36.54	56	156062	2.60737e-11	18552.5	8.88731e-25	19996.5	9.7962e-24	68674	0.000109486	3.76506e-05	FALSE	TRUE	TRUE	TRUE
Diaporthaceae	Fungi	family	20	98.0211	99.7098	100	1.00244	17.8704	0.075195	742	754.1	758	0	1.7	15	14420	6.63409e-07	43791	0.494889	45646.5	0.296128	8997	1.97722e-09	3.76506e-05	TRUE	FALSE	FALSE	TRUE
Cunninghamellaceae	Fungi	family	13	94.3272	97.0773	98.6807	1.0986	17.3768	0.220867	583	674.846	727	15	61	165	35018	0.0364187	4474.5	8.53176e-08	4630.5	1.23664e-07	26035.5	0.973496	3.76506e-05	FALSE	TRUE	TRUE	FALSE
Drepanopezizaceae	Fungi	family	4	99.3404	99.6372	99.8681	1.00066	17.6675	0.139429	752	754.75	757	0	0.5	1	4174.5	0.0942797	10600	0.26084	10803	0.227083	3603	0.0557461	3.76506e-05	FALSE	FALSE	FALSE	FALSE
Pisolithaceae	Fungi	family	8	94.591	97.1801	98.4169	1.35402	18.0775	0.273393	192	497.875	717	11	238.75	554	21159	0.127592	1747.5	6.17553e-06	1825	7.77665e-06	2425	3.22931e-05	3.76506e-05	TRUE	TRUE	TRUE	FALSE
Choanephoraceae	Fungi	family	3	95.2507	96.2621	97.2296	1.07636	17.3187	0.127394	653	683.667	701	25	46	84	8928.5	0.153712	1051.5	0.0102679	1066.5	0.0109323	6639.5	0.766393	3.76506e-05	FALSE	FALSE	FALSE	FALSE
Ascosphaeraceae	Fungi	family	5	48.285	77.8892	96.438	1.02701	16.8727	0.177864	324	579.6	731	0	10.8	42	18221	0.00178071	8457.5	0.517146	8301.5	0.48028	16065.5	0.0211369	3.76506e-05	FALSE	FALSE	FALSE	FALSE
Zalariaceae	Fungi	family	1	100	100	100	1	16.9111	nan	758	758	758	0	0	0	141.5	0.106968	3248.5	0.273801	3243.5	0.278417	3199.5	0.307948	3.76506e-05	FALSE	FALSE	FALSE	FALSE
Sporocadaceae	Fungi	family	18	95.3826	99.1571	100	1.00037	17.7045	0.0505425	723	751.333	758	0	0.277778	3	19481	0.00066623	54619	0.000127879	54591	0.000142554	13810	5.68922e-06	3.76506e-05	TRUE	FALSE	FALSE	FALSE
Tremellaceae	Fungi	family	3	94.4591	95.3386	96.1741	1.00046	16.9669	0.132815	716	722.333	728	0	0.333333	1	9572.5	0.0808056	8548.5	0.200167	8283	0.254936	9337.5	0.101759	3.76506e-05	FALSE	FALSE	FALSE	FALSE
Periconiaceae	Fungi	family	3	99.2084	99.4283	99.6042	1.00177	17.6382	0.173002	751	752.333	754	1	1.33333	2	4364	0.402355	5564.5	0.802406	5723	0.866632	3029.5	0.135067	3.76506e-05	FALSE	FALSE	FALSE	FALSE
Sporormiaceae	Fungi	family	5	99.0765	99.5251	99.8681	1.00639	17.208	0.1106	727	749.6	757	0	4.8	24	5770	0.0972098	13447.5	0.181675	13466.5	0.181627	13200.5	0.22852	3.76506e-05	FALSE	FALSE	FALSE	FALSE
Syncephalastraceae	Fungi	family	5	97.3615	97.7045	97.8892	1.04267	17.1616	0.0500996	707	710.8	713	29	29.8	31	12698.5	0.315904	1995	0.00129852	2126.5	0.00165174	13903.5	0.140367	3.76506e-05	FALSE	FALSE	FALSE	FALSE
Cladosporiaceae	Fungi	family	17	0.923483	93.8072	100	1.09084	17.1069	0.840817	7	644.529	758	0	66.5294	671	18987	0.00144642	45369	0.017124	45430	0.0171253	40521.5	0.190299	3.76506e-05	FALSE	FALSE	FALSE	FALSE
Schizophyllaceae	Fungi	family	2	97.4934	98.0871	98.6807	1.10094	17.5684	0.221545	601	669.5	738	1	74	147	4731.5	0.672338	2198.5	0.248345	2038	0.211906	2505	0.354897	3.76506e-05	FALSE	FALSE	FALSE	FALSE
Mycenaceae	Fungi	family	26	51.3193	95.8545	98.6807	1.17564	18.4815	0.434819	271	602.962	738	3	123.615	471	67089.5	0.0139309	10346	2.54655e-13	10702.5	5.38645e-13	4372	7.19822e-16	3.76506e-05	TRUE	TRUE	TRUE	FALSE
Verrucariaceae	Fungi	family	2	98.9446	99.2744	99.6042	1.00265	17.6499	0.447429	750	750.5	751	0	2	4	3143	0.587996	4261.5	0.886999	4341.5	0.848257	2540	0.366074	3.76506e-05	FALSE	FALSE	FALSE	FALSE
Sphaerophragmiaceae	Fungi	family	1	94.723	94.723	94.723	1.02228	20.7727	nan	702	702	702	16	16	16	3303.5	0.269215	537	0.188118	568.5	0.200181	2.5	0.0838018	3.76506e-05	FALSE	FALSE	FALSE	FALSE
Aplosporellaceae	Fungi	family	1	99.7361	99.7361	99.7361	1.01058	17.2972	nan	748	748	748	8	8	8	883	0.329727	720	0.248736	787	0.276685	2401.5	0.738944	3.76506e-05	FALSE	FALSE	FALSE	FALSE
Arthrodermataceae	Fungi	family	20	96.7018	99.4195	100	1.00046	16.9517	0.03015	733	753.25	758	0	0.35	2	23142	0.00096903	57198	0.000826628	58149	0.000443291	62998	1.29885e-05	3.76506e-05	TRUE	FALSE	FALSE	FALSE
Amanitaceae	Fungi	family	16	73.7467	94.6158	98.9446	1.13199	17.6372	0.428326	268	654.312	750	0	62.875	466	44216	0.0104727	16248	0.000375805	15859	0.000291464	19239	0.00535631	3.76506e-05	FALSE	FALSE	FALSE	FALSE
Boletaceae	Fungi	family	19	81.0026	92.9246	98.9446	1.01759	17.5464	0.214405	600	692.368	745	0	12	102	58114	9.95501e-05	24180.5	0.00397835	23121	0.00208087	25858.5	0.0146643	3.76506e-05	FALSE	FALSE	FALSE	FALSE
Pertusariaceae	Fungi	family	2	99.3404	99.4063	99.4723	1.00133	17.6788	0.748694	752	752.5	753	1	1	1	3034	0.543201	4103	0.966147	4178	0.929002	2988	0.527747	3.76506e-05	FALSE	FALSE	FALSE	FALSE
Lobariaceae	Fungi	family	3	88.6544	95.6904	99.3404	1.00498	17.6669	0.148997	670	721.667	748	2	3.66667	5	7112.5	0.599152	3376.5	0.169661	3389.5	0.174122	2755.5	0.103011	3.76506e-05	FALSE	FALSE	FALSE	FALSE
Mycoblastaceae	Fungi	family	1	98.9446	98.9446	98.9446	1.00667	17.7749	nan	745	745	745	5	5	5	1949	0.953394	902	0.321407	969	0.35401	592.5	0.221845	3.76506e-05	FALSE	FALSE	FALSE	FALSE
Peltigeraceae	Fungi	family	1	77.0449	77.0449	77.0449	1.00171	17.6153	nan	583	583	583	1	1	1	3840	0.117352	2051.5	0.976233	1680.5	0.766011	1025.5	0.395739	3.76506e-05	FALSE	FALSE	FALSE	FALSE
Trapeliaceae	Fungi	family	12	98.9446	99.6812	100	1.00354	17.1942	0.142175	736	753.833	758	0	1.75	18	10457	0.000655408	32651.5	0.030424	33060	0.0240261	31317	0.0761009	3.76506e-05	FALSE	FALSE	FALSE	FALSE
Graphidaceae	Fungi	family	3	91.2929	96.2621	98.9446	1.00312	17.2012	0.220419	692	727.333	750	0	2.33333	7	7693	0.41587	7261.5	0.535009	7307	0.522054	7538.5	0.457263	3.76506e-05	FALSE	FALSE	FALSE	FALSE
Icmadophilaceae	Fungi	family	1	99.8681	99.8681	99.8681	1.00132	17.4241	nan	756	756	756	1	1	1	488	0.188791	2051.5	0.976233	2346.5	0.771417	1743.5	0.816716	3.76506e-05	FALSE	FALSE	FALSE	FALSE
Barbatosphaeriaceae	Fungi	family	1	97.3615	97.3615	97.3615	1	17.3973	nan	738	738	738	0	0	0	2665	0.57815	3248.5	0.273801	3243.5	0.278417	1880.5	0.909277	3.76506e-05	FALSE	FALSE	FALSE	FALSE
Ophioparmaceae	Fungi	family	1	96.9657	96.9657	96.9657	1	17.2787	nan	735	735	735	0	0	0	2795	0.504247	3248.5	0.273801	3243.5	0.278417	2468.5	0.695892	3.76506e-05	FALSE	FALSE	FALSE	FALSE
Pseudopyrenochaetaceae	Fungi	family	2	98.8127	99.2084	99.6042	1.00067	17.4941	0.343978	748	751.5	755	0	0.5	1	3232	0.625791	5300	0.426556	5225	0.457	3242	0.633357	3.76506e-05	FALSE	FALSE	FALSE	FALSE
Trichomeriaceae	Fungi	family	6	98.5488	98.9666	99.8681	1.00267	17.1508	0.0864546	740	748.167	757	0	2	7	10665	0.613709	13153	0.703883	13204.5	0.691682	16787	0.098727	3.76506e-05	FALSE	FALSE	FALSE	FALSE
Sporastatiaceae	Fungi	family	1	98.9446	98.9446	98.9446	1.00133	17.1052	nan	749	749	749	1	1	1	1949	0.953394	2051.5	0.976233	1997	0.985888	2914.5	0.438674	3.76506e-05	FALSE	FALSE	FALSE	FALSE
Sarrameanaceae	Fungi	family	1	100	100	100	1	17.024	nan	758	758	758	0	0	0	141.5	0.106968	3248.5	0.273801	3243.5	0.278417	3055.5	0.370415	3.76506e-05	FALSE	FALSE	FALSE	FALSE
Cystobasidiaceae	Fungi	family	5	94.1953	94.7757	95.2507	1.00223	16.8727	0.0376364	710	716.8	721	1	1.6	4	16489.5	0.013919	9219	0.730076	8068.5	0.424946	16223.5	0.0179684	3.76506e-05	FALSE	FALSE	FALSE	FALSE
Stachybotryaceae	Fungi	family	9	97.3615	99.1352	100	1.00221	17.5726	0.133303	736	749.889	754	0	1.55556	5	13167	0.153232	19462	0.699363	19530.5	0.686045	10923.5	0.0392791	3.76506e-05	FALSE	FALSE	FALSE	FALSE
Lulworthiaceae	Fungi	family	1	99.4723	99.4723	99.4723	1.00133	17.8833	nan	753	753	753	1	1	1	1424.5	0.610579	2051.5	0.976233	2110	0.935153	410.5	0.168154	3.76506e-05	FALSE	FALSE	FALSE	FALSE
Leptosphaeriaceae	Fungi	family	8	99.2084	99.7691	100	1.00033	17.4588	0.118093	752	756	758	0	0.25	1	5653.5	0.00145395	23594	0.0191834	24139	0.0124446	13107	0.362014	3.76506e-05	FALSE	FALSE	FALSE	FALSE
Paraglomeraceae	Fungi	family	2	93.7995	94.4591	95.1187	1.00418	17.7522	0.186508	709	713	717	2	3	4	6669	0.10953	2474.5	0.326676	2384.5	0.302219	1413	0.112035	3.76506e-05	FALSE	FALSE	FALSE	FALSE
Dubosqiidae	Fungi	family	2	17.942	18.6675	19.3931	1.1342	16.8679	0.0292012	119	124.5	130	17	17	17	7970	0.0168074	1045	0.0601617	415	0.0236267	6501	0.132585	3.76506e-05	FALSE	FALSE	FALSE	FALSE
Massarinaceae	Fungi	family	4	99.7361	99.8351	100	1.00463	17.4907	0.151496	743	753.25	757	0	3.5	13	2395.5	0.0147898	9134	0.636401	9551.5	0.512675	6103	0.401801	3.76506e-05	FALSE	FALSE	FALSE	FALSE
Corynesporascaceae	Fungi	family	2	99.4723	99.5383	99.6042	1.00066	17.4816	0.195564	754	754	754	0	0.5	1	2618.5	0.389531	5300	0.426556	5411	0.389732	3162	0.599131	3.76506e-05	FALSE	FALSE	FALSE	FALSE
Didymosphaeriaceae	Fungi	family	13	99.4723	99.6651	99.8681	1.0001	17.6751	0.240867	754	755.385	757	0	0.0769231	1	12917.5	0.00153457	41033.5	0.000264444	41268.5	0.000228393	12952.5	0.0016373	3.76506e-05	FALSE	FALSE	FALSE	FALSE
Stereaceae	Fungi	family	3	95.5145	97.2735	98.8127	1.04965	17.6607	0.205052	640	702	747	2	35.3333	99	7825.5	0.379217	2539	0.0713615	2596.5	0.0777546	2914.5	0.120781	3.76506e-05	FALSE	FALSE	FALSE	FALSE
Irpicaceae	Fungi	family	4	96.7018	98.0211	99.3404	1.06231	17.499	0.256093	564	697.75	751	1	45.25	174	9268	0.606954	4652	0.128779	3865.5	0.0631456	6232	0.433652	3.76506e-05	FALSE	FALSE	FALSE	FALSE
Diatrypaceae	Fungi	family	3	98.285	99.2084	99.8681	1.00133	17.7414	0.0556448	745	751	757	0	1	3	4222.5	0.364077	7678.5	0.404031	7741.5	0.388688	2031.5	0.0466103	3.76506e-05	FALSE	FALSE	FALSE	FALSE
Auriscalpiaceae	Fungi	family	4	98.5488	98.7797	99.2084	1.01671	17.5417	0.0818523	724	736.75	746	6	12	23	8150.5	0.972585	2636	0.0157389	2823.5	0.0204098	5102	0.204555	3.76506e-05	FALSE	FALSE	FALSE	FALSE
Lachnocladiaceae	Fungi	family	1	98.153	98.153	98.153	1.00134	17.4213	nan	743	743	743	1	1	1	2366	0.764862	2051.5	0.976233	1921.5	0.932691	1759.5	0.82742	3.76506e-05	FALSE	FALSE	FALSE	FALSE
Panaceae	Fungi	family	1	99.2084	99.2084	99.2084	1.00665	17.4089	nan	747	747	747	5	5	5	1745.5	0.815489	902	0.321407	971.5	0.35516	1817.5	0.86648	3.76506e-05	FALSE	FALSE	FALSE	FALSE
Cucurbitariaceae	Fungi	family	6	97.2296	99.3624	100	1.00044	17.3983	0.0755731	737	752.833	758	0	0.333333	2	6302.5	0.0418921	17704	0.0421886	17765.5	0.0410873	11327	0.791482	3.76506e-05	FALSE	FALSE	FALSE	FALSE
Leptodontidiaceae	Fungi	family	2	99.0765	99.4723	99.8681	1.00199	18.1381	0.0303523	750	752.5	755	1	1.5	2	2342.5	0.303861	3513	0.742993	3641.5	0.805892	414	0.0280529	3.76506e-05	FALSE	FALSE	FALSE	FALSE
Chaetosphaeriaceae	Fungi	family	2	99.2084	99.4063	99.6042	1.00199	17.6534	0.637272	749	752	755	0	1.5	3	2939.5	0.505792	4430	0.804094	4475	0.783454	2915	0.499144	3.76506e-05	FALSE	FALSE	FALSE	FALSE
Hoehnelomycetaceae	Fungi	family	1	82.7177	82.7177	82.7177	1.25837	17.7565	nan	473	473	473	154	154	154	3776	0.130793	139	0.094898	134.5	0.0959407	633.5	0.235473	3.76506e-05	FALSE	FALSE	FALSE	FALSE
Sarocladiaceae	Fungi	family	4	99.3404	99.5053	99.6042	1.00099	17.2827	0.0473565	753	753.5	754	0	0.75	2	5422	0.255402	10010	0.388616	10202.5	0.34596	9720	0.474051	3.76506e-05	FALSE	FALSE	FALSE	FALSE
Pyrenulaceae	Fungi	family	2	99.0765	99.0765	99.0765	1	17.4659	0.0233196	751	751	751	0	0	0	3709	0.843203	6497	0.121665	6487	0.125271	3097	0.571956	3.76506e-05	FALSE	FALSE	FALSE	FALSE
Trypetheliaceae	Fungi	family	7	95.6464	97.7761	99.6042	1.00152	17.3328	0.0647939	725	740	754	0	1.14286	6	15970	0.548798	17920	0.202147	17975	0.198175	15473.5	0.654333	3.76506e-05	FALSE	FALSE	FALSE	FALSE
Lichenotheliaceae	Fungi	family	1	97.6253	97.6253	97.6253	1.00135	17.4004	nan	739	739	739	1	1	1	2572.5	0.633657	2051.5	0.976233	1885.5	0.907417	1865.5	0.899058	3.76506e-05	FALSE	FALSE	FALSE	FALSE
Hygrophoropsidaceae	Fungi	family	1	96.7018	96.7018	96.7018	1.00136	17.4258	nan	732	732	732	1	1	1	2878	0.45981	2051.5	0.976233	1826	0.865861	1734.5	0.810709	3.76506e-05	FALSE	FALSE	FALSE	FALSE
Graphiaceae	Fungi	family	1	99.6042	99.6042	99.6042	1.00132	17.2702	nan	754	754	754	1	1	1	1194	0.479343	2051.5	0.976233	2167.5	0.894813	2500.5	0.67566	3.76506e-05	FALSE	FALSE	FALSE	FALSE
Rhynchogastremaceae	Fungi	family	3	91.1609	93.0519	94.1953	1	16.8621	0.0863333	691	705.333	714	0	0	0	10375	0.0320207	9745.5	0.0580072	9730.5	0.0604469	9765.5	0.06448	3.76506e-05	FALSE	FALSE	FALSE	FALSE
Leucosporidiaceae	Fungi	family	3	95.7784	97.0536	97.8892	1.00497	17.1142	0.0283932	724	732	736	2	3.66667	6	8209.5	0.28469	3466	0.184391	3440.5	0.182517	8679.5	0.190279	3.76506e-05	FALSE	FALSE	FALSE	FALSE
Elaphomycetaceae	Fungi	family	2	94.4591	96.8338	99.2084	1.00748	17.8345	0.0384453	711	728.5	746	5	5.5	6	5091.5	0.521065	1725	0.146483	1833.5	0.168757	985	0.0644067	3.76506e-05	FALSE	FALSE	FALSE	FALSE
Valsariaceae	Fungi	family	1	99.3404	99.3404	99.3404	1	17.0666	nan	753	753	753	0	0	0	1609.5	0.726157	3248.5	0.273801	3243.5	0.278417	2988.5	0.401988	3.76506e-05	FALSE	FALSE	FALSE	FALSE
Pezizellaceae	Fungi	family	1	99.7361	99.7361	99.7361	1	17.348	nan	756	756	756	0	0	0	883	0.329727	3248.5	0.273801	3243.5	0.278417	2130.5	0.920193	3.76506e-05	FALSE	FALSE	FALSE	FALSE
Tulasnellaceae	Fungi	family	14	59.4987	87.5707	98.0211	1.02409	17.6243	0.234852	412	650.714	741	0	13.0714	50	46530.5	2.74794e-05	16152	0.00412092	15467.5	0.00257456	16167	0.0058041	3.76506e-05	FALSE	FALSE	FALSE	TRUE
Serendipitaceae	Fungi	family	11	64.3799	78.1243	97.6253	1.01532	17.154	0.139632	485	583.545	740	0	8.63636	54	40630.5	1.8237e-06	14140	0.0310814	13639	0.0227498	30059.5	0.0404951	3.76506e-05	FALSE	FALSE	FALSE	TRUE
Helotiaceae	Fungi	family	17	89.8417	98.8825	100	1.00244	17.8032	0.18282	680	747.824	758	0	1.70588	22	24551.5	0.0426106	45284.5	0.0179989	44826.5	0.0241651	10938.5	1.24486e-06	3.76506e-05	TRUE	FALSE	FALSE	FALSE
Physciaceae	Fungi	family	2	97.8892	98.8127	99.7361	1.00132	17.5361	0.0902595	742	748	754	0	1	2	3355.5	0.679891	4710	0.671486	4832.5	0.618226	2585	0.380764	3.76506e-05	FALSE	FALSE	FALSE	FALSE
Hydnangiaceae	Fungi	family	3	98.153	98.5048	98.6807	1.16887	18.0972	0.392851	425	635.667	742	6	111	319	6597	0.787253	1638.5	0.0234896	1767	0.0287217	986.5	0.0121223	3.76506e-05	FALSE	FALSE	FALSE	FALSE
Parmeliaceae	Fungi	family	9	77.0449	96.3354	99.7361	1.00654	17.6105	0.187854	584	725.556	754	0	4.66667	28	17760	0.909534	17560.5	0.859785	17982	0.958897	10114.5	0.0218517	3.76506e-05	FALSE	FALSE	FALSE	FALSE
Stereocaulaceae	Fungi	family	1	99.8681	99.8681	99.8681	1.00132	17.4604	nan	756	756	756	1	1	1	488	0.188791	2051.5	0.976233	2346.5	0.771417	1575.5	0.706729	3.76506e-05	FALSE	FALSE	FALSE	FALSE
Callistosporiaceae	Fungi	family	2	48.5488	74.0765	99.6042	1.17104	17.5112	0.0332755	324	458	592	44	103.5	163	5144.5	0.500368	430.5	0.0234535	367	0.0218389	2707	0.422374	3.76506e-05	FALSE	FALSE	FALSE	FALSE
Rhizinaceae	Fungi	family	1	93.4037	93.4037	93.4037	1.00424	18.5072	nan	705	705	705	3	3	3	3455	0.216799	1181.5	0.457474	1146.5	0.441383	96.5	0.0993116	3.76506e-05	FALSE	FALSE	FALSE	FALSE
Suillaceae	Fungi	family	25	87.9947	96.4485	98.6807	1.09356	17.8657	0.288501	413	666.04	741	3	65.04	322	69073	0.00140433	12555.5	1.90214e-11	13116	4.76388e-11	15638.5	2.67353e-09	3.76506e-05	TRUE	TRUE	TRUE	FALSE
Geosiphonaceae	Fungi	family	1	91.8206	91.8206	91.8206	1.00144	18.67	nan	695	695	695	1	1	1	3541	0.190534	2051.5	0.976233	1725	0.796221	61.5	0.0932884	3.76506e-05	FALSE	FALSE	FALSE	FALSE
Astraeaceae	Fungi	family	1	91.8206	91.8206	91.8206	1.00718	17.6244	nan	691	691	691	5	5	5	3541	0.190534	902	0.321407	925.5	0.33439	984.5	0.376418	3.76506e-05	FALSE	FALSE	FALSE	FALSE
Postiaceae	Fungi	family	2	94.591	97.0317	99.4723	1.03065	17.3971	0.0170172	675	714	753	1	21.5	42	4751	0.663714	2366	0.294149	2451.5	0.322275	3755	0.868879	3.76506e-05	FALSE	FALSE	FALSE	FALSE
Nosematidae	Fungi	family	6	14.5119	17.9859	21.2401	1.28495	15.9978	0.564262	13	101	150	0	35.3333	144	23940	3.32543e-05	7160.5	0.0728561	4815.5	0.00854055	22864	0.000154736	3.76506e-05	FALSE	FALSE	FALSE	TRUE
Coleosporiaceae	Fungi	family	4	23.3509	62.1372	92.7441	1.02299	18.1044	0.211011	173	464.75	701	2	6.25	15	14987	0.00296627	4038	0.0731643	3120	0.0286933	1035	0.00255415	3.76506e-05	FALSE	FALSE	FALSE	FALSE
Serpulaceae	Fungi	family	1	98.153	98.153	98.153	1.00134	17.4902	nan	743	743	743	1	1	1	2366	0.764862	2051.5	0.976233	1921.5	0.932691	1428.5	0.615194	3.76506e-05	FALSE	FALSE	FALSE	FALSE
Clitocybaceae	Fungi	family	5	92.7441	97.0712	98.9446	1.01385	17.6515	0.153479	700	728.8	744	2	7	20	12824	0.293201	4969	0.0419266	4907.5	0.0406244	4829.5	0.0440752	3.76506e-05	FALSE	FALSE	FALSE	FALSE
Crepidotaceae	Fungi	family	2	84.4327	91.6227	98.8127	1.00145	17.7679	0.423899	639	693.5	748	1	1	1	5776	0.290212	4103	0.966147	3678	0.823608	1774	0.170809	3.76506e-05	FALSE	FALSE	FALSE	FALSE
Tympanidaceae	Fungi	family	2	98.285	99.0106	99.7361	1.00535	17.1037	0.0401627	739	746.5	754	2	4	6	3193	0.609099	2284.5	0.271205	2474.5	0.329355	5826	0.274148	3.76506e-05	FALSE	FALSE	FALSE	FALSE
Cyphellophoraceae	Fungi	family	1	38.1266	38.1266	38.1266	1.08651	16.7369	nan	266	266	266	23	23	23	3964.5	0.0943285	463.5	0.167116	251.5	0.118433	3386.5	0.237858	3.76506e-05	FALSE	FALSE	FALSE	FALSE
Hydnaceae	Fungi	family	2	97.7573	97.8232	97.8892	1.00607	17.7833	0.337946	736	737	738	4	4.5	5	4999.5	0.558011	1915	0.182661	2005	0.20445	1508	0.125683	3.76506e-05	FALSE	FALSE	FALSE	FALSE
Gomphaceae	Fungi	family	5	78.3641	92.2955	98.153	1.01701	18.5382	0.362861	567	689.6	726	0	10	27	15982	0.0235511	6825	0.194761	6686.5	0.178876	525.5	0.000244552	3.76506e-05	FALSE	FALSE	FALSE	FALSE
Cortinariaceae	Fungi	family	1	98.6807	98.6807	98.6807	1.01471	17.9658	nan	737	737	737	11	11	11	2115.5	0.933215	629.5	0.217238	683.5	0.238266	321.5	0.145753	3.76506e-05	FALSE	FALSE	FALSE	FALSE
Pyronemataceae	Fungi	family	7	96.1741	97.5876	98.8127	1.0189	18.0163	0.483045	686	727.429	748	0	12.2857	44	17767.5	0.236788	8325.5	0.0515671	8290	0.0514333	3831.5	0.000858039	3.76506e-05	FALSE	FALSE	FALSE	FALSE
Atheliaceae	Fungi	family	4	98.153	98.4169	98.6807	1.19845	17.9403	0.471301	253	603.75	745	3	142.25	493	8974.5	0.697762	2184	0.00890164	2290.5	0.0106397	3111	0.0336286	3.76506e-05	FALSE	FALSE	FALSE	FALSE
Mollisiaceae	Fungi	family	4	99.6042	99.8351	100	1.00165	17.9034	0.214083	753	755.5	757	0	1.25	2	2311.5	0.0133772	8223	0.945957	8849	0.730758	1916	0.00833574	3.76506e-05	FALSE	FALSE	FALSE	FALSE
Melanogastraceae	Fungi	family	1	98.8127	98.8127	98.8127	1.0227	17.7198	nan	733	733	733	16	16	16	2038	0.986285	537	0.188118	563	0.198478	716.5	0.264852	3.76506e-05	FALSE	FALSE	FALSE	FALSE
Gyrodontaceae	Fungi	family	1	99.2084	99.2084	99.2084	1.00266	17.5778	nan	750	750	750	2	2	2	1745.5	0.815489	1461.5	0.6213	1484	0.63737	1148.5	0.457194	3.76506e-05	FALSE	FALSE	FALSE	FALSE
Thelephoraceae	Fungi	family	5	82.9815	95.1187	98.9446	1.00718	17.361	0.12421	625	715.8	746	0	5.2	9	12993.5	0.264318	6643.5	0.171073	6785.5	0.191863	10184.5	0.964279	3.76506e-05	FALSE	FALSE	FALSE	FALSE
Paxillaceae	Fungi	family	4	95.9103	98.285	99.3404	1.00979	17.63	0.23987	717	738.5	750	2	6.5	11	8598.5	0.820564	3929.5	0.0657642	3883.5	0.0642834	4472	0.123687	3.76506e-05	FALSE	FALSE	FALSE	FALSE
Entomophthoraceae	Fungi	family	2	42.6121	62.533	82.4538	1.3655	20.6057	0.209693	193	257.5	322	1	216.5	432	7739	0.0244159	2120	0.228692	1061	0.0629953	9	0.0145738	3.76506e-05	FALSE	FALSE	FALSE	FALSE
Racodiaceae	Fungi	family	1	99.7361	99.7361	99.7361	1	17.8323	nan	756	756	756	0	0	0	883	0.329727	3248.5	0.273801	3243.5	0.278417	498.5	0.192753	3.76506e-05	FALSE	FALSE	FALSE	FALSE
Cystofilobasidiaceae	Fungi	family	4	44.9868	80.1781	93.0079	1.01423	16.9697	0.194072	325	602	700	1	5.75	16	14556.5	0.00533173	5542	0.261275	4774	0.145224	12264	0.0703853	3.76506e-05	FALSE	FALSE	FALSE	FALSE
Thelohaniidae	Fungi	family	1	20.9763	20.9763	20.9763	1	16.1556	nan	159	159	159	0	0	0	3975.5	0.0924819	3248.5	0.273801	3243.5	0.278417	3853.5	0.113654	3.76506e-05	FALSE	FALSE	FALSE	FALSE
Tuberaceae	Fungi	family	9	96.1741	98.2703	99.4723	1.00657	18.6502	0.292469	722	740.444	750	0	4.44444	7	19063	0.795619	10944.5	0.032713	11181	0.0399557	735.5	6.39355e-07	3.76506e-05	TRUE	FALSE	FALSE	FALSE
Tricladiaceae	Fungi	family	2	96.438	97.8892	99.3404	1.0027	17.8633	0.0415661	729	740	751	2	2	2	4572.5	0.744181	2923	0.484649	2888.5	0.47365	897	0.0570586	3.76506e-05	FALSE	FALSE	FALSE	FALSE
Bondarzewiaceae	Fungi	family	4	96.1741	96.9657	98.153	1.00981	17.2831	0.173557	724	728.25	733	2	6.75	12	11114	0.191064	4159	0.0822056	4045	0.0752683	9114	0.648808	3.76506e-05	FALSE	FALSE	FALSE	FALSE
Golubeviaceae	Fungi	family	4	95.6464	96.0752	96.3061	1.00206	17.0848	0.0361142	722	726.75	729	1	1.5	3	12204	0.0757853	7336	0.744409	6555	0.503235	11813	0.106189	3.76506e-05	FALSE	FALSE	FALSE	FALSE
Phyllachoraceae	Fungi	family	1	98.4169	98.4169	98.4169	1	17.6385	nan	746	746	746	0	0	0	2246.5	0.844303	3248.5	0.273801	3243.5	0.278417	945.5	0.35859	3.76506e-05	FALSE	FALSE	FALSE	FALSE
Trigonopsidaceae	Fungi	family	7	62.9288	89.4271	97.0976	1.00061	16.2332	0.215347	477	677.429	736	0	0.428571	3	23768	0.00174276	20672.5	0.0277888	20605.5	0.0303303	26417.5	6.26852e-05	3.76506e-05	FALSE	FALSE	FALSE	FALSE
Scortechiniaceae	Fungi	family	1	98.0211	98.0211	98.0211	1.00538	19.0131	nan	739	739	739	4	4	4	2415.5	0.732617	1013	0.371933	1049	0.391949	32.5	0.088523	3.76506e-05	FALSE	FALSE	FALSE	FALSE
Meruliaceae	Fungi	family	4	66.095	90.6003	99.4723	1.00317	17.3943	0.168779	500	684.5	753	1	2.25	6	9788.5	0.460499	6977.5	0.627419	6590.5	0.513294	7488	0.807946	3.76506e-05	FALSE	FALSE	FALSE	FALSE
Cylindrosympodiaceae	Fungi	family	1	99.4723	99.4723	99.4723	1	17.4205	nan	754	754	754	0	0	0	1424.5	0.610579	3248.5	0.273801	3243.5	0.278417	1764.5	0.830772	3.76506e-05	FALSE	FALSE	FALSE	FALSE
Lentitheciaceae	Fungi	family	1	99.4723	99.4723	99.4723	1	17.8172	nan	754	754	754	0	0	0	1424.5	0.610579	3248.5	0.273801	3243.5	0.278417	525.5	0.200806	3.76506e-05	FALSE	FALSE	FALSE	FALSE
Lophiostomataceae	Fungi	family	1	99.4723	99.4723	99.4723	1	17.5668	nan	754	754	754	0	0	0	1424.5	0.610579	3248.5	0.273801	3243.5	0.278417	1179.5	0.473489	3.76506e-05	FALSE	FALSE	FALSE	FALSE
Microthyriaceae	Fungi	family	1	98.6807	98.6807	98.6807	1.00134	17.4297	nan	747	747	747	1	1	1	2115.5	0.933215	2051.5	0.976233	1963.5	0.962262	1706.5	0.792095	3.76506e-05	FALSE	FALSE	FALSE	FALSE
Phaeotrichaceae	Fungi	family	1	99.3404	99.3404	99.3404	1	17.0655	nan	753	753	753	0	0	0	1609.5	0.726157	3248.5	0.273801	3243.5	0.278417	2994.5	0.399097	3.76506e-05	FALSE	FALSE	FALSE	FALSE
Zopfiaceae	Fungi	family	1	99.3404	99.3404	99.3404	1.00266	18.8445	nan	751	751	751	2	2	2	1609.5	0.726157	1461.5	0.6213	1500	0.647507	49.5	0.0912922	3.76506e-05	FALSE	FALSE	FALSE	FALSE
Lindgomycetaceae	Fungi	family	2	95.9103	97.8892	99.8681	1.00132	17.8856	0.232634	727	741	755	0	1	2	3584.5	0.784504	4710	0.671486	4871	0.601364	971	0.0631879	3.76506e-05	FALSE	FALSE	FALSE	FALSE
Trematosphaeriaceae	Fungi	family	1	99.7361	99.7361	99.7361	1	17.6814	nan	756	756	756	0	0	0	883	0.329727	3248.5	0.273801	3243.5	0.278417	824.5	0.306726	3.76506e-05	FALSE	FALSE	FALSE	FALSE
Mytilinidiaceae	Fungi	family	2	99.2084	99.2744	99.3404	1.00066	17.6289	0.0602752	752	752	752	0	0.5	1	3355	0.679669	5300	0.426556	5311.5	0.424937	1975	0.212253	3.76506e-05	FALSE	FALSE	FALSE	FALSE
Pleomassariaceae	Fungi	family	1	100	100	100	1	17.5808	nan	758	758	758	0	0	0	141.5	0.106968	3248.5	0.273801	3243.5	0.278417	1137.5	0.451489	3.76506e-05	FALSE	FALSE	FALSE	FALSE
Melanommataceae	Fungi	family	2	99.3404	99.4063	99.4723	1.00066	17.5994	0.0622113	753	753	753	0	0.5	1	3034	0.543201	5300	0.426556	5353.5	0.409856	2145	0.252612	3.76506e-05	FALSE	FALSE	FALSE	FALSE
Tetraplosphaeriaceae	Fungi	family	1	99.3404	99.3404	99.3404	1.00266	17.4267	nan	751	751	751	2	2	2	1609.5	0.726157	1461.5	0.6213	1500	0.647507	1728.5	0.806711	3.76506e-05	FALSE	FALSE	FALSE	FALSE
Acrospermaceae	Fungi	family	1	98.9446	98.9446	98.9446	1.00133	17.3834	nan	749	749	749	1	1	1	1949	0.953394	2051.5	0.976233	1997	0.985888	1948.5	0.955764	3.76506e-05	FALSE	FALSE	FALSE	FALSE
Delitschiaceae	Fungi	family	1	99.8681	99.8681	99.8681	1.00132	17.2546	nan	756	756	756	1	1	1	488	0.188791	2051.5	0.976233	2346.5	0.771417	2550.5	0.644517	3.76506e-05	FALSE	FALSE	FALSE	FALSE
Lineolataceae	Fungi	family	1	99.3404	99.3404	99.3404	1	17.2541	nan	753	753	753	0	0	0	1609.5	0.726157	3248.5	0.273801	3243.5	0.278417	2552.5	0.643283	3.76506e-05	FALSE	FALSE	FALSE	FALSE
Patellariaceae	Fungi	family	1	99.0765	99.0765	99.0765	1	17.1722	nan	751	751	751	0	0	0	1854.5	0.888923	3248.5	0.273801	3243.5	0.278417	2747.5	0.528162	3.76506e-05	FALSE	FALSE	FALSE	FALSE
Elsinoaceae	Fungi	family	7	99.2084	99.4534	99.7361	1.00038	17.0671	0.151063	751	753.571	756	0	0.285714	1	9796	0.160233	20345.5	0.0365872	20322.5	0.0383514	20468.5	0.038436	3.76506e-05	FALSE	FALSE	FALSE	FALSE
Capnodiaceae	Fungi	family	2	99.4723	99.6702	99.8681	1.00066	17.0772	0.059188	753	755	757	0	0.5	1	1912.5	0.197227	5300	0.426556	5353.5	0.409856	5925	0.2486	3.76506e-05	FALSE	FALSE	FALSE	FALSE
Myriangiaceae	Fungi	family	1	99.3404	99.3404	99.3404	1	17.0614	nan	753	753	753	0	0	0	1609.5	0.726157	3248.5	0.273801	3243.5	0.278417	3004.5	0.394305	3.76506e-05	FALSE	FALSE	FALSE	FALSE
Piedraiaceae	Fungi	family	1	96.8338	96.8338	96.8338	1.00272	16.6456	nan	732	732	732	2	2	2	2837	0.481482	1461.5	0.6213	1396	0.582865	3439.5	0.220222	3.76506e-05	FALSE	FALSE	FALSE	FALSE
Amniculicolaceae	Fungi	family	1	100	100	100	1.00132	17.719	nan	757	757	757	1	1	1	141.5	0.106968	2051.5	0.976233	2430	0.715583	719.5	0.265959	3.76506e-05	FALSE	FALSE	FALSE	FALSE
Lophiotremataceae	Fungi	family	1	100	100	100	1.00132	17.7	nan	757	757	757	1	1	1	141.5	0.106968	2051.5	0.976233	2430	0.715583	770.5	0.285269	3.76506e-05	FALSE	FALSE	FALSE	FALSE
Diademaceae	Fungi	family	1	99.2084	99.2084	99.2084	1.00133	17.4369	nan	751	751	751	1	1	1	1745.5	0.815489	2051.5	0.976233	2037	0.986593	1688.5	0.78019	3.76506e-05	FALSE	FALSE	FALSE	FALSE
Dothidotthiaceae	Fungi	family	1	99.6042	99.6042	99.6042	1	17.3545	nan	755	755	755	0	0	0	1194	0.479343	3248.5	0.273801	3243.5	0.278417	2103.5	0.938647	3.76506e-05	FALSE	FALSE	FALSE	FALSE
Rhizodiscinaceae	Fungi	family	1	99.6042	99.6042	99.6042	1.00132	17.3249	nan	754	754	754	1	1	1	1194	0.479343	2051.5	0.976233	2167.5	0.894813	2274.5	0.822733	3.76506e-05	FALSE	FALSE	FALSE	FALSE
Aulographaceae	Fungi	family	1	99.0765	99.0765	99.0765	1	17.2807	nan	751	751	751	0	0	0	1854.5	0.888923	3248.5	0.273801	3243.5	0.278417	2463.5	0.699073	3.76506e-05	FALSE	FALSE	FALSE	FALSE
Saccharataceae	Fungi	family	1	99.6042	99.6042	99.6042	1.00132	17.2634	nan	754	754	754	1	1	1	1194	0.479343	2051.5	0.976233	2167.5	0.894813	2529.5	0.657525	3.76506e-05	FALSE	FALSE	FALSE	FALSE
Eremomycetaceae	Fungi	family	1	98.0211	98.0211	98.0211	1	17.1063	nan	743	743	743	0	0	0	2415.5	0.732617	3248.5	0.273801	3243.5	0.278417	2913.5	0.439182	3.76506e-05	FALSE	FALSE	FALSE	FALSE
Dissoconiaceae	Fungi	family	2	99.8681	99.8681	99.8681	1.00066	17.1234	0.041482	756	756.5	757	0	0.5	1	976	0.0630859	5300	0.426556	5590	0.331035	5738	0.298315	3.76506e-05	FALSE	FALSE	FALSE	FALSE
Bolbitiaceae	Fungi	family	1	98.8127	98.8127	98.8127	1.00935	17.6175	nan	742	742	742	7	7	7	2038	0.986285	764.5	0.265343	827	0.292606	1016.5	0.391447	3.76506e-05	FALSE	FALSE	FALSE	FALSE
Gigasporaceae	Fungi	family	8	27.3087	70.564	95.6464	1.0097	19.6279	0.552248	206	529.25	716	1	5.625	11	29161	7.71289e-05	9091.5	0.0268469	7144	0.00495704	140	1.22945e-06	3.76506e-05	TRUE	FALSE	FALSE	FALSE
Trimorphomycetaceae	Fungi	family	2	97.4934	97.8232	98.153	1.38912	17.5633	0.578673	168	453	738	1	288.5	576	4982	0.565181	2089	0.221244	1926	0.18738	3113	0.578591	3.76506e-05	FALSE	FALSE	FALSE	FALSE
Herpomycetaceae	Fungi	family	1	82.7177	82.7177	82.7177	1	16.5233	nan	627	627	627	0	0	0	3776	0.130793	3248.5	0.273801	3243.5	0.278417	3495.5	0.202629	3.76506e-05	FALSE	FALSE	FALSE	FALSE
Hamatocanthoscyphaceae	Fungi	family	1	99.7361	99.7361	99.7361	1	17.775	nan	756	756	756	0	0	0	883	0.329727	3248.5	0.273801	3243.5	0.278417	590.5	0.221195	3.76506e-05	FALSE	FALSE	FALSE	FALSE
Symmetrosporaceae	Fungi	family	1	94.723	94.723	94.723	1	16.8217	nan	718	718	718	0	0	0	3303.5	0.269215	3248.5	0.273801	3243.5	0.278417	3304.5	0.267069	3.76506e-05	FALSE	FALSE	FALSE	FALSE
Taphrinaceae	Fungi	family	9	96.1741	96.9804	97.4934	1.00151	16.4185	0.0776788	728	734.111	739	0	1	2	25079	0.0476067	19677.5	0.652724	18249	0.978621	32274.5	5.05534e-05	3.76506e-05	FALSE	FALSE	FALSE	FALSE
Peniophoraceae	Fungi	family	2	97.6253	98.219	98.8127	1.0074	17.6551	0.0144706	733	739	745	4	5.5	7	4610.5	0.72678	1777.5	0.155882	1872	0.176332	1787	0.173291	3.76506e-05	FALSE	FALSE	FALSE	FALSE
Discinellaceae	Fungi	family	2	99.4723	99.7361	100	1.00199	17.5575	0.0112406	751	754.5	758	0	1.5	3	1566	0.133602	4430	0.804094	4498	0.772427	2412	0.326257	3.76506e-05	FALSE	FALSE	FALSE	FALSE
Synchytriaceae	Fungi	family	2	85.8839	87.5989	89.314	1.00688	16.9829	0.141548	645	660.5	676	1	3.5	6	7345.5	0.0442831	2874.5	0.46579	2442	0.319379	6188	0.188957	3.76506e-05	FALSE	FALSE	FALSE	FALSE
Steccherinaceae	Fungi	family	2	97.4934	98.285	99.0765	1.00201	17.3456	0.0467705	738	743.5	749	1	1.5	2	4470.5	0.791519	3513	0.742993	3346	0.666836	4304	0.866486	3.76506e-05	FALSE	FALSE	FALSE	FALSE
Ascodesmidaceae	Fungi	family	2	98.9446	99.4723	100	1.00665	17.4219	0.419131	743	749	755	3	5	7	2090.5	0.237475	1946	0.189144	2149.5	0.238548	3588	0.789757	3.76506e-05	FALSE	FALSE	FALSE	FALSE
Fomitopsidaceae	Fungi	family	8	96.3061	98.5818	99.8681	1.05301	17.5127	0.246953	472	709.625	754	1	37.625	273	15095.5	0.751266	10619	0.082919	10076	0.0582276	12370	0.256195	3.76506e-05	FALSE	FALSE	FALSE	FALSE
Pluteaceae	Fungi	family	2	98.285	98.4169	98.5488	1.00335	17.5751	0.276249	743	743.5	744	1	2.5	4	4493.5	0.780771	3064.5	0.541938	2987.5	0.512692	2566	0.374518	3.76506e-05	FALSE	FALSE	FALSE	FALSE
Nidulariaceae	Fungi	family	2	95.1187	96.8997	98.6807	1.04909	18.0546	0.620119	656	699	742	6	35.5	65	5363.5	0.419671	1047	0.0603334	1141.5	0.0704679	1121	0.0772851	3.76506e-05	FALSE	FALSE	FALSE	FALSE
Pterulaceae	Fungi	family	2	96.1741	97.3615	98.5488	1.00547	17.5639	0.282373	725	735.5	746	1	2.5	4	5215	0.473527	3064.5	0.541938	2756	0.424058	2664	0.407413	3.76506e-05	FALSE	FALSE	FALSE	FALSE
Gloeophyllaceae	Fungi	family	3	98.6807	98.9886	99.2084	1.00133	17.3666	0.0782345	747	749.333	751	1	1	1	5715.5	0.867419	6154.5	0.958448	6014.5	0.984728	6088.5	0.981188	3.76506e-05	FALSE	FALSE	FALSE	FALSE
Rickenellaceae	Fungi	family	1	98.6807	98.6807	98.6807	1.00802	17.6237	nan	743	743	743	5	5	5	2115.5	0.933215	902	0.321407	893	0.320198	986.5	0.377347	3.76506e-05	FALSE	FALSE	FALSE	FALSE
Cyphellaceae	Fungi	family	3	94.3272	96.9217	98.9446	1.04484	17.6441	0.246911	671	714.333	740	7	20.3333	44	7931.5	0.351374	1717	0.0260757	1656.5	0.0248523	3147.5	0.151048	3.76506e-05	FALSE	FALSE	FALSE	FALSE
Zoopagaceae	Fungi	family	4	60.9499	73.8456	86.2797	1.01792	16.8446	0.713343	455	550.5	651	2	9.25	25	15347	0.00177284	3850.5	0.0607736	3466	0.0418767	11071	0.194762	3.76506e-05	FALSE	FALSE	FALSE	FALSE
Cochlonemataceae	Fungi	family	1	77.1768	77.1768	77.1768	1.01026	16.6393	nan	579	579	579	6	6	6	3838.5	0.117654	823	0.288315	792.5	0.278838	3441.5	0.219575	3.76506e-05	FALSE	FALSE	FALSE	FALSE
Sympoventuriaceae	Fungi	family	3	41.5567	79.5515	99.2084	1.00089	17.0646	0.434568	315	602.333	750	0	0.666667	2	8176.5	0.292124	7958.5	0.327984	7971	0.3275	8063.5	0.315392	3.76506e-05	FALSE	FALSE	FALSE	FALSE
Tubulinosematidae	Fungi	family	2	6.86016	9.96042	13.0607	1.09664	16.2591	0.594866	46	71.5	97	2	4	6	8030.5	0.0151967	2284.5	0.271205	761	0.0406773	7400	0.0403044	3.76506e-05	FALSE	FALSE	FALSE	FALSE
Lachnaceae	Fungi	family	9	93.5356	96.995	100	1.00508	17.6152	0.254177	692	731.556	758	0	3.66667	25	21609.5	0.323222	18379	0.947819	17368.5	0.816382	10916.5	0.0390884	3.76506e-05	FALSE	FALSE	FALSE	FALSE
Cenangiaceae	Fungi	family	1	99.7361	99.7361	99.7361	1	17.6083	nan	756	756	756	0	0	0	883	0.329727	3248.5	0.273801	3243.5	0.278417	1046.5	0.405863	3.76506e-05	FALSE	FALSE	FALSE	FALSE
Arachnopezizaceae	Fungi	family	1	99.6042	99.6042	99.6042	1.00132	17.5157	nan	754	754	754	1	1	1	1194	0.479343	2051.5	0.976233	2167.5	0.894813	1323.5	0.553199	3.76506e-05	FALSE	FALSE	FALSE	FALSE
Gelatinodiscaceae	Fungi	family	2	100	100	100	1.00198	17.4216	0.102448	756	756.5	757	1	1.5	2	283	0.0226256	3513	0.742993	4086.5	0.974561	3532	0.763662	3.76506e-05	FALSE	FALSE	FALSE	FALSE
Hyphodiscaceae	Fungi	family	3	99.4723	99.6482	99.8681	1.00221	17.5372	0.296291	750	753.667	757	0	1.66667	4	3106.5	0.143939	6313	0.893826	6503	0.818312	4496.5	0.44356	3.76506e-05	FALSE	FALSE	FALSE	FALSE
Phaeomoniellaceae	Fungi	family	2	99.7361	99.7361	99.7361	1	17.1273	0.00400993	756	756	756	0	0	0	1766	0.168043	6497	0.121665	6487	0.125271	5728	0.301149	3.76506e-05	FALSE	FALSE	FALSE	FALSE
Stictidaceae	Fungi	family	2	98.5488	98.7467	98.9446	1.00067	17.2587	0.123637	746	748	750	0	0.5	1	4132.5	0.952996	5300	0.426556	5194.5	0.468621	4891	0.599554	3.76506e-05	FALSE	FALSE	FALSE	FALSE
Pezizaceae	Fungi	family	5	98.4169	98.7599	98.9446	1.01684	18.0409	0.106607	724	736.6	744	4	12	22	10298	0.935698	3543.5	0.00929985	3665	0.0111336	1363.5	0.000820577	3.76506e-05	FALSE	FALSE	FALSE	FALSE
Ascobolaceae	Fungi	family	1	95.7784	95.7784	95.7784	1.00551	17.902	nan	722	722	722	4	4	4	3121	0.343122	1013	0.371933	1028.5	0.382	390.5	0.162908	3.76506e-05	FALSE	FALSE	FALSE	FALSE
Cephaloascaceae	Fungi	family	2	99.0765	99.1425	99.2084	1.002	16.5298	0.133697	748	750	752	0	1.5	3	3600	0.791753	4430	0.804094	4464	0.788744	7018	0.0690115	3.76506e-05	FALSE	FALSE	FALSE	FALSE
Caulochytriaceae	Fungi	family	1	69.9208	69.9208	69.9208	1.00377	16.8973	nan	528	528	528	2	2	2	3885.5	0.108473	1461.5	0.6213	1324.5	0.540248	3214.5	0.301868	3.76506e-05	FALSE	FALSE	FALSE	FALSE
Sigmoideomycetaceae	Fungi	family	1	74.8021	74.8021	74.8021	1.01411	16.7171	nan	560	560	560	7	7	7	3854	0.114561	764.5	0.265343	693.5	0.241805	3404.5	0.23176	3.76506e-05	FALSE	FALSE	FALSE	FALSE
Diversisporaceae	Fungi	family	2	95.3826	95.7124	96.0422	1.0069	18.4303	0.620447	717	720.5	724	4	5	6	6264	0.175672	1836	0.166887	1896	0.181181	339	0.0249518	3.76506e-05	FALSE	FALSE	FALSE	FALSE
Cetradoniaceae	Fungi	family	1	71.1082	71.1082	71.1082	1	16.7841	nan	539	539	539	0	0	0	3880.5	0.109422	3248.5	0.273801	3243.5	0.278417	3353.5	0.24933	3.76506e-05	FALSE	FALSE	FALSE	FALSE
Pleuroascaceae	Fungi	family	1	99.8681	99.8681	99.8681	1.00132	17.3312	nan	756	756	756	1	1	1	488	0.188791	2051.5	0.976233	2346.5	0.771417	2233.5	0.850272	3.76506e-05	FALSE	FALSE	FALSE	FALSE
Auriculariaceae	Fungi	family	5	96.9657	97.7836	98.285	1.0081	17.8189	0.320202	730	735.8	741	4	5.4	8	12502	0.35371	4471	0.0256031	4528	0.0279953	3723.5	0.0147468	3.76506e-05	FALSE	FALSE	FALSE	FALSE
Gomphidiaceae	Fungi	family	1	83.2454	83.2454	83.2454	1.03328	19.1405	nan	612	612	612	19	19	19	3765	0.13322	498	0.176744	484.5	0.175314	21.5	0.0867676	3.76506e-05	FALSE	FALSE	FALSE	FALSE
Albatrellaceae	Fungi	family	2	86.5435	90.9631	95.3826	1.00346	18.2627	0.5135	656	687	718	0	2.5	5	6886.5	0.0831883	4150.5	0.942356	4182	0.927011	465	0.0303467	3.76506e-05	FALSE	FALSE	FALSE	FALSE
Porotheleaceae	Fungi	family	2	93.6675	94.1953	94.723	1.00908	18.3646	0.0698655	707	708.5	710	3	5.5	8	6736.5	0.100729	1901.5	0.179889	1737.5	0.150936	253	0.0217653	3.76506e-05	FALSE	FALSE	FALSE	FALSE
Cantharellaceae	Fungi	family	3	85.6201	93.6675	98.9446	1.17632	18.0204	0.551638	372	584	732	1	126	359	8628	0.201439	2647	0.0805059	2347.5	0.0586286	1760.5	0.033641	3.76506e-05	FALSE	FALSE	FALSE	FALSE
Grifolaceae	Fungi	family	1	83.905	83.905	83.905	1.03774	17.5501	nan	612	612	612	24	24	24	3752.5	0.136019	453.5	0.1644	451.5	0.166203	1228.5	0.499883	3.76506e-05	FALSE	FALSE	FALSE	FALSE
Violaceomycetaceae	Fungi	family	1	95.2507	95.2507	95.2507	1.00277	17.1232	nan	720	720	720	2	2	2	3221	0.301153	1461.5	0.6213	1373.5	0.569286	2872.5	0.460323	3.76506e-05	FALSE	FALSE	FALSE	FALSE
Ceraceosoraceae	Fungi	family	2	91.1609	92.0844	93.0079	1.00143	17.0384	0.0546946	690	697	704	1	1	1	7048.5	0.0671122	4103	0.966147	3456.5	0.717798	6055	0.21765	3.76506e-05	FALSE	FALSE	FALSE	FALSE
Anthracoideaceae	Fungi	family	1	98.153	98.153	98.153	1.01344	16.8495	nan	734	734	734	10	10	10	2366	0.764862	657	0.22649	704.5	0.24574	3271.5	0.279494	3.76506e-05	FALSE	FALSE	FALSE	FALSE
Cryptobasidiaceae	Fungi	family	1	96.1741	96.1741	96.1741	1	16.7772	nan	729	729	729	0	0	0	3031.5	0.383704	3248.5	0.273801	3243.5	0.278417	3359.5	0.247216	3.76506e-05	FALSE	FALSE	FALSE	FALSE
Brachybasidiaceae	Fungi	family	2	94.9868	95.3166	95.6464	1.00208	16.6889	0.0252583	718	721	724	1	1.5	2	6414	0.148359	3513	0.742993	3146.5	0.578734	6837	0.0875827	3.76506e-05	FALSE	FALSE	FALSE	FALSE
Legeriomycetaceae	Fungi	family	7	73.4828	78.2699	84.3008	1.17539	17.5916	0.538416	388	502.429	629	10	90.8571	220	26735.5	4.23665e-05	2313.5	7.3233e-05	2188.5	6.7347e-05	11104.5	0.331539	3.76506e-05	FALSE	FALSE	FALSE	FALSE
Harpellaceae	Fungi	family	1	82.7177	82.7177	82.7177	1.22488	17.1521	nan	503	503	503	124	124	124	3776	0.130793	161.5	0.0989227	146.5	0.0980773	2805.5	0.496065	3.76506e-05	FALSE	FALSE	FALSE	FALSE
Ramalinaceae	Fungi	family	5	92.7441	97.6781	99.4723	1.00139	17.3105	0.262227	700	739.4	754	0	1	3	11142.5	0.685388	12388.5	0.360431	12320	0.377551	11226.5	0.65607	3.76506e-05	FALSE	FALSE	FALSE	FALSE
Ophioceraceae	Fungi	family	2	98.8127	99.1425	99.4723	1	17.5606	0.0222894	749	751.5	754	0	0	0	3462.5	0.728148	6497	0.121665	6487	0.125271	2388	0.319117	3.76506e-05	FALSE	FALSE	FALSE	FALSE
Magnaporthaceae	Fungi	family	12	82.4538	97.4164	99.4723	1.00034	17.5488	0.116867	625	738.167	754	0	0.25	1	25446	0.75951	35391	0.00414133	35025.5	0.00581389	15207	0.0264164	3.76506e-05	FALSE	FALSE	FALSE	FALSE
Schizoparmaceae	Fungi	family	2	99.8681	99.8681	99.8681	1.00198	17.4784	0.0901874	755	756	757	0	1	2	976	0.0630859	4710	0.671486	4547.5	0.748851	3036	0.546999	3.76506e-05	FALSE	FALSE	FALSE	FALSE
Amorphothecaceae	Fungi	family	1	100	100	100	1	17.1701	nan	758	758	758	0	0	0	141.5	0.106968	3248.5	0.273801	3243.5	0.278417	2758.5	0.521994	3.76506e-05	FALSE	FALSE	FALSE	FALSE
Tetragoniomycetaceae	Fungi	family	2	97.3615	97.5594	97.7573	1	16.9817	0.0825994	738	739.5	741	0	0	0	5192	0.482196	6497	0.121665	6487	0.125271	6218	0.182889	3.76506e-05	FALSE	FALSE	FALSE	FALSE
Arthoniaceae	Fungi	family	1	96.7018	96.7018	96.7018	1	17.3271	nan	733	733	733	0	0	0	2878	0.45981	3248.5	0.273801	3243.5	0.278417	2258.5	0.833456	3.76506e-05	FALSE	FALSE	FALSE	FALSE
Hymenogastraceae	Fungi	family	3	96.1741	97.1416	98.9446	1.00677	17.7503	0.346428	724	731.333	743	3	5	7	7975	0.340333	2848	0.10006	2944	0.11263	2672.5	0.0945971	3.76506e-05	FALSE	FALSE	FALSE	FALSE
Galeropsidaceae	Fungi	family	2	98.4169	98.6148	98.8127	1.00267	17.676	0.0978911	745	745.5	746	1	2	3	4284.5	0.87973	3233	0.614303	3151.5	0.580874	1705	0.158078	3.76506e-05	FALSE	FALSE	FALSE	FALSE
Hyaloscyphaceae	Fungi	family	5	98.8127	99.3404	99.7361	1.00027	17.9724	0.153631	749	752.8	756	0	0.2	1	7470	0.314698	15045.5	0.048729	15042	0.0501512	1728.5	0.00134853	3.76506e-05	FALSE	FALSE	FALSE	FALSE
Chlorociboriaceae	Fungi	family	1	99.6042	99.6042	99.6042	1	17.3137	nan	755	755	755	0	0	0	1194	0.479343	3248.5	0.273801	3243.5	0.278417	2324.5	0.789445	3.76506e-05	FALSE	FALSE	FALSE	FALSE
Rutstroemiaceae	Fungi	family	8	87.2032	95.2342	99.6042	1.02929	17.5563	0.130668	661	700.625	733	0	21.25	59	22058.5	0.0723729	8135	0.0119278	8097	0.0119953	10065	0.0664057	3.76506e-05	FALSE	FALSE	FALSE	FALSE
Corticiaceae	Fungi	family	1	84.4327	84.4327	84.4327	1.12031	17.4028	nan	566	566	566	74	74	74	3738	0.139322	219.5	0.109927	217.5	0.111507	1845.5	0.88546	3.76506e-05	FALSE	FALSE	FALSE	FALSE
Malbrancheaceae	Fungi	family	1	100	100	100	1	17.0365	nan	758	758	758	0	0	0	141.5	0.106968	3248.5	0.273801	3243.5	0.278417	3035.5	0.379675	3.76506e-05	FALSE	FALSE	FALSE	FALSE
Melampsoraceae	Fungi	family	7	55.0132	82.6046	94.723	1.11455	18.1814	0.32183	250	552.143	708	1	74	465	25407	0.000249345	6296.5	0.00858855	5581.5	0.00434044	2087.5	9.62611e-05	3.76506e-05	FALSE	FALSE	FALSE	FALSE
Enterocytozoonidae	Fungi	family	4	9.23483	10.686	11.6095	1.08289	15.1105	0.1771	69	78.5	86	1	2.5	5	16061	0.000597857	5876.5	0.329709	1853	0.0060017	16014	0.00062315	3.76506e-05	FALSE	FALSE	FALSE	FALSE
Neolectaceae	Fungi	family	1	93.4037	93.4037	93.4037	1.00141	16.4675	nan	707	707	707	1	1	1	3455	0.216799	2051.5	0.976233	1739.5	0.806133	3538.5	0.189831	3.76506e-05	FALSE	FALSE	FALSE	FALSE
Erythrobasidiaceae	Fungi	family	2	94.591	94.9208	95.2507	1.28948	17.1698	0.442823	307	511.5	716	1	208	415	6547.5	0.126891	2127	0.230398	1839.5	0.169921	4724	0.671931	3.76506e-05	FALSE	FALSE	FALSE	FALSE
Amphiacanthidae	Fungi	family	1	16.6227	16.6227	16.6227	1.01587	15.5419	nan	124	124	124	2	2	2	4001	0.0883129	1461.5	0.6213	659.5	0.229923	3991.5	0.0890067	3.76506e-05	FALSE	FALSE	FALSE	FALSE
Ploettnerulaceae	Fungi	family	4	98.5488	99.5712	100	1.00033	17.7329	0.0976286	747	754.5	758	0	0.25	1	3301	0.0405123	11797	0.0976067	12077	0.07653	2865	0.0257316	3.76506e-05	FALSE	FALSE	FALSE	FALSE
Piskurozymaceae	Fungi	family	2	92.0844	94.1953	96.3061	1.0014	16.9387	0.0286929	697	713	729	1	1	1	6527	0.130021	4103	0.966147	3529.5	0.752186	6337	0.160239	3.76506e-05	FALSE	FALSE	FALSE	FALSE
Gloniaceae	Fungi	family	2	97.6253	98.4828	99.3404	1.00534	18.2561	1.04472	738	742.5	747	2	4	6	4182	0.929063	2284.5	0.271205	2309	0.280635	1358	0.104685	3.76506e-05	FALSE	FALSE	FALSE	FALSE
Argynnaceae	Fungi	family	1	99.2084	99.2084	99.2084	1	17.6369	nan	752	752	752	0	0	0	1745.5	0.815489	3248.5	0.273801	3243.5	0.278417	955.5	0.36311	3.76506e-05	FALSE	FALSE	FALSE	FALSE
Gelatoporiaceae	Fungi	family	2	98.4169	98.6807	98.9446	1.00133	17.4106	0.0956839	746	747	748	0	1	2	4195.5	0.922545	4710	0.671486	4704	0.675937	3640	0.814203	3.76506e-05	FALSE	FALSE	FALSE	FALSE
Microbotryaceae	Fungi	family	7	96.5699	97.6819	98.285	1.00463	17.142	0.168298	727	737.286	743	0	3.14286	7	17738.5	0.24054	13216	0.760893	13297	0.782873	19181.5	0.0985051	3.76506e-05	FALSE	FALSE	FALSE	FALSE
Pseudeurotiaceae	Fungi	family	13	96.9657	98.9344	99.7361	1.00377	17.2831	0.0885044	730	747.077	756	0	2.84615	25	20860.5	0.201471	29306.5	0.448316	29593.5	0.409769	31049.5	0.245759	3.76506e-05	FALSE	FALSE	FALSE	FALSE
Ascoideaceae	Fungi	family	2	89.9736	91.4248	92.876	1.01528	16.7524	0.105265	668	684	700	4	9	14	7105.5	0.062103	1578	0.122469	1484	0.110771	6719	0.101727	3.76506e-05	FALSE	FALSE	FALSE	FALSE
Phycomycetaceae	Fungi	family	3	93.4037	95.9982	97.7573	1.07134	17.5688	0.20329	671	686.333	699	37	41.3333	45	8819	0.169996	948	0.00879819	894	0.00846569	3784.5	0.26287	3.76506e-05	FALSE	FALSE	FALSE	FALSE
Exidiaceae	Fungi	family	1	96.438	96.438	96.438	1.23529	18.1743	nan	566	566	566	165	165	165	2963	0.416667	133	0.0938471	141.5	0.0971825	187.5	0.116429	3.76506e-05	FALSE	FALSE	FALSE	FALSE
Dacrymycetaceae	Fungi	family	3	97.3615	97.7573	98.285	1.00315	17.2352	0.0732635	735	738.667	742	1	2.33333	3	7547.5	0.458436	4414.5	0.400619	4261	0.360602	7719.5	0.404727	3.76506e-05	FALSE	FALSE	FALSE	FALSE
Xylonaceae	Fungi	family	1	100	100	100	1	17.0075	nan	758	758	758	0	0	0	141.5	0.106968	3248.5	0.273801	3243.5	0.278417	3074.5	0.36175	3.76506e-05	FALSE	FALSE	FALSE	FALSE
Alloascoideaceae	Fungi	family	1	98.285	98.285	98.285	1.04161	17.027	nan	714	714	714	31	31	31	2310	0.801837	390	0.147927	434.5	0.16165	3053.5	0.371335	3.76506e-05	FALSE	FALSE	FALSE	FALSE
Symbiotaphrinaceae	Fungi	family	1	99.7361	99.7361	99.7361	1.00397	16.9815	nan	753	753	753	3	3	3	883	0.329727	1181.5	0.457474	1284	0.516819	3109.5	0.346123	3.76506e-05	FALSE	FALSE	FALSE	FALSE
Phaeotremellaceae	Fungi	family	2	96.1741	96.8338	97.4934	1.00069	16.8928	0.060648	728	733.5	739	0	0.5	1	5647.5	0.327298	5300	0.426556	5039.5	0.530133	6440	0.142404	3.76506e-05	FALSE	FALSE	FALSE	FALSE
Chionosphaeraceae	Fungi	family	1	91.6887	91.6887	91.6887	1	16.9147	nan	695	695	695	0	0	0	3547	0.188793	3248.5	0.273801	3243.5	0.278417	3196.5	0.309174	3.76506e-05	FALSE	FALSE	FALSE	FALSE
Bulleribasidiaceae	Fungi	family	4	57.124	85.2902	95.5145	1.0007	16.695	0.28613	433	646	724	0	0.5	2	13845	0.0131151	11207	0.163235	11093	0.18149	13606	0.0170202	3.76506e-05	FALSE	FALSE	FALSE	FALSE
Microdochiaceae	Fungi	family	2	99.7361	99.8021	99.8681	1.00198	17.594	0.168469	754	755	756	1	1.5	2	1371	0.105544	3513	0.742993	3935.5	0.950641	2240	0.277362	3.76506e-05	FALSE	FALSE	FALSE	FALSE
Reticulascaceae	Fungi	family	1	99.7361	99.7361	99.7361	1.00132	17.5674	nan	755	755	755	1	1	1	883	0.329727	2051.5	0.976233	2248	0.838815	1178.5	0.472958	3.76506e-05	FALSE	FALSE	FALSE	FALSE
Gondwanamycetaceae	Fungi	family	2	96.9657	98.285	99.6042	1	17.3854	0.000969145	735	745	755	0	0	0	3989	0.977942	6497	0.121665	6487	0.125271	3878	0.928054	3.76506e-05	FALSE	FALSE	FALSE	FALSE
Schizoporaceae	Fungi	family	1	98.285	98.285	98.285	1.00671	17.6089	nan	741	741	741	4	4	4	2310	0.801837	1013	0.371933	960	0.349893	1045.5	0.405378	3.76506e-05	FALSE	FALSE	FALSE	FALSE
Fistulinaceae	Fungi	family	1	98.9446	98.9446	98.9446	1.00533	17.3374	nan	746	746	746	4	4	4	1949	0.953394	1013	0.371933	1065	0.399823	2189.5	0.88003	3.76506e-05	FALSE	FALSE	FALSE	FALSE
Phanerochaetaceae	Fungi	family	6	97.4934	98.4609	99.3404	1.03107	17.475	0.219624	669	725.333	751	0	21	75	12956.5	0.765385	8184.5	0.154963	8150.5	0.153687	9588	0.381811	3.76506e-05	FALSE	FALSE	FALSE	FALSE
Sphaerobolaceae	Fungi	family	1	90.6332	90.6332	90.6332	1.05386	18.9881	nan	651	651	651	36	36	36	3589	0.176934	354.5	0.139284	370.5	0.145353	38.5	0.0894925	3.76506e-05	FALSE	FALSE	FALSE	FALSE
Sclerodermataceae	Fungi	family	1	98.5488	98.5488	98.5488	1.01205	17.8434	nan	738	738	738	9	9	9	2183.5	0.886886	684.5	0.23602	743.5	0.260052	471.5	0.18494	3.76506e-05	FALSE	FALSE	FALSE	FALSE
Myxotrichaceae	Fungi	family	1	99.4723	99.4723	99.4723	1.00133	17.6534	nan	753	753	753	1	1	1	1424.5	0.610579	2051.5	0.976233	2110	0.935153	896.5	0.336957	3.76506e-05	FALSE	FALSE	FALSE	FALSE
Amylocorticiaceae	Fungi	family	1	98.4169	98.4169	98.4169	1.00134	17.3564	nan	745	745	745	1	1	1	2246.5	0.844303	2051.5	0.976233	1943.5	0.948172	2091.5	0.94686	3.76506e-05	FALSE	FALSE	FALSE	FALSE
Geminibasidiaceae	Fungi	family	1	79.1557	79.1557	79.1557	1.00167	17.2852	nan	599	599	599	1	1	1	3825	0.1204	2051.5	0.976233	1683	0.767699	2446.5	0.709928	3.76506e-05	FALSE	FALSE	FALSE	FALSE
Boletinellaceae	Fungi	family	2	98.9446	99.0765	99.2084	1.02793	17.315	0.122555	710	730	750	0	21	42	3694.5	0.836315	3563	0.766873	3601	0.786338	4482	0.782276	3.76506e-05	FALSE	FALSE	FALSE	FALSE
Mixiaceae	Fungi	family	1	93.9314	93.9314	93.9314	1.00562	16.4281	nan	708	708	708	4	4	4	3410.5	0.23137	1013	0.371933	1017.5	0.376726	3575.5	0.179305	3.76506e-05	FALSE	FALSE	FALSE	FALSE
Botryobasidiaceae	Fungi	family	1	98.5488	98.5488	98.5488	1.00402	17.6587	nan	744	744	744	3	3	3	2183.5	0.886886	1181.5	0.457474	1200	0.46996	877.5	0.328799	3.76506e-05	FALSE	FALSE	FALSE	FALSE
Jaapiaceae	Fungi	family	1	98.5488	98.5488	98.5488	1.00402	17.6232	nan	745	745	745	2	2	2	2183.5	0.886886	1461.5	0.6213	1200	0.46996	990.5	0.379209	3.76506e-05	FALSE	FALSE	FALSE	FALSE
Teloschistaceae	Fungi	family	20	86.5435	96.4314	99.8681	1.00172	17.3203	0.206453	655	729.75	757	0	1.2	11	44980.5	0.37468	48611	0.101208	47371	0.165986	43231	0.570052	3.76506e-05	FALSE	FALSE	FALSE	FALSE
Togniniaceae	Fungi	family	1	99.8681	99.8681	99.8681	1	17.6755	nan	757	757	757	0	0	0	488	0.188791	3248.5	0.273801	3243.5	0.278417	840.5	0.313283	3.76506e-05	FALSE	FALSE	FALSE	FALSE
Wallemiaceae	Fungi	family	3	91.6887	92.1724	92.6121	1.00048	16.1229	0.0553388	695	698.333	702	0	0.333333	1	10585	0.0245549	8548.5	0.200167	8216	0.26949	11622.5	0.00559423	3.76506e-05	FALSE	FALSE	FALSE	FALSE
Pleistophoridae	Fungi	family	2	16.3588	17.4142	18.4697	1	15.7911	0.232288	124	132	140	0	0	0	7991	0.0162321	6497	0.121665	6487	0.125271	7944	0.0172475	3.76506e-05	FALSE	FALSE	FALSE	FALSE
Coniophoraceae	Fungi	family	1	98.285	98.285	98.285	1.00268	17.576	nan	743	743	743	2	2	2	2310	0.801837	1461.5	0.6213	1426.5	0.60151	1153.5	0.459801	3.76506e-05	FALSE	FALSE	FALSE	FALSE
Punctulariaceae	Fungi	family	1	98.285	98.285	98.285	1.00134	17.3469	nan	744	744	744	1	1	1	2310	0.801837	2051.5	0.976233	1932	0.940077	2134.5	0.917462	3.76506e-05	FALSE	FALSE	FALSE	FALSE
Fibroporiaceae	Fungi	family	1	97.3615	97.3615	97.3615	1.00271	17.1611	nan	736	736	736	2	2	2	2665	0.57815	1461.5	0.6213	1405	0.588339	2783.5	0.508116	3.76506e-05	FALSE	FALSE	FALSE	FALSE
Culicosporidae	Fungi	family	1	18.9974	18.9974	18.9974	1	17.7541	nan	144	144	144	0	0	0	3982	0.0914045	3248.5	0.273801	3243.5	0.278417	637.5	0.236834	3.76506e-05	FALSE	FALSE	FALSE	FALSE
Schizotheciaceae	Fungi	family	1	99.2084	99.2084	99.2084	1	17.3082	nan	752	752	752	0	0	0	1745.5	0.815489	3248.5	0.273801	3243.5	0.278417	2353.5	0.770308	3.76506e-05	FALSE	FALSE	FALSE	FALSE
Nowakowskiellaceae	Fungi	family	1	67.2823	67.2823	67.2823	1.0451	16.9342	nan	487	487	487	23	23	23	3902.5	0.105296	463.5	0.167116	408.5	0.15487	3172.5	0.319097	3.76506e-05	FALSE	FALSE	FALSE	FALSE
Terramycetaceae	Fungi	family	4	65.5673	74.4063	82.7177	1.05554	16.4929	0.093856	463	533.5	594	27	30.5	34	15386.5	0.00167322	1586	0.00395678	1454	0.00345513	14110	0.00924356	3.76506e-05	FALSE	FALSE	FALSE	FALSE
Vezdaeaceae	Fungi	family	2	98.8127	98.8127	98.8127	1	16.8192	0.0875722	749	749	749	0	0	0	4076	0.980365	6497	0.121665	6487	0.125271	6605	0.117062	3.76506e-05	FALSE	FALSE	FALSE	FALSE
Cirrosporiaceae	Fungi	family	1	99.8681	99.8681	99.8681	1.03038	17.2625	nan	734	734	734	23	23	23	488	0.188791	463.5	0.167116	501.5	0.180151	2534.5	0.654418	3.76506e-05	FALSE	FALSE	FALSE	FALSE
Peltulaceae	Fungi	family	1	98.8127	98.8127	98.8127	1	17.0883	nan	749	749	749	0	0	0	2038	0.986285	3248.5	0.273801	3243.5	0.278417	2949.5	0.421088	3.76506e-05	FALSE	FALSE	FALSE	FALSE
Zythiaceae	Fungi	family	1	99.7361	99.7361	99.7361	1.00794	17.0549	nan	751	751	751	5	5	5	883	0.329727	902	0.321407	907	0.326262	3016.5	0.388602	3.76506e-05	FALSE	FALSE	FALSE	FALSE
Lecanographaceae	Fungi	family	1	97.2296	97.2296	97.2296	1	17.0473	nan	737	737	737	0	0	0	2713	0.550277	3248.5	0.273801	3243.5	0.278417	3028.5	0.382949	3.76506e-05	FALSE	FALSE	FALSE	FALSE
Pycnoraceae	Fungi	family	1	99.4723	99.4723	99.4723	1	17.0149	nan	754	754	754	0	0	0	1424.5	0.610579	3248.5	0.273801	3243.5	0.278417	3068.5	0.364473	3.76506e-05	FALSE	FALSE	FALSE	FALSE
Chrysotrichaceae	Fungi	family	1	97.3615	97.3615	97.3615	1	16.9326	nan	738	738	738	0	0	0	2665	0.57815	3248.5	0.273801	3243.5	0.278417	3174.5	0.318262	3.76506e-05	FALSE	FALSE	FALSE	FALSE
Coniothyriaceae	Fungi	family	1	99.4723	99.4723	99.4723	1.0305	17.446	nan	732	732	732	22	22	22	1424.5	0.610579	473.5	0.169865	500.5	0.179864	1646.5	0.752616	3.76506e-05	FALSE	FALSE	FALSE	FALSE
Physodermataceae	Fungi	family	1	91.029	91.029	91.029	1.08551	17.1433	nan	637	637	637	53	53	53	3575.5	0.180684	245.5	0.115165	256.5	0.119479	2831.5	0.482022	3.76506e-05	FALSE	FALSE	FALSE	FALSE
Pilobolaceae	Fungi	family	1	96.7018	96.7018	96.7018	1.05321	17.3643	nan	695	695	695	38	38	38	2878	0.45981	339.5	0.135751	375.5	0.146579	2048.5	0.97633	3.76506e-05	FALSE	FALSE	FALSE	FALSE
Mycotyphaceae	Fungi	family	1	97.6253	97.6253	97.6253	1.03649	17.1898	nan	716	716	716	24	24	24	2572.5	0.633657	453.5	0.1644	458.5	0.168105	2715.5	0.546313	3.76506e-05	FALSE	FALSE	FALSE	FALSE
Gorgonomycetaceae	Fungi	family	1	87.9947	87.9947	87.9947	1.0045	16.4534	nan	664	664	664	3	3	3	3665	0.156899	1181.5	0.457474	1131.5	0.433554	3551.5	0.186082	3.76506e-05	FALSE	FALSE	FALSE	FALSE
Cladochytriaceae	Fungi	family	1	88.5224	88.5224	88.5224	1.25186	17.7408	nan	504	504	504	167	167	167	3654	0.159688	131.5	0.0935859	137.5	0.0964713	667.5	0.247216	3.76506e-05	FALSE	FALSE	FALSE	FALSE
Radiomycetaceae	Fungi	family	1	98.285	98.285	98.285	1.05369	17.2303	nan	714	714	714	31	31	31	2310	0.801837	390	0.147927	372.5	0.145842	2620.5	0.601954	3.76506e-05	FALSE	FALSE	FALSE	FALSE
Lycoperdaceae	Fungi	family	1	98.285	98.285	98.285	1.00537	17.6451	nan	741	741	741	4	4	4	2310	0.801837	1013	0.371933	1052	0.393419	925.5	0.349656	3.76506e-05	FALSE	FALSE	FALSE	FALSE
Chrysozymaceae	Fungi	family	1	84.5646	84.5646	84.5646	1.00936	17.0738	nan	635	635	635	6	6	6	3732.5	0.140591	823	0.288315	821.5	0.290381	2974.5	0.408784	3.76506e-05	FALSE	FALSE	FALSE	FALSE
Letrouitiaceae	Fungi	family	2	95.1187	97.2296	99.3404	1	17.1448	0.00334724	721	737	753	0	0	0	4857.5	0.617421	6497	0.121665	6487	0.125271	5653	0.322972	3.76506e-05	FALSE	FALSE	FALSE	FALSE
Cintractiaceae	Fungi	family	1	98.285	98.285	98.285	1.00537	17.1031	nan	741	741	741	4	4	4	2310	0.801837	1013	0.371933	1052	0.393419	2919.5	0.436136	3.76506e-05	FALSE	FALSE	FALSE	FALSE
Podoscyphaceae	Fungi	family	1	99.2084	99.2084	99.2084	1	17.3156	nan	752	752	752	0	0	0	1745.5	0.815489	3248.5	0.273801	3243.5	0.278417	2318.5	0.79342	3.76506e-05	FALSE	FALSE	FALSE	FALSE
Epitheliaceae	Fungi	family	1	99.2084	99.2084	99.2084	1.19681	17.8434	nan	605	605	605	147	147	147	1745.5	0.815489	147	0.0963137	166.5	0.101723	472.5	0.185225	3.76506e-05	FALSE	FALSE	FALSE	FALSE
Naemateliaceae	Fungi	family	2	92.2164	94.1953	96.1741	1.00274	16.8302	0.0420404	699	712	725	0	2	4	6559.5	0.125086	4261.5	0.886999	4275.5	0.880707	6592	0.118921	3.76506e-05	FALSE	FALSE	FALSE	FALSE
Stephanosporaceae	Fungi	family	1	98.6807	98.6807	98.6807	1.00401	17.221	nan	745	745	745	3	3	3	2115.5	0.933215	1181.5	0.457474	1203	0.471592	2644.5	0.587658	3.76506e-05	FALSE	FALSE	FALSE	FALSE
Torulaceae	Fungi	family	1	99.6042	99.6042	99.6042	1.00397	17.5323	nan	752	752	752	3	3	3	1194	0.479343	1181.5	0.457474	1267	0.507144	1274.5	0.525354	3.76506e-05	FALSE	FALSE	FALSE	FALSE
Clathraceae	Fungi	family	1	97.2296	97.2296	97.2296	1.019	17.4131	nan	723	723	723	14	14	14	2713	0.550277	565	0.196612	600.5	0.210302	1795.5	0.851621	3.76506e-05	FALSE	FALSE	FALSE	FALSE
Acaulosporaceae	Fungi	family	2	82.19	82.7836	83.3773	1.02865	19.3611	0.222812	608	610.5	613	15	17	19	7548	0.0328055	1048.5	0.0604625	1038	0.0609848	28	0.0150469	3.76506e-05	FALSE	FALSE	FALSE	FALSE
Ambisporaceae	Fungi	family	2	88.2586	91.1609	94.0633	1.00435	18.6961	0.570833	666	688	710	3	3	3	7060	0.0660756	2363	0.293289	2286.5	0.27441	175	0.0191876	3.76506e-05	FALSE	FALSE	FALSE	FALSE
Entrophosporaceae	Fungi	family	1	92.3483	92.3483	92.3483	1.09286	18.0626	nan	643	643	643	57	57	57	3521.5	0.196274	236.5	0.11333	246.5	0.117393	247.5	0.128929	3.76506e-05	FALSE	FALSE	FALSE	FALSE
Sanchytriaceae	Fungi	family	2	39.8417	39.9077	39.9736	1.01652	16.2222	0.0715031	296	297.5	299	3	5	7	7922	0.0181901	1946	0.189144	1353	0.0936114	7580	0.0307678	3.76506e-05	FALSE	FALSE	FALSE	FALSE
Readerielliopsidaceae	Fungi	family	1	99.8681	99.8681	99.8681	1.00528	17.0026	nan	753	753	753	4	4	4	488	0.188791	1013	0.371933	1110.5	0.422728	3081.5	0.35859	3.76506e-05	FALSE	FALSE	FALSE	FALSE
Olpidiaceae	Fungi	family	1	31.6623	31.6623	31.6623	1.02083	17.1564	nan	235	235	235	5	5	5	3967.5	0.093822	902	0.321407	579.5	0.203619	2795.5	0.501524	3.76506e-05	FALSE	FALSE	FALSE	FALSE
Gautieriaceae	Fungi	family	1	95.9103	95.9103	95.9103	1.01513	18.6261	nan	716	716	716	11	11	11	3096.5	0.353948	629.5	0.217238	672.5	0.234416	67.5	0.0942996	3.76506e-05	FALSE	FALSE	FALSE	FALSE
Hysterangiaceae	Fungi	family	1	97.7573	97.7573	97.7573	1.01215	18.5326	nan	735	735	735	6	6	6	2527	0.661764	823	0.288315	739.5	0.258558	92.5	0.0986079	3.76506e-05	FALSE	FALSE	FALSE	FALSE
Crassisporiaceae	Fungi	family	1	98.5488	98.5488	98.5488	1.01473	17.4296	nan	737	737	737	10	10	10	2183.5	0.886886	657	0.22649	682.5	0.237915	1708.5	0.79342	3.76506e-05	FALSE	FALSE	FALSE	FALSE
Caliciaceae	Fungi	family	1	60.0264	60.0264	60.0264	1.21099	17.2712	nan	374	374	374	81	81	81	3930.5	0.100223	209.5	0.107964	154.5	0.0995227	2493.5	0.680066	3.76506e-05	FALSE	FALSE	FALSE	FALSE
Spraguidae	Fungi	family	1	17.2823	17.2823	17.2823	1.10687	15.8605	nan	118	118	118	13	13	13	3996	0.0891182	585.5	0.203006	230.5	0.114116	3970.5	0.0924524	3.76506e-05	FALSE	FALSE	FALSE	FALSE
Thelebolaceae	Fungi	family	1	99.4723	99.4723	99.4723	1	17.0026	nan	754	754	754	0	0	0	1424.5	0.610579	3248.5	0.273801	3243.5	0.278417	3082.5	0.35814	3.76506e-05	FALSE	FALSE	FALSE	FALSE
Pseudoperisporiaceae	Fungi	family	1	99.4723	99.4723	99.4723	1.00133	17.7575	nan	753	753	753	1	1	1	1424.5	0.610579	2051.5	0.976233	2110	0.935153	630.5	0.234456	3.76506e-05	FALSE	FALSE	FALSE	FALSE
Dothioraceae	Fungi	family	1	99.6042	99.6042	99.6042	1	17.19	nan	755	755	755	0	0	0	1194	0.479343	3248.5	0.273801	3243.5	0.278417	2713.5	0.547458	3.76506e-05	FALSE	FALSE	FALSE	FALSE
Squamanitaceae	Fungi	family	1	99.3404	99.3404	99.3404	1	17.1115	nan	753	753	753	0	0	0	1609.5	0.726157	3248.5	0.273801	3243.5	0.278417	2906.5	0.442752	3.76506e-05	FALSE	FALSE	FALSE	FALSE
Thyridiaceae	Fungi	family	1	99.7361	99.7361	99.7361	1.02778	17.5135	nan	735	735	735	21	21	21	883	0.329727	482	0.172229	523.5	0.186557	1328.5	0.55608	3.76506e-05	FALSE	FALSE	FALSE	FALSE
Ordosporidae	Fungi	family	1	20.7124	20.7124	20.7124	1.00637	14.6597	nan	156	156	156	1	1	1	3977	0.0922324	2051.5	0.976233	997.5	0.367252	4020.5	0.0844193	3.76506e-05	FALSE	FALSE	FALSE	FALSE
Glomosporiaceae	Fungi	family	1	97.7573	97.7573	97.7573	1.0027	16.8404	nan	740	740	740	1	1	1	2527	0.661764	2051.5	0.976233	1410	0.59139	3286.5	0.273798	3.76506e-05	FALSE	FALSE	FALSE	FALSE
Quambalariaceae	Fungi	family	1	89.314	89.314	89.314	1.01477	17.082	nan	667	667	667	10	10	10	3633	0.165115	657	0.22649	679.5	0.236861	2960.5	0.415648	3.76506e-05	FALSE	FALSE	FALSE	FALSE
Endogonaceae	Fungi	family	3	60.4222	71.9877	79.6834	1.01545	18.8804	0.455375	450	537.333	596	8	8.33333	9	11592.5	0.00599314	2124.5	0.0438083	2003.5	0.0387753	178.5	0.00361828	3.76506e-05	FALSE	FALSE	FALSE	FALSE
Moniliellaceae	Fungi	family	1	82.058	82.058	82.058	1.53859	18.0568	nan	392	392	392	230	230	230	3788.5	0.128078	109	0.0897369	90.5	0.0884235	251.5	0.129798	3.76506e-05	FALSE	FALSE	FALSE	FALSE
Protomycetaceae	Fungi	family	7	95.6464	96.3626	96.7018	1.00039	16.3499	0.0685836	725	730.143	733	0	0.285714	1	20815	0.0298323	20345.5	0.0365872	19839.5	0.056169	25572.5	0.000193003	3.76506e-05	FALSE	FALSE	FALSE	FALSE
Metchnikovellidae	Fungi	family	1	15.1715	15.1715	15.1715	1	15.5794	nan	115	115	115	0	0	0	4004	0.0878325	3248.5	0.273801	3243.5	0.278417	3989.5	0.0893304	3.76506e-05	FALSE	FALSE	FALSE	FALSE
Juglanconidaceae	Fungi	family	3	95.2507	97.4934	99.3404	1	17.6694	0.127168	722	739	753	0	0	0	7303	0.535174	9745.5	0.0580072	9730.5	0.0604469	2687.5	0.0960755	3.76506e-05	FALSE	FALSE	FALSE	FALSE
Basidiobolaceae	Fungi	family	2	62.9288	80.1451	97.3615	1.20609	17.9553	0.50113	433	508.5	584	44	99	154	6586	0.121172	434.5	0.023608	345	0.0210596	1212	0.0870204	3.76506e-05	FALSE	FALSE	FALSE	FALSE
Pseudomassariaceae	Fungi	family	1	99.2084	99.2084	99.2084	1.00133	17.6157	nan	751	751	751	1	1	1	1745.5	0.815489	2051.5	0.976233	2037	0.986593	1024.5	0.395261	3.76506e-05	FALSE	FALSE	FALSE	FALSE
Catenariaceae	Fungi	family	1	80.8707	80.8707	80.8707	1.38825	17.5373	nan	383	383	383	230	230	230	3800.5	0.125513	109	0.0897369	110.5	0.0917794	1261.5	0.518089	3.76506e-05	FALSE	FALSE	FALSE	FALSE
Cuniculitremaceae	Fungi	family	1	92.3483	92.3483	92.3483	1	16.6758	nan	700	700	700	0	0	0	3521.5	0.196274	3248.5	0.273801	3243.5	0.278417	3426.5	0.224459	3.76506e-05	FALSE	FALSE	FALSE	FALSE
Nigrogranaceae	Fungi	family	1	99.4723	99.4723	99.4723	1	17.7612	nan	754	754	754	0	0	0	1424.5	0.610579	3248.5	0.273801	3243.5	0.278417	618.5	0.23042	3.76506e-05	FALSE	FALSE	FALSE	FALSE
Saksenaeaceae	Fungi	family	2	96.5699	96.6359	96.7018	1.06962	17.5441	0.0296974	691	692	693	39	40.5	42	5801.5	0.283203	649	0.0332885	607	0.0321055	2491	0.350487	3.76506e-05	FALSE	FALSE	FALSE	FALSE
Tilletiariaceae	Fungi	family	1	94.0633	94.0633	94.0633	1	16.7442	nan	713	713	713	0	0	0	3400.5	0.234738	3248.5	0.273801	3243.5	0.278417	3381.5	0.239572	3.76506e-05	FALSE	FALSE	FALSE	FALSE
Hysteriaceae	Fungi	family	2	98.6807	99.1425	99.6042	1	17.4802	0.0291019	748	751.5	755	0	0	0	3309.5	0.659528	6497	0.121665	6487	0.125271	2959	0.516285	3.76506e-05	FALSE	FALSE	FALSE	FALSE
Streptophyta	Liliopsida	phylum	218	1.79234	90.0594	99.8764	1.31191	20.6563	1.0423	39	2251.34	3194	1	662.982	3176	23762	1	23762	1	23762	1	23762	1	0.000471698	FALSE	FALSE	FALSE	FALSE
Magnoliopsida	Liliopsida	class	218	1.79234	90.0594	99.8764	1.31191	20.6563	1.0423	39	2251.34	3194	1	662.982	3176	23762	1	23762	1	23762	1	23762	1	0.000471698	FALSE	FALSE	FALSE	FALSE
Poales	Liliopsida	order	110	1.79234	94.7539	99.8764	1.44185	20.7913	1.12666	39	2171.31	3194	1	894.927	3176	8349.5	7.13431e-06	11200.5	0.330504	11463	0.51612	11219	0.341978	0.000471698	FALSE	FALSE	FALSE	TRUE
Vitales	Liliopsida	order	20	26.8541	79.1965	95.1174	1.22545	20.1459	0.662619	54	1988.75	2937	22	574.05	3017	3392.5	3.90373e-05	2398	0.46045	2282	0.730514	2741	0.0571623	0.000471698	FALSE	FALSE	FALSE	TRUE
Nymphaeales	Liliopsida	order	4	12.9172	68.9586	89.8331	1.24975	20.0971	0.531069	392	1751	2791	26	480.5	1649	756	0.0120739	527	0.477118	421	0.909312	603	0.190887	0.000471698	FALSE	FALSE	FALSE	FALSE
Asparagales	Liliopsida	order	25	3.49197	81.5995	97.9913	1.21499	21.1515	1.10063	91	2229.52	3114	7	411.04	2946	3598.5	0.00872662	3410	0.0397561	3173.5	0.17837	2033.5	0.0379159	0.000471698	FALSE	FALSE	FALSE	FALSE
Santalales	Liliopsida	order	3	87.7009	90.2555	92.1199	1.0455	20.1373	0.957602	2705	2803.33	2905	76	117.333	143	522.5	0.0762489	435	0.328406	443.5	0.291613	419.5	0.402931	0.000471698	FALSE	FALSE	FALSE	FALSE
Liliales	Liliopsida	order	1	97.8368	97.8368	97.8368	1.1036	21.146	nan	2923	2923	2923	243	243	243	90.5	0.775846	101.5	0.911832	94.5	0.824741	61.5	0.457212	0.000471698	FALSE	FALSE	FALSE	FALSE
Alismatales	Liliopsida	order	10	35.5377	82.6112	94.3449	1.07882	20.0973	1.25947	1131	2473.1	2951	19	200.2	1110	1758.5	0.00105583	1565	0.0199958	1580	0.0163982	1455	0.073925	0.000471698	FALSE	FALSE	FALSE	FALSE
Zingiberales	Liliopsida	order	13	80.2534	96.2489	99.0111	1.24259	20.5298	0.739156	261	2510.15	2901	221	604.462	2875	1251.5	0.480849	934	0.0392698	972.5	0.0578489	1491.5	0.751896	0.000471698	FALSE	FALSE	FALSE	FALSE
Piperales	Liliopsida	order	3	93.8195	94.077	94.4067	1.11659	19.6145	0.611027	2316	2712.67	2975	67	331.667	739	415	0.426308	345.5	0.87001	358.5	0.778074	538.5	0.0550777	0.000471698	FALSE	FALSE	FALSE	FALSE
Laurales	Liliopsida	order	6	94.4067	95.3286	95.8591	1.1759	20.6459	0.22984	2417	2613.17	2879	210	471.667	665	732.5	0.618418	435.5	0.163903	447	0.1873	578	0.62973	0.000471698	FALSE	FALSE	FALSE	FALSE
Arecales	Liliopsida	order	8	86.9901	95.9943	98.9802	1.14079	20.8796	0.689908	2582	2701.75	2882	228	404.625	600	842	0.870973	619.5	0.165309	679	0.289222	698	0.339465	0.000471698	FALSE	FALSE	FALSE	FALSE
Chloranthales	Liliopsida	order	1	95.7664	95.7664	95.7664	1.04259	21.4974	nan	2982	2982	2982	117	117	117	117.5	0.899297	146.5	0.558363	152.5	0.496395	43.5	0.30387	0.000471698	FALSE	FALSE	FALSE	FALSE
Dioscoreales	Liliopsida	order	5	96.1063	97.2064	97.8986	1.19564	20.1097	0.1755	1579	2610.2	3043	102	535.4	1570	499	0.74973	506.5	0.789926	532.5	0.932955	713.5	0.238885	0.000471698	FALSE	FALSE	FALSE	FALSE
Pandanales	Liliopsida	order	2	94.2522	94.5612	94.8702	1.13905	19.3038	0.283159	2528	2666	2804	266	394	522	265	0.603797	155	0.485496	169	0.588339	412	0.0308194	0.000471698	FALSE	FALSE	FALSE	FALSE
Magnoliales	Liliopsida	order	5	3.61557	57.5649	96.6007	1.05787	20.7124	0.877558	116	1718.6	2951	1	144.2	294	840.5	0.0386205	744.5	0.162977	738.5	0.176042	501.5	0.763068	0.000471698	FALSE	FALSE	FALSE	FALSE
Commelinales	Liliopsida	order	1	92.7998	92.7998	92.7998	1.18615	20.1636	nan	2479	2479	2479	524	524	524	159.5	0.428982	58.5	0.428996	66.5	0.506463	136.5	0.669317	0.000471698	FALSE	FALSE	FALSE	FALSE
Amborellales	Liliopsida	order	1	90.6057	90.6057	90.6057	1.02353	20.3756	nan	2867	2867	2867	65	65	65	171.5	0.326712	179.5	0.268174	188.5	0.211438	116.5	0.911834	0.000471698	FALSE	FALSE	FALSE	FALSE
Poaceae	Liliopsida	family	92	32.0148	95.8527	99.8764	1.46648	21.0061	1.04073	51	2132.68	3194	15	969.109	3176	5875	8.39677e-09	8811.5	0.0916639	9159	0.228337	8173	0.010103	0.000471698	FALSE	FALSE	FALSE	TRUE
Vitaceae	Liliopsida	family	20	26.8541	79.1965	95.1174	1.22545	20.1459	0.662619	54	1988.75	2937	22	574.05	3017	3392.5	3.90373e-05	2398	0.46045	2282	0.730514	2741	0.0571623	0.000471698	FALSE	FALSE	FALSE	TRUE
Cabombaceae	Liliopsida	family	1	89.6786	89.6786	89.6786	1.82047	20.8807	nan	1253	1253	1253	1649	1649	1649	176.5	0.289212	36.5	0.25474	30.5	0.217276	80.5	0.657835	0.000471698	FALSE	FALSE	FALSE	FALSE
Amaryllidaceae	Liliopsida	family	2	89.5859	93.7886	97.9913	1.89029	23.5773	0.212299	225	1471	2717	182	1564	2946	261	0.635281	132	0.339999	121	0.281521	3	0.0166771	0.000471698	FALSE	FALSE	FALSE	FALSE
Ximeniaceae	Liliopsida	family	1	92.1199	92.1199	92.1199	1.02851	21.1255	nan	2905	2905	2905	76	76	76	165.5	0.3757	172.5	0.318984	175.5	0.296491	63.5	0.476583	0.000471698	FALSE	FALSE	FALSE	FALSE
Melanthiaceae	Liliopsida	family	1	97.8368	97.8368	97.8368	1.1036	21.146	nan	2923	2923	2923	243	243	243	90.5	0.775846	101.5	0.911832	94.5	0.824741	61.5	0.457212	0.000471698	FALSE	FALSE	FALSE	FALSE
Araceae	Liliopsida	family	7	35.5377	83.017	94.3449	1.10299	20.2294	1.41066	1131	2422.43	2951	19	264	1110	1197	0.0105515	997.5	0.167485	1007.5	0.150067	959.5	0.247618	0.000471698	FALSE	FALSE	FALSE	FALSE
Bromeliaceae	Liliopsida	family	4	1.79234	74.4901	99.1656	1.0516	19.1948	1.71051	57	2314	3161	1	96.5	225	412	0.853531	663	0.0751862	596	0.210216	686	0.0499985	0.000471698	FALSE	FALSE	FALSE	FALSE
Cyperaceae	Liliopsida	family	10	88.7206	93.0161	94.4067	1.53473	19.9831	0.552791	39	2153.2	2951	80	856.8	3016	1505	0.0421225	1052.5	0.856048	1030	0.770503	1575	0.0175292	0.000471698	FALSE	FALSE	FALSE	FALSE
Juncaceae	Liliopsida	family	3	92.2435	92.8101	93.1397	1.03411	19.5629	0.304904	2872	2926	2961	50	77.3333	113	471.5	0.190465	513	0.0917063	507.5	0.101749	574.5	0.0247329	0.000471698	FALSE	FALSE	FALSE	FALSE
Costaceae	Liliopsida	family	2	96.9098	97.4351	97.9604	1.1412	20.6937	0.391917	2740	2759.5	2779	357	393.5	430	189.5	0.754672	146	0.424912	159	0.513859	183	0.700231	0.000471698	FALSE	FALSE	FALSE	FALSE
Zingiberaceae	Liliopsida	family	3	93.2324	95.5192	96.9098	1.64347	21.7279	0.140615	261	1594	2578	542	1497	2875	361.5	0.757232	115.5	0.055074	113.5	0.0528132	101.5	0.0408016	0.000471698	FALSE	FALSE	FALSE	FALSE
Musaceae	Liliopsida	family	8	80.2534	96.2261	99.0111	1.11761	20.0396	0.107008	2376	2791.38	2901	221	322.5	380	700.5	0.346449	672.5	0.27324	700	0.345061	1207	0.0655298	0.000471698	FALSE	FALSE	FALSE	FALSE
Orchidaceae	Liliopsida	family	16	3.49197	82.6522	97.8986	1.07396	20.8905	0.638633	91	2518.56	3114	14	156.062	445	2220	0.0688444	2416.5	0.0101325	2289	0.0372168	1382	0.16661	0.000471698	FALSE	FALSE	FALSE	FALSE
Loranthaceae	Liliopsida	family	1	87.7009	87.7009	87.7009	1.05567	20.073	nan	2705	2705	2705	133	133	133	186.5	0.223209	134	0.698351	131.5	0.727843	146.5	0.558369	0.000471698	FALSE	FALSE	FALSE	FALSE
Aristolochiaceae	Liliopsida	family	3	93.8195	94.077	94.4067	1.11659	19.6145	0.611027	2316	2712.67	2975	67	331.667	739	415	0.426308	345.5	0.87001	358.5	0.778074	538.5	0.0550777	0.000471698	FALSE	FALSE	FALSE	FALSE
Calycanthaceae	Liliopsida	family	2	95.4574	95.5192	95.581	1.1923	20.4915	0.103695	2428	2564	2700	389	527	665	240.5	0.806051	126	0.307195	133	0.345685	212	0.951058	0.000471698	FALSE	FALSE	FALSE	FALSE
Arecaceae	Liliopsida	family	8	86.9901	95.9943	98.9802	1.14079	20.8796	0.689908	2582	2701.75	2882	228	404.625	600	842	0.870973	619.5	0.165309	679	0.289222	698	0.339465	0.000471698	FALSE	FALSE	FALSE	FALSE
Chloranthaceae	Liliopsida	family	1	95.7664	95.7664	95.7664	1.04259	21.4974	nan	2982	2982	2982	117	117	117	117.5	0.899297	146.5	0.558363	152.5	0.496395	43.5	0.30387	0.000471698	FALSE	FALSE	FALSE	FALSE
Dioscoreaceae	Liliopsida	family	5	96.1063	97.2064	97.8986	1.19564	20.1097	0.1755	1579	2610.2	3043	102	535.4	1570	499	0.74973	506.5	0.789926	532.5	0.932955	713.5	0.238885	0.000471698	FALSE	FALSE	FALSE	FALSE
Velloziaceae	Liliopsida	family	2	94.2522	94.5612	94.8702	1.13905	19.3038	0.283159	2528	2666	2804	266	394	522	265	0.603797	155	0.485496	169	0.588339	412	0.0308194	0.000471698	FALSE	FALSE	FALSE	FALSE
Typhaceae	Liliopsida	family	1	97.9295	97.9295	97.9295	1.03092	19.183	nan	3071	3071	3071	98	98	98	86	0.7219	160.5	0.419822	170.5	0.334596	210.5	0.110128	0.000471698	FALSE	FALSE	FALSE	FALSE
Asphodelaceae	Liliopsida	family	1	95.3956	95.3956	95.3956	1.51474	22.0518	nan	1871	1871	1871	1216	1216	1216	122.5	0.83707	40.5	0.282088	38.5	0.268182	24.5	0.183943	0.000471698	FALSE	FALSE	FALSE	FALSE
Lauraceae	Liliopsida	family	4	94.4067	95.2333	95.8591	1.1677	20.7231	0.246181	2417	2637.75	2879	210	444	638	492	0.662832	309.5	0.32226	314	0.339852	366	0.58509	0.000471698	FALSE	FALSE	FALSE	FALSE
Asparagaceae	Liliopsida	family	4	8.52905	70.7664	94.7466	1.07	20.556	0.63978	269	2168.75	2978	7	121.25	197	694	0.0430827	610	0.172892	537	0.429826	439	0.984331	0.000471698	FALSE	FALSE	FALSE	FALSE
Nymphaeaceae	Liliopsida	family	3	12.9172	62.0519	89.8331	1.05952	19.8359	0.11703	392	1917	2791	26	91	131	579.5	0.0219574	490.5	0.138365	390.5	0.566813	522.5	0.0762615	0.000471698	FALSE	FALSE	FALSE	FALSE
Magnoliaceae	Liliopsida	family	5	3.61557	57.5649	96.6007	1.05787	20.7124	0.877558	116	1718.6	2951	1	144.2	294	840.5	0.0386205	744.5	0.162977	738.5	0.176042	501.5	0.763068	0.000471698	FALSE	FALSE	FALSE	FALSE
Iridaceae	Liliopsida	family	2	54.11	75.7571	97.4042	1.80803	21.5546	2.50391	242	976.5	1711	40	1475	2910	301	0.3572	211	0.942173	188	0.741997	185	0.716837	0.000471698	FALSE	FALSE	FALSE	FALSE
Santalaceae	Liliopsida	family	1	90.9456	90.9456	90.9456	1.05233	19.2135	nan	2800	2800	2800	143	143	143	170.5	0.334575	128.5	0.76376	136.5	0.669317	209.5	0.113696	0.000471698	FALSE	FALSE	FALSE	FALSE
Pontederiaceae	Liliopsida	family	1	92.7998	92.7998	92.7998	1.18615	20.1636	nan	2479	2479	2479	524	524	524	159.5	0.428982	58.5	0.428996	66.5	0.506463	136.5	0.669317	0.000471698	FALSE	FALSE	FALSE	FALSE
Zosteraceae	Liliopsida	family	1	91.1001	91.1001	91.1001	1.01832	19.1332	nan	2902	2902	2902	46	46	46	169.5	0.342559	192	0.191891	201.5	0.145599	212.5	0.10326	0.000471698	FALSE	FALSE	FALSE	FALSE
Amborellaceae	Liliopsida	family	1	90.6057	90.6057	90.6057	1.02353	20.3756	nan	2867	2867	2867	65	65	65	171.5	0.326712	179.5	0.268174	188.5	0.211438	116.5	0.911834	0.000471698	FALSE	FALSE	FALSE	FALSE
Posidoniaceae	Liliopsida	family	1	70.3646	70.3646	70.3646	1.02415	20.9181	nan	2229	2229	2229	48	48	48	199.5	0.154539	190	0.202887	186.5	0.22323	75.5	0.601675	0.000471698	FALSE	FALSE	FALSE	FALSE
Cymodoceaceae	Liliopsida	family	1	83.529	83.529	83.529	1.02479	19.3154	nan	2643	2643	2643	60	60	60	192.5	0.1892	185.5	0.229291	184.5	0.235485	207.5	0.121103	0.000471698	FALSE	FALSE	FALSE	FALSE
Chordata	Metazoa	phylum	2685	0.838574	87.7503	100	1.0358	20.8899	0.603494	8	812.757	953	0	24.3808	859	7.42894e+06	0.0087	6.86269e+06	6.34347e-16	6.93189e+06	1.28686e-13	4569625	9.43076e-200	1.53941e-05	TRUE	TRUE	TRUE	FALSE
Arthropoda	Metazoa	phylum	2422	0	79.0341	99.8952	1.01867	19.7004	0.834855	0	739.658	953	0	14.3275	936	6.53938e+06	3.96815e-05	7900569	3.06141e-23	7.98662e+06	3.30203e-27	9544443	4.21296e-156	1.53941e-05	TRUE	TRUE	TRUE	FALSE
Nematoda	Metazoa	phylum	185	4.08805	67.0786	81.761	1.07524	18.532	0.706296	39	601.184	771	0	38.7459	545	862064	1.95573e-47	441684	9.52299e-05	397024	4.92881e-09	973034	7.44845e-83	1.53941e-05	TRUE	TRUE	FALSE	TRUE
Annelida	Metazoa	phylum	33	6.81342	89.6639	98.6373	1.02747	20.2268	0.816147	65	833.424	933	0	21.9697	227	90766	0.680741	79827	0.118621	81463	0.165409	94689.5	0.994195	1.53941e-05	FALSE	FALSE	FALSE	FALSE
Mollusca	Metazoa	phylum	135	5.24109	81.7525	99.5807	1.03379	20.8772	0.588519	50	754.185	949	0	25.7333	246	402478	0.43826	381130	0.747705	360418	0.165888	235304	5.4114e-15	1.53941e-05	TRUE	FALSE	FALSE	FALSE
Echinodermata	Metazoa	phylum	39	1.15304	71.7761	99.8952	1.0505	20.5209	0.562653	11	640.718	948	0	44.0256	256	123901	0.248096	123484	0.263993	115664	0.71752	94062.5	0.0844598	1.53941e-05	FALSE	FALSE	FALSE	FALSE
Porifera	Metazoa	phylum	10	53.4591	77.6939	90.566	1.03337	18.7763	0.595416	509	719.6	842	1	21.6	134	41378	0.0155749	26267	0.642751	23382.5	0.310698	51819	1.06937e-05	1.53941e-05	TRUE	FALSE	FALSE	FALSE
Cnidaria	Metazoa	phylum	130	0.838574	65.1653	97.4843	1.04723	19.8141	0.613123	8	598.662	927	0	23.0154	324	521212	8.68774e-15	387704	0.441633	336048	0.0526702	495775	1.48536e-10	1.53941e-05	TRUE	FALSE	FALSE	TRUE
Ctenophora	Metazoa	phylum	6	66.3522	70.2655	72.1174	1.0726	18.8645	0.399698	486	629.667	679	3	40.6667	147	27917.5	0.00840457	9995.5	0.0747573	9119.5	0.0459757	31209	0.000580951	1.53941e-05	FALSE	FALSE	FALSE	FALSE
Platyhelminthes	Metazoa	phylum	51	5.55556	62.8314	79.2453	1.06643	19.7425	0.877599	52	572.98	745	0	26.4314	676	242608	5.47074e-16	149176	0.811378	127406	0.110769	191110	0.000173087	1.53941e-05	FALSE	FALSE	FALSE	TRUE
Bryozoa	Metazoa	phylum	8	0.104822	60.5739	94.4444	1.03464	19.1813	1.30821	1	560.375	897	0	17.5	115	32563	0.0404916	27864.5	0.294305	24325	0.770249	35014	0.0102895	1.53941e-05	FALSE	FALSE	FALSE	FALSE
Rotifera	Metazoa	phylum	21	51.5723	78.5914	85.9539	1.12261	18.6929	0.73069	234	670.762	810	0	79	509	88119.5	0.000249331	37354	0.00254991	38272.5	0.00381899	108392	2.65405e-10	1.53941e-05	TRUE	FALSE	FALSE	FALSE
Nemertea	Metazoa	phylum	2	95.1782	96.6981	98.218	1.12039	20.1777	0.55588	702	819	936	1	103.5	206	4493.5	0.595212	4870	0.710378	2219	0.13285	6280	0.81905	1.53941e-05	FALSE	FALSE	FALSE	FALSE
Priapulida	Metazoa	phylum	2	92.7673	93.7631	94.7589	1.02823	19.8567	0.278018	880	881.5	883	2	13	24	5690.5	0.983657	5366.5	0.873623	5237	0.830423	7832	0.373171	1.53941e-05	FALSE	FALSE	FALSE	FALSE
Onychophora	Metazoa	phylum	2	43.8155	69.0252	94.2348	1.01218	22.078	0.520792	414	652	890	4	6.5	9	7861	0.365284	5688.5	0.982944	4426.5	0.575294	364	0.0218235	1.53941e-05	FALSE	FALSE	FALSE	FALSE
Xenacoelomorpha	Metazoa	phylum	2	70.8595	72.2746	73.6897	1.18531	20.7466	0.105721	474	583	692	11	106.5	202	9154	0.145082	2013.5	0.111225	1760	0.0893255	3664	0.375464	1.53941e-05	FALSE	FALSE	FALSE	FALSE
Tardigrada	Metazoa	phylum	4	70.6499	74.8166	76.3103	1.26762	18.5685	0.547131	211	589.75	719	7	124	463	17851.5	0.0545114	6338.5	0.120315	6144	0.107349	21453	0.00265998	1.53941e-05	FALSE	FALSE	FALSE	FALSE
Placozoa	Metazoa	phylum	2	93.6059	94.0252	94.4444	1.00335	18.4218	0.0759141	889	894	899	2	3	4	5596.5	0.951679	7759	0.387869	8286.5	0.276744	10979	0.0255853	1.53941e-05	FALSE	FALSE	FALSE	FALSE
Phoronida	Metazoa	phylum	1	97.1698	97.1698	97.1698	1.01294	20.027	nan	915	915	915	12	12	12	2201.5	0.687038	1808	0.521118	2069.5	0.629183	3591.5	0.664348	1.53941e-05	FALSE	FALSE	FALSE	FALSE
Hemichordata	Metazoa	phylum	2	87.4214	89.7275	92.0335	1.02872	20.6993	0.3251	790	833	876	2	23	44	6769	0.660419	4897.5	0.719154	5212.5	0.822274	3664	0.375464	1.53941e-05	FALSE	FALSE	FALSE	FALSE
[truncated: 2,693 more rows]
