# Supplementary material for: Universal orthologs infer deep phylogenies and improve genome quality assessments
Source: BMC Biol. 2025 Jul 28;23:224. doi: 10.1186/s12915-025-02328-2 (PMC12302877; doi:10.1186/s12915-025-02328-2)
Supplement: Supplementary file 4 — Additional file 4: Table S3. Modelfinder2 results for substitution models for tested rate and site profiles. [file 12915_2025_2328_MOESM4_ESM.xlsx]

## Sheet: info
Supplementary table 3: Modelfinder2 results for substitution models for tested rate and site profiles. Modelfinder2 results with the computed model correction metrics are given for the top 5 best scoring model for each tested condition. The 10 lineages are abbreviated by the first two letters of the lineage. Log likelihoods for trees, Akaike, corrected Akaike, Bayesian and weighted Bayesian infor…

## Sheet: ST3 ModelInfo
Lineage	Rate	Sites	Model	LogL	AIC	AICc	BIC	w-BIC
ar	2	1000	LG+F+R5	-30828.2	65584.3	7.7841e+06	75223.2	+
ar	2	1000	LG+R5	-31055.8	66001.6	7.63594e+06	75547.2	-
ar	2	1000	LG+R6	-31056.1	66006.3	7.65152e+06	75561.7	-
ar	2	1000	LG+R4	-31085.5	66057	7.62044e+06	75592.8	-
ar	2	1000	LG+R3	-31181.7	66245.4	7.60509e+06	75771.3	-
ar	2	2000	LG+F+R5	-67461.4	138919	8.12692e+06	150109	+
ar	2	2000	LG+R5	-67818.7	139595	531437	150680	-
ar	2	2000	LG+R6	-67818.3	139599	575859	150694	-
ar	2	2000	LG+R4	-67905.5	139765	495265	150838	-
ar	2	2000	LG+R3	-68133.9	140218	465434	151280	-
ar	2	3000	LG+F+R5	-96385.9	196780	204856	208816	+
ar	2	3000	LG+R5	-96922.9	197816	205591	209738	-
ar	2	3000	LG+R6	-96923.7	197821	205628	209756	-
ar	2	3000	LG+R4	-97020.2	198006	205751	209917	-
ar	2	3000	LG+R3	-97285.2	198532	206246	210431	-
ar	2	4000	LG+F+R6	-133325	270665	274718	283304	+
ar	2	4000	LG+R6	-134039	272055	275994	284574	-
ar	2	4000	LG+R5	-134097	272169	276096	284675	-
ar	2	4000	LG+R7	-134099	272179	276129	284711	-
ar	2	4000	LG+R4	-134266	272503	276418	284997	-
ar	2	5000	LG+F+R6	-166460	336943	339655	350056	+
ar	2	5000	LG+R6	-167299	338583	341227	351572	-
ar	2	5000	LG+R5	-167346	338673	341310	351649	-
ar	2	5000	LG+R7	-167347	338685	341336	351687	-
ar	2	5000	LG+R4	-167567	339112	341742	352074	-
ar	2	6000	LG+F+R6	-202271	408565	410597	422045	+
ar	2	6000	LG+R6	-203721	411428	413412	424780	-
ar	2	6000	LG+R5	-203806	411594	413573	424933	-
ar	2	6000	LG+R7	-203807	411604	413593	424970	-
ar	2	6000	LG+R4	-204054	412085	414060	425411	-
ar	2	7000	LG+F+R6	-234433	472890	474514	486679	+
ar	2	7000	LG+R6	-235398	474782	476369	488441	-
ar	2	7000	LG+R5	-235500	474981	476565	488627	-
ar	2	7000	LG+R7	-235502	474993	476585	488666	-
ar	2	7000	LG+R4	-235751	475480	477060	489112	-
ar	2	8000	LG+F+R6	-263764	531553	532906	545611	+
ar	2	8000	LG+R6	-264898	533782	535105	547707	-
ar	2	8000	LG+R5	-264989	533959	535280	547871	-
ar	2	8000	LG+R7	-264990	533970	535296	547909	-
ar	2	8000	LG+R4	-265294	534566	535884	548464	-
ar	2	9000	LG+F+R6	-309584	623193	624352	637488	+
ar	2	9000	LG+R6	-311171	626329	627463	640489	-
ar	2	9000	LG+R7	-311172	626333	627470	640507	-
ar	2	9000	LG+R5	-311254	626490	627622	640637	-
ar	2	9000	LG+R4	-311684	627346	628475	641477	-
ar	2	10000	LG+F+R6	-330633	665290	666304	679797	+
ar	2	10000	LG+R6	-332691	669368	670360	683738	-
ar	2	10000	LG+R5	-332810	669602	670592	683957	-
ar	2	10000	LG+R7	-332811	669612	670607	683997	-
ar	2	10000	LG+R4	-333234	670446	671435	684788	-
ar	2	11000	LG+F+R6	-363590	731200	732100	745885	+
ar	2	11000	LG+R6	-365341	734664	735544	749209	-
ar	2	11000	LG+R5	-365458	734894	735772	749425	-
ar	2	11000	LG+R7	-365460	734906	735788	749466	-
ar	2	11000	LG+R4	-365908	735790	736667	750306	-
ar	2	12000	LG+F+R6	-397977	799974	800783	814833	+
ar	2	12000	LG+R6	-399647	803276	804069	817995	-
ar	2	12000	LG+R5	-399762	803503	804293	818207	-
ar	2	12000	LG+R7	-399764	803514	804308	818248	-
ar	2	12000	LG+R4	-400265	804505	805294	819194	-
ar	2	13000	LG+F+R6	-431570	867161	867896	882181	+
ar	2	13000	LG+R6	-434160	872302	873022	887180	-
ar	2	13000	LG+R5	-434289	872556	873275	887419	-
ar	2	13000	LG+R7	-434290	872566	873288	887459	-
ar	2	13000	LG+R4	-434778	873529	874247	888378	-
ar	2	14000	LG+F+R6	-455585	915189	915864	930359	+
ar	2	14000	LG+R6	-458183	920347	921008	935373	-
ar	2	14000	LG+R5	-458322	920622	921281	935633	-
ar	2	14000	LG+R7	-458323	920633	921295	935674	-
ar	2	14000	LG+R4	-458885	921744	922402	936739	-
ar	3	1000	LG+F+R7	-68776	141580	8.258e+06	151464	+
ar	3	1000	LG+R7	-69305.9	142602	8.10664e+06	152393	-
ar	3	1000	LG+R8	-69305.8	142606	8.12262e+06	152406	-
ar	3	1000	LG+R6	-69345	142676	8.09076e+06	152457	-
ar	3	1000	LG+R5	-69357.8	142698	8.07484e+06	152469	-
ar	3	2000	LG+F+R6	-137230	278483	8.3788e+06	289752	+
ar	3	2000	LG+R6	-137769	279525	1.60421e+06	290687	-
ar	3	2000	LG+R5	-137806	279594	1.27111e+06	290745	-
ar	3	2000	LG+R7	-137806	279602	2.27061e+06	290776	-
ar	3	2000	LG+R4	-137933	279843	1.07147e+06	290984	-
ar	3	3000	LG+F+R7	-207905	419838	428078	431935	+
ar	3	3000	LG+R7	-209132	422255	430187	434238	-
ar	3	3000	LG+R6	-209165	422317	430217	434287	-
ar	3	3000	LG+R8	-209167	422328	430292	434323	-
ar	3	3000	LG+R5	-209272	422526	430396	434485	-
ar	3	4000	LG+F+R6	-276510	557043	561120	569707	+
ar	3	4000	LG+R6	-277869	559723	563685	572267	-
ar	3	4000	LG+R7	-277868	559725	563699	572282	-
ar	3	4000	LG+R5	-278020	560023	563973	572554	-
ar	3	4000	LG+R4	-278377	560732	564670	573251	-
ar	3	5000	LG+F+R6	-348751	701525	704237	714638	+
ar	3	5000	LG+R6	-350830	705646	708290	718635	-
ar	3	5000	LG+R7	-350830	705649	708300	718651	-
ar	3	5000	LG+R5	-350991	705965	708602	718941	-
ar	3	5000	LG+R4	-351330	706638	709268	719600	-
ar	3	6000	LG+F+R7	-423329	850687	852724	864180	+
ar	3	6000	LG+R7	-425566	855123	857112	868488	-
ar	3	6000	LG+R8	-425567	855127	857121	868506	-
ar	3	6000	LG+R6	-425676	855339	857323	868691	-
ar	3	6000	LG+R5	-425901	855784	857763	869123	-
ar	3	7000	LG+F+R7	-489114	982255	983884	996059	+
ar	3	7000	LG+R7	-491467	986923	988515	1.0006e+06	-
ar	3	7000	LG+R6	-491591	987168	988756	1.00083e+06	-
ar	3	7000	LG+R8	-491594	987181	988777	1.00087e+06	-
ar	3	7000	LG+R5	-491830	987643	989227	1.00129e+06	-
ar	3	8000	LG+F+R7	-552050	1.10813e+06	1.10948e+06	1.1222e+06	+
ar	3	8000	LG+R7	-555818	1.11563e+06	1.11695e+06	1.12957e+06	-
ar	3	8000	LG+R6	-555913	1.11581e+06	1.11714e+06	1.12974e+06	-
ar	3	8000	LG+R8	-555916	1.11583e+06	1.11715e+06	1.12978e+06	-
ar	3	8000	LG+R5	-556191	1.11636e+06	1.11768e+06	1.13028e+06	-
ar	3	9000	LG+F+R7	-622086	1.2482e+06	1.24936e+06	1.26251e+06	+
ar	3	9000	LG+R7	-625829	1.25565e+06	1.25678e+06	1.26982e+06	-
ar	3	9000	LG+R6	-625958	1.2559e+06	1.25704e+06	1.27006e+06	-
ar	3	9000	LG+R8	-625961	1.25592e+06	1.25705e+06	1.2701e+06	-
ar	3	9000	LG+R5	-626199	1.25638e+06	1.25751e+06	1.27053e+06	-
ar	3	10000	LG+F+R7	-699222	1.40247e+06	1.40349e+06	1.41699e+06	+
ar	3	10000	LG+R7	-703520	1.41103e+06	1.41202e+06	1.42541e+06	-
ar	3	10000	LG+R6	-703664	1.41131e+06	1.41231e+06	1.42568e+06	-
ar	3	10000	LG+R8	-703667	1.41133e+06	1.41233e+06	1.42573e+06	-
ar	3	10000	LG+R5	-703991	1.41196e+06	1.41295e+06	1.42632e+06	-
ar	3	11000	LG+F+R7	-757830	1.51968e+06	1.52058e+06	1.53438e+06	+
ar	3	11000	LG+R7	-761930	1.52785e+06	1.52873e+06	1.54241e+06	-
ar	3	11000	LG+R6	-762035	1.52805e+06	1.52893e+06	1.5426e+06	-
ar	3	11000	LG+R8	-762039	1.52807e+06	1.52895e+06	1.54264e+06	-
ar	3	11000	LG+R5	-762349	1.52868e+06	1.52955e+06	1.54321e+06	-
ar	3	12000	LG+F+R7	-829817	1.66366e+06	1.66447e+06	1.67853e+06	+
ar	3	12000	LG+R7	-834164	1.67231e+06	1.67311e+06	1.68705e+06	-
ar	3	12000	LG+R6	-834310	1.6726e+06	1.67339e+06	1.68732e+06	-
ar	3	12000	LG+R8	-834313	1.67262e+06	1.67341e+06	1.68736e+06	-
ar	3	12000	LG+R5	-834727	1.67343e+06	1.67422e+06	1.68814e+06	-
ar	3	13000	LG+F+R7	-897357	1.79874e+06	1.79947e+06	1.81377e+06	+
ar	3	13000	LG+R7	-902050	1.80809e+06	1.80881e+06	1.82298e+06	-
ar	3	13000	LG+R6	-902217	1.80842e+06	1.80914e+06	1.82329e+06	-
ar	3	13000	LG+R8	-902221	1.80843e+06	1.80916e+06	1.82334e+06	-
ar	3	13000	LG+R5	-902611	1.8092e+06	1.80992e+06	1.82406e+06	-
ar	3	14000	LG+F+R7	-963967	1.93196e+06	1.93263e+06	1.94714e+06	+
ar	3	14000	LG+R7	-969578	1.94314e+06	1.9438e+06	1.95818e+06	-
ar	3	14000	LG+R6	-969784	1.94355e+06	1.94421e+06	1.95858e+06	-
ar	3	14000	LG+R8	-969788	1.94357e+06	1.94423e+06	1.95862e+06	-
ar	3	14000	LG+R5	-970239	1.94446e+06	1.94511e+06	1.95947e+06	-
ar	4	1000	LG+F+R7	-106135	216299	8.33272e+06	226183	+
ar	4	1000	LG+R7	-106497	216984	8.18102e+06	226775	-
ar	4	1000	LG+R8	-106498	216989	8.197e+06	226790	-
ar	4	1000	LG+R6	-106527	217040	8.16512e+06	226821	-
ar	4	1000	LG+R5	-106543	217067	8.14921e+06	226838	-
ar	4	2000	LG+F+R7	-215516	435060	8.55148e+06	446340	+
ar	4	2000	LG+R7	-216713	437417	2.42843e+06	448591	-
ar	4	2000	LG+R8	-216713	437421	4.42743e+06	448606	-
ar	4	2000	LG+R6	-216770	437525	1.76221e+06	448688	-
ar	4	2000	LG+R5	-216814	437610	1.42913e+06	448762	-
ar	4	3000	LG+F+R7	-330314	664656	672896	676752	+
ar	4	3000	LG+R7	-332496	668982	676914	680965	-
ar	4	3000	LG+R8	-332495	668984	676948	680978	-
ar	4	3000	LG+R6	-332561	669108	677008	681078	-
ar	4	3000	LG+R5	-332721	669424	677293	681383	-
ar	4	4000	LG+F+R7	-435207	874442	878531	887118	+
ar	4	4000	LG+R7	-437903	879796	883771	892353	-
ar	4	4000	LG+R8	-437903	879801	883787	892370	-
ar	4	4000	LG+R6	-437969	879925	883887	892469	-
ar	4	4000	LG+R5	-438137	880255	884206	892787	-
ar	4	5000	LG+F+R7	-547038	1.0981e+06	1.10082e+06	1.11123e+06	+
ar	4	5000	LG+R7	-550069	1.10413e+06	1.10678e+06	1.11713e+06	-
ar	4	5000	LG+R6	-550157	1.1043e+06	1.10694e+06	1.11729e+06	-
ar	4	5000	LG+R8	-550158	1.10431e+06	1.10697e+06	1.11732e+06	-
ar	4	5000	LG+R5	-550332	1.10465e+06	1.10728e+06	1.11762e+06	-
ar	4	6000	LG+F+R8	-652716	1.30946e+06	1.31151e+06	1.32297e+06	+
ar	4	6000	LG+R8	-656808	1.31761e+06	1.3196e+06	1.33099e+06	-
ar	4	6000	LG+R9	-656809	1.31762e+06	1.31961e+06	1.33101e+06	-
ar	4	6000	LG+R7	-656846	1.31768e+06	1.31967e+06	1.33105e+06	-
ar	4	6000	LG+R6	-656930	1.31785e+06	1.31983e+06	1.3312e+06	-
ar	4	7000	LG+F+R8	-774787	1.55361e+06	1.55524e+06	1.56742e+06	+
ar	4	7000	LG+R8	-779367	1.56273e+06	1.56432e+06	1.57641e+06	-
ar	4	7000	LG+R9	-779368	1.56273e+06	1.56433e+06	1.57644e+06	-
ar	4	7000	LG+R7	-779422	1.56283e+06	1.56443e+06	1.57651e+06	-
ar	4	7000	LG+R6	-779574	1.56313e+06	1.56472e+06	1.57679e+06	-
ar	4	8000	LG+F+R8	-870013	1.74406e+06	1.74542e+06	1.75814e+06	+
ar	4	8000	LG+R8	-875811	1.75562e+06	1.75694e+06	1.76957e+06	-
ar	4	8000	LG+R9	-875812	1.75562e+06	1.75696e+06	1.76959e+06	-
ar	4	8000	LG+R7	-875887	1.75576e+06	1.75709e+06	1.7697e+06	-
ar	4	8000	LG+R6	-876051	1.75609e+06	1.75741e+06	1.77001e+06	-
ar	4	9000	LG+F+R6	-989787	1.9836e+06	1.98476e+06	1.99789e+06	+
ar	4	9000	LG+R6	-995933	1.99585e+06	1.99699e+06	2.01001e+06	-
ar	4	9000	LG+R7	-995933	1.99586e+06	1.99699e+06	2.01003e+06	-
ar	4	9000	LG+R5	-996309	1.9966e+06	1.99773e+06	2.01075e+06	-
ar	4	9000	LG+R4	-997391	1.99876e+06	1.99989e+06	2.01289e+06	-
ar	4	10000	LG+F+R7	-1.1019e+06	2.20784e+06	2.20885e+06	2.22236e+06	+
ar	4	10000	LG+R7	-1.10796e+06	2.21991e+06	2.22091e+06	2.2343e+06	-
ar	4	10000	LG+R8	-1.10796e+06	2.21992e+06	2.22092e+06	2.23432e+06	-
ar	4	10000	LG+R6	-1.10817e+06	2.22033e+06	2.22132e+06	2.2347e+06	-
ar	4	10000	LG+R5	-1.10865e+06	2.22128e+06	2.22227e+06	2.23564e+06	-
ar	4	11000	LG+F+R7	-1.21054e+06	2.4251e+06	2.426e+06	2.4398e+06	+
ar	4	11000	LG+R7	-1.21803e+06	2.44005e+06	2.44094e+06	2.45461e+06	-
ar	4	11000	LG+R8	-1.21803e+06	2.44006e+06	2.44094e+06	2.45463e+06	-
ar	4	11000	LG+R6	-1.2183e+06	2.44058e+06	2.44147e+06	2.45513e+06	-
ar	4	11000	LG+R5	-1.21881e+06	2.44161e+06	2.44248e+06	2.45614e+06	-
ar	4	12000	LG+F+R8	-1.31654e+06	2.63712e+06	2.63793e+06	2.65201e+06	+
ar	4	12000	LG+R8	-1.32487e+06	2.65374e+06	2.65454e+06	2.66849e+06	-
ar	4	12000	LG+R9	-1.32488e+06	2.65375e+06	2.65454e+06	2.66851e+06	-
ar	4	12000	LG+R7	-1.32497e+06	2.65392e+06	2.65472e+06	2.66866e+06	-
ar	4	12000	LG+R6	-1.32523e+06	2.65444e+06	2.65523e+06	2.66916e+06	-
ar	4	13000	LG+F+R7	-1.42499e+06	2.85401e+06	2.85474e+06	2.86904e+06	+
ar	4	13000	LG+R7	-1.43455e+06	2.87309e+06	2.87381e+06	2.88798e+06	-
ar	4	13000	LG+R8	-1.43455e+06	2.87309e+06	2.87382e+06	2.888e+06	-
ar	4	13000	LG+R6	-1.43487e+06	2.87372e+06	2.87444e+06	2.88859e+06	-
ar	4	13000	LG+R5	-1.43544e+06	2.87486e+06	2.87558e+06	2.88972e+06	-
ar	4	14000	LG+F+R7	-1.54548e+06	3.09498e+06	3.09565e+06	3.11016e+06	+
ar	4	14000	LG+R7	-1.55572e+06	3.11542e+06	3.11608e+06	3.13046e+06	-
ar	4	14000	LG+R8	-1.55572e+06	3.11542e+06	3.11609e+06	3.13048e+06	-
ar	4	14000	LG+R6	-1.55598e+06	3.11594e+06	3.1166e+06	3.13097e+06	-
ar	4	14000	LG+R5	-1.55658e+06	3.11713e+06	3.11779e+06	3.13214e+06	-
ar	5	1000	LG+F+R7	-146465	296957	8.41338e+06	306841	+
ar	5	1000	LG+R7	-147188	298365	8.26241e+06	308156	-
ar	5	1000	LG+R6	-147201	298388	8.24647e+06	308169	-
ar	5	1000	LG+R8	-147188	298369	8.27838e+06	308170	-
ar	5	1000	LG+R5	-147304	298591	8.23073e+06	308362	-
ar	5	2000	LG+F+R8	-312858	629748	8.76229e+06	641040	+
ar	5	2000	LG+R8	-314905	633803	4.62381e+06	644988	-
ar	5	2000	LG+R7	-314920	633829	2.62484e+06	645003	-
ar	5	2000	LG+R9	-314905	633809	8.62981e+06	645005	-
ar	5	2000	LG+R6	-314974	633935	1.95862e+06	645097	-
ar	5	3000	LG+F+R8	-485589	975210	983483	987319	+
ar	5	3000	LG+R8	-488838	981670	989635	993665	-
ar	5	3000	LG+R9	-488838	981674	989670	993680	-
ar	5	3000	LG+R7	-488873	981736	989668	993718	-
ar	5	3000	LG+R6	-488947	981880	989780	993850	-
ar	5	4000	LG+F+R8	-642377	1.28879e+06	1.29289e+06	1.30147e+06	+
ar	5	4000	LG+F+R7	-642452	1.28893e+06	1.29302e+06	1.30161e+06	-
ar	5	4000	LG+R8	-646675	1.29734e+06	1.30133e+06	1.30991e+06	-
ar	5	4000	LG+R7	-646683	1.29736e+06	1.30133e+06	1.30991e+06	-
ar	5	4000	LG+R9	-646674	1.29735e+06	1.30134e+06	1.30993e+06	-
ar	5	5000	LG+F+R8	-775934	1.5559e+06	1.55863e+06	1.56904e+06	+
ar	5	5000	LG+R8	-781273	1.56654e+06	1.5692e+06	1.57955e+06	-
ar	5	5000	LG+R9	-781274	1.56655e+06	1.56921e+06	1.57957e+06	-
ar	5	5000	LG+R7	-781301	1.56659e+06	1.56924e+06	1.57959e+06	-
ar	5	5000	LG+R6	-781500	1.56699e+06	1.56963e+06	1.57998e+06	-
ar	5	6000	LG+F+R7	-958484	1.921e+06	1.92303e+06	1.93449e+06	+
ar	5	6000	LG+R7	-965011	1.93401e+06	1.936e+06	1.94738e+06	-
ar	5	6000	LG+R8	-965010	1.93401e+06	1.93601e+06	1.94739e+06	-
ar	5	6000	LG+R6	-965200	1.93439e+06	1.93637e+06	1.94774e+06	-
ar	5	6000	LG+R5	-965692	1.93537e+06	1.93734e+06	1.9487e+06	-
ar	5	7000	LG+F+R8	-1.08623e+06	2.1765e+06	2.17813e+06	2.19031e+06	+
ar	5	7000	LG+R8	-1.09263e+06	2.18925e+06	2.19085e+06	2.20294e+06	-
ar	5	7000	LG+R9	-1.09263e+06	2.18925e+06	2.19085e+06	2.20295e+06	-
ar	5	7000	LG+R7	-1.0927e+06	2.1894e+06	2.19099e+06	2.20307e+06	-
ar	5	7000	LG+R6	-1.09289e+06	2.18976e+06	2.19135e+06	2.20342e+06	-
ar	5	8000	LG+F+R8	-1.25421e+06	2.51246e+06	2.51382e+06	2.52655e+06	+
ar	5	8000	LG+R8	-1.26282e+06	2.52964e+06	2.53097e+06	2.54359e+06	-
ar	5	8000	LG+R9	-1.26282e+06	2.52964e+06	2.53097e+06	2.54361e+06	-
ar	5	8000	LG+R7	-1.2629e+06	2.52979e+06	2.53111e+06	2.54373e+06	-
ar	5	8000	LG+R6	-1.26316e+06	2.5303e+06	2.53162e+06	2.54423e+06	-
ar	5	9000	LG+F+R8	-1.41245e+06	2.82893e+06	2.8301e+06	2.84326e+06	+
ar	5	9000	LG+R8	-1.42188e+06	2.84775e+06	2.84889e+06	2.86194e+06	-
ar	5	9000	LG+R9	-1.42188e+06	2.84775e+06	2.84889e+06	2.86195e+06	-
ar	5	9000	LG+R7	-1.42196e+06	2.84791e+06	2.84905e+06	2.86209e+06	-
ar	5	9000	LG+R6	-1.42226e+06	2.8485e+06	2.84964e+06	2.86266e+06	-
ar	5	10000	LG+F+R8	-1.56821e+06	3.14046e+06	3.14148e+06	3.155e+06	+
ar	5	10000	LG+R8	-1.57892e+06	3.16183e+06	3.16282e+06	3.17622e+06	-
ar	5	10000	LG+R9	-1.57891e+06	3.16183e+06	3.16283e+06	3.17624e+06	-
ar	5	10000	LG+R7	-1.57902e+06	3.16203e+06	3.16302e+06	3.17641e+06	-
ar	5	10000	LG+R6	-1.57942e+06	3.16282e+06	3.16381e+06	3.17719e+06	-
ar	5	11000	LG+F+R8	-1.71004e+06	3.42411e+06	3.42502e+06	3.43883e+06	+
ar	5	11000	LG+R8	-1.72192e+06	3.44783e+06	3.44872e+06	3.46241e+06	-
ar	5	11000	LG+R9	-1.72192e+06	3.44784e+06	3.44872e+06	3.46243e+06	-
ar	5	11000	LG+R7	-1.72201e+06	3.448e+06	3.44889e+06	3.46256e+06	-
ar	5	11000	LG+R6	-1.72231e+06	3.44861e+06	3.44949e+06	3.46316e+06	-
ar	5	12000	LG+F+R8	-1.87893e+06	3.76189e+06	3.7627e+06	3.77678e+06	+
ar	5	12000	LG+R8	-1.89131e+06	3.78661e+06	3.78741e+06	3.80136e+06	-
ar	5	12000	LG+R9	-1.89131e+06	3.78662e+06	3.78742e+06	3.80138e+06	-
ar	5	12000	LG+R7	-1.89148e+06	3.78694e+06	3.78774e+06	3.80168e+06	-
ar	5	12000	LG+R6	-1.89179e+06	3.78756e+06	3.78835e+06	3.80227e+06	-
ar	5	13000	LG+F+R8	-2.04252e+06	4.08906e+06	4.0898e+06	4.10411e+06	+
ar	5	13000	LG+R8	-2.0565e+06	4.117e+06	4.11772e+06	4.13191e+06	-
ar	5	13000	LG+R9	-2.0565e+06	4.117e+06	4.11773e+06	4.13193e+06	-
ar	5	13000	LG+R7	-2.05666e+06	4.1173e+06	4.11802e+06	4.13219e+06	-
ar	5	13000	LG+R6	-2.05705e+06	4.11808e+06	4.1188e+06	4.13296e+06	-
ar	5	14000	LG+F+R8	-2.19549e+06	4.39501e+06	4.39569e+06	4.41021e+06	+
ar	5	14000	LG+R8	-2.2101e+06	4.4242e+06	4.42486e+06	4.43926e+06	-
ar	5	14000	LG+R9	-2.2101e+06	4.4242e+06	4.42487e+06	4.43927e+06	-
ar	5	14000	LG+R7	-2.21027e+06	4.42453e+06	4.42519e+06	4.43957e+06	-
ar	5	14000	LG+R6	-2.21067e+06	4.42531e+06	4.42598e+06	4.44034e+06	-
ar	6	1000	LG+F+R7	-191195	386419	8.50284e+06	396303	+
ar	6	1000	LG+R7	-192011	388013	8.35205e+06	397804	-
ar	6	1000	LG+R8	-192011	388016	8.36803e+06	397816	-
ar	6	1000	LG+R6	-192037	388061	8.33614e+06	397842	-
ar	6	1000	LG+R5	-192127	388236	8.32038e+06	398007	-
ar	6	2000	LG+F+R8	-386261	776554	8.9091e+06	787845	+
ar	6	2000	LG+R8	-388398	780790	4.7708e+06	791975	-
ar	6	2000	LG+R7	-388411	780812	2.77182e+06	791986	-
ar	6	2000	LG+R9	-388400	780797	8.7768e+06	791994	-
ar	6	2000	LG+R6	-388481	780948	2.10563e+06	792110	-
ar	6	3000	LG+F+R9	-588521	1.18108e+06	1.18938e+06	1.1932e+06	+
ar	6	3000	LG+R9	-591673	1.18734e+06	1.19534e+06	1.19935e+06	-
ar	6	3000	LG+R8	-591687	1.18737e+06	1.19533e+06	1.19936e+06	-
ar	6	3000	LG+R10	-591676	1.18735e+06	1.19538e+06	1.19937e+06	-
ar	6	3000	LG+R7	-591732	1.18745e+06	1.19539e+06	1.19944e+06	-
ar	6	4000	LG+F+R8	-802177	1.60839e+06	1.61249e+06	1.62107e+06	+
ar	6	4000	LG+R8	-806600	1.61719e+06	1.62118e+06	1.62976e+06	-
ar	6	4000	LG+R9	-806599	1.6172e+06	1.62119e+06	1.62978e+06	-
ar	6	4000	LG+R7	-806629	1.61725e+06	1.62122e+06	1.6298e+06	-
ar	6	4000	LG+R6	-806730	1.61745e+06	1.62141e+06	1.62999e+06	-
ar	6	5000	LG+F+R9	-1.00246e+06	2.00896e+06	2.01169e+06	2.02211e+06	+
ar	6	5000	LG+R9	-1.00777e+06	2.01953e+06	2.0222e+06	2.03256e+06	-
ar	6	5000	LG+R10	-1.00777e+06	2.01953e+06	2.02221e+06	2.03257e+06	-
ar	6	5000	LG+R8	-1.00779e+06	2.01958e+06	2.02224e+06	2.03259e+06	-
ar	6	5000	LG+R7	-1.0079e+06	2.01979e+06	2.02244e+06	2.03279e+06	-
ar	6	6000	LG+F+R9	-1.17518e+06	2.35439e+06	2.35643e+06	2.36791e+06	+
ar	6	6000	LG+R9	-1.1825e+06	2.36899e+06	2.37099e+06	2.38238e+06	-
ar	6	6000	LG+R8	-1.18251e+06	2.36902e+06	2.37101e+06	2.3824e+06	-
ar	6	6000	LG+R10	-1.1825e+06	2.36899e+06	2.371e+06	2.3824e+06	-
ar	6	6000	LG+R7	-1.18262e+06	2.36922e+06	2.37121e+06	2.38259e+06	-
ar	6	7000	LG+F+R9	-1.39407e+06	2.79217e+06	2.79381e+06	2.806e+06	+
ar	6	7000	LG+R9	-1.40233e+06	2.80866e+06	2.81026e+06	2.82236e+06	-
ar	6	7000	LG+R10	-1.40233e+06	2.80867e+06	2.81027e+06	2.82238e+06	-
ar	6	7000	LG+R8	-1.40238e+06	2.80875e+06	2.81034e+06	2.82244e+06	-
ar	6	7000	LG+R7	-1.40249e+06	2.80898e+06	2.81057e+06	2.82265e+06	-
ar	6	8000	LG+F+R9	-1.60598e+06	3.21601e+06	3.21737e+06	3.23011e+06	+
ar	6	8000	LG+R9	-1.61604e+06	3.23609e+06	3.23742e+06	3.25005e+06	-
ar	6	8000	LG+R10	-1.61604e+06	3.23609e+06	3.23743e+06	3.25007e+06	-
ar	6	8000	LG+R8	-1.6161e+06	3.2362e+06	3.23753e+06	3.25015e+06	-
ar	6	8000	LG+R7	-1.61625e+06	3.23649e+06	3.23782e+06	3.25043e+06	-
ar	6	9000	LG+F+R8	-1.77828e+06	3.5606e+06	3.56176e+06	3.57492e+06	+
ar	6	9000	LG+R8	-1.79092e+06	3.58584e+06	3.58698e+06	3.60003e+06	-
ar	6	9000	LG+R9	-1.79092e+06	3.58584e+06	3.58698e+06	3.60004e+06	-
ar	6	9000	LG+R7	-1.79107e+06	3.58613e+06	3.58727e+06	3.6003e+06	-
ar	6	9000	LG+R6	-1.79133e+06	3.58666e+06	3.58779e+06	3.60082e+06	-
ar	6	10000	LG+F+R9	-1.99704e+06	3.99812e+06	3.99914e+06	4.01267e+06	+
ar	6	10000	LG+R9	-2.00919e+06	4.02238e+06	4.02338e+06	4.0368e+06	-
ar	6	10000	LG+R10	-2.00919e+06	4.02239e+06	4.02339e+06	4.03681e+06	-
ar	6	10000	LG+R8	-2.00924e+06	4.02247e+06	4.02347e+06	4.03687e+06	-
ar	6	10000	LG+R7	-2.00939e+06	4.02278e+06	4.02377e+06	4.03716e+06	-
ar	6	11000	LG+F+R9	-2.17799e+06	4.36001e+06	4.36092e+06	4.37474e+06	+
ar	6	11000	LG+R9	-2.19167e+06	4.38734e+06	4.38822e+06	4.40193e+06	-
ar	6	11000	LG+R10	-2.19167e+06	4.38734e+06	4.38823e+06	4.40195e+06	-
ar	6	11000	LG+R8	-2.19172e+06	4.38743e+06	4.38831e+06	4.402e+06	-
ar	6	11000	LG+R7	-2.19194e+06	4.38787e+06	4.38875e+06	4.40243e+06	-
ar	6	12000	LG+F+R9	-2.40285e+06	4.80972e+06	4.81054e+06	4.82463e+06	+
ar	6	12000	LG+R9	-2.41864e+06	4.84128e+06	4.84208e+06	4.85604e+06	-
ar	6	12000	LG+R10	-2.41864e+06	4.84128e+06	4.84208e+06	4.85606e+06	-
ar	6	12000	LG+R8	-2.41871e+06	4.8414e+06	4.8422e+06	4.85615e+06	-
ar	6	12000	LG+R7	-2.4189e+06	4.84179e+06	4.84258e+06	4.85652e+06	-
ar	6	13000	LG+F+R9	-2.58762e+06	5.17928e+06	5.18002e+06	5.19434e+06	+
ar	6	13000	LG+R9	-2.60351e+06	5.21101e+06	5.21173e+06	5.22593e+06	-
ar	6	13000	LG+R10	-2.60351e+06	5.21101e+06	5.21174e+06	5.22595e+06	-
ar	6	13000	LG+R8	-2.60358e+06	5.21114e+06	5.21187e+06	5.22605e+06	-
ar	6	13000	LG+R7	-2.60385e+06	5.21168e+06	5.2124e+06	5.22657e+06	-
ar	6	14000	LG+F+R9	-2.76546e+06	5.53496e+06	5.53563e+06	5.55017e+06	+
ar	6	14000	LG+R9	-2.78264e+06	5.56928e+06	5.56995e+06	5.58435e+06	-
ar	6	14000	LG+R10	-2.78264e+06	5.56929e+06	5.56995e+06	5.58437e+06	-
ar	6	14000	LG+R8	-2.78274e+06	5.56947e+06	5.57013e+06	5.58453e+06	-
ar	6	14000	LG+R7	-2.78296e+06	5.56992e+06	5.57058e+06	5.58496e+06	-
ar	7	1000	LG+F+R7	-229004	462035	8.57846e+06	471919	+
ar	7	1000	LG+R7	-230021	464032	8.42807e+06	473823	-
ar	7	1000	LG+R8	-230021	464036	8.44405e+06	473837	-
ar	7	1000	LG+R6	-230039	464063	8.41215e+06	473845	-
ar	7	1000	LG+R5	-230183	464348	8.39649e+06	474119	-
ar	7	2000	LG+F+R8	-482155	968343	9.10089e+06	979634	+
ar	7	2000	LG+R8	-484311	972616	4.96262e+06	983801	-
ar	7	2000	LG+R9	-484311	972621	8.96862e+06	983817	-
ar	7	2000	LG+R7	-484344	972679	2.96369e+06	983852	-
ar	7	2000	LG+R6	-484438	972861	2.29754e+06	984024	-
ar	7	3000	LG+F+R9	-707213	1.41846e+06	1.42677e+06	1.43058e+06	+
ar	7	3000	LG+F+R8	-707248	1.41853e+06	1.4268e+06	1.43064e+06	-
ar	7	3000	LG+R9	-709779	1.42356e+06	1.43155e+06	1.43556e+06	-
ar	7	3000	LG+R8	-709790	1.42357e+06	1.43154e+06	1.43557e+06	-
ar	7	3000	LG+R10	-709778	1.42356e+06	1.43159e+06	1.43558e+06	-
ar	7	4000	LG+F+R9	-944586	1.89321e+06	1.89732e+06	1.90591e+06	+
ar	7	4000	LG+F+R10	-944581	1.8932e+06	1.89733e+06	1.90592e+06	-
ar	7	4000	LG+R9	-948626	1.90125e+06	1.90525e+06	1.91383e+06	-
ar	7	4000	LG+R10	-948621	1.90124e+06	1.90525e+06	1.91384e+06	-
ar	7	4000	LG+R8	-948641	1.90128e+06	1.90526e+06	1.91385e+06	-
ar	7	5000	LG+F+R9	-1.17738e+06	2.3588e+06	2.36154e+06	2.37196e+06	+
ar	7	5000	LG+R9	-1.18243e+06	2.36885e+06	2.37152e+06	2.38188e+06	-
ar	7	5000	LG+R10	-1.18243e+06	2.36886e+06	2.37153e+06	2.3819e+06	-
ar	7	5000	LG+R8	-1.1825e+06	2.369e+06	2.37166e+06	2.38201e+06	-
ar	7	5000	LG+R7	-1.18257e+06	2.36912e+06	2.37178e+06	2.38213e+06	-
ar	7	6000	LG+F+R9	-1.42499e+06	2.85401e+06	2.85606e+06	2.86753e+06	+
ar	7	6000	LG+R9	-1.43027e+06	2.86454e+06	2.86654e+06	2.87793e+06	-
ar	7	6000	LG+R10	-1.43027e+06	2.86454e+06	2.86654e+06	2.87795e+06	-
ar	7	6000	LG+R8	-1.43033e+06	2.86465e+06	2.86665e+06	2.87803e+06	-
ar	7	6000	LG+R7	-1.43041e+06	2.8648e+06	2.86679e+06	2.87817e+06	-
ar	7	7000	LG+F+R9	-1.66145e+06	3.32694e+06	3.32858e+06	3.34077e+06	+
ar	7	7000	LG+R9	-1.66819e+06	3.34038e+06	3.34198e+06	3.35408e+06	-
ar	7	7000	LG+R10	-1.66819e+06	3.34038e+06	3.34198e+06	3.3541e+06	-
ar	7	7000	LG+R8	-1.66824e+06	3.34046e+06	3.34206e+06	3.35415e+06	-
ar	7	7000	LG+R7	-1.66835e+06	3.3407e+06	3.34229e+06	3.35437e+06	-
ar	7	8000	LG+F+R9	-1.90109e+06	3.80621e+06	3.80757e+06	3.82031e+06	+
ar	7	8000	LG+R9	-1.90923e+06	3.82247e+06	3.8238e+06	3.83643e+06	-
ar	7	8000	LG+R10	-1.90923e+06	3.82247e+06	3.82381e+06	3.83645e+06	-
ar	7	8000	LG+R8	-1.90932e+06	3.82264e+06	3.82397e+06	3.8366e+06	-
ar	7	8000	LG+R7	-1.90944e+06	3.82287e+06	3.8242e+06	3.83681e+06	-
ar	7	9000	LG+F+R9	-2.11501e+06	4.23406e+06	4.23523e+06	4.2484e+06	+
ar	7	9000	LG+R9	-2.12283e+06	4.24967e+06	4.25081e+06	4.26387e+06	-
ar	7	9000	LG+R10	-2.12284e+06	4.24968e+06	4.25082e+06	4.26389e+06	-
ar	7	9000	LG+R8	-2.12291e+06	4.24982e+06	4.25096e+06	4.26401e+06	-
ar	7	9000	LG+R7	-2.12308e+06	4.25014e+06	4.25128e+06	4.26432e+06	-
ar	7	10000	LG+F+R10	-2.39418e+06	4.7924e+06	4.79342e+06	4.80696e+06	+
ar	7	10000	LG+R10	-2.40445e+06	4.81289e+06	4.81389e+06	4.82732e+06	-
ar	7	10000	LG+R9	-2.40449e+06	4.81299e+06	4.81398e+06	4.8274e+06	-
ar	7	10000	LG+R8	-2.40461e+06	4.81321e+06	4.8142e+06	4.82761e+06	-
ar	7	10000	LG+R7	-2.40478e+06	4.81354e+06	4.81454e+06	4.82793e+06	-
ar	7	11000	LG+F+R9	-2.59585e+06	5.19573e+06	5.19664e+06	5.21046e+06	+
ar	7	11000	LG+R9	-2.60655e+06	5.21709e+06	5.21798e+06	5.23168e+06	-
ar	7	11000	LG+R10	-2.60655e+06	5.21709e+06	5.21798e+06	5.2317e+06	-
ar	7	11000	LG+R8	-2.60665e+06	5.2173e+06	5.21818e+06	5.23187e+06	-
ar	7	11000	LG+R7	-2.60685e+06	5.21768e+06	5.21856e+06	5.23224e+06	-
ar	7	12000	LG+F+R9	-2.83217e+06	5.66838e+06	5.66919e+06	5.68328e+06	+
ar	7	12000	LG+R9	-2.84422e+06	5.69244e+06	5.69324e+06	5.7072e+06	-
ar	7	12000	LG+R10	-2.84422e+06	5.69244e+06	5.69324e+06	5.70722e+06	-
ar	7	12000	LG+R8	-2.84434e+06	5.69266e+06	5.69346e+06	5.70741e+06	-
ar	7	12000	LG+R7	-2.84455e+06	5.6931e+06	5.69389e+06	5.70783e+06	-
ar	7	13000	LG+F+R9	-3.08667e+06	6.17738e+06	6.17812e+06	6.19244e+06	+
ar	7	13000	LG+R9	-3.09994e+06	6.20388e+06	6.2046e+06	6.2188e+06	-
ar	7	13000	LG+R10	-3.09994e+06	6.20388e+06	6.20461e+06	6.21882e+06	-
ar	7	13000	LG+R8	-3.10003e+06	6.20404e+06	6.20477e+06	6.21895e+06	-
ar	7	13000	LG+R7	-3.10029e+06	6.20457e+06	6.20529e+06	6.21946e+06	-
ar	7	14000	LG+F+R9	-3.32412e+06	6.65228e+06	6.65296e+06	6.66749e+06	+
ar	7	14000	LG+R9	-3.3387e+06	6.6814e+06	6.68206e+06	6.69647e+06	-
ar	7	14000	LG+R10	-3.3387e+06	6.6814e+06	6.68207e+06	6.69649e+06	-
ar	7	14000	LG+R8	-3.33881e+06	6.68161e+06	6.68227e+06	6.69667e+06	-
ar	7	14000	LG+R7	-3.3391e+06	6.68219e+06	6.68285e+06	6.69723e+06	-
ar	8	1000	LG+F+R8	-275600	555231	8.68778e+06	565125	+
ar	8	1000	LG+R8	-276458	556910	8.53692e+06	566711	-
ar	8	1000	LG+R9	-276458	556914	8.55291e+06	566725	-
ar	8	1000	LG+R7	-276491	556972	8.52101e+06	566763	-
ar	8	1000	LG+R6	-276523	557031	8.50512e+06	566812	-
ar	8	2000	LG+F+R8	-552623	1.10928e+06	9.24182e+06	1.12057e+06	+
ar	8	2000	LG+R8	-554563	1.11312e+06	5.10313e+06	1.12431e+06	-
ar	8	2000	LG+R7	-554577	1.11314e+06	3.10415e+06	1.12432e+06	-
ar	8	2000	LG+R9	-554563	1.11312e+06	9.10912e+06	1.12432e+06	-
ar	8	2000	LG+R6	-554668	1.11332e+06	2.438e+06	1.12448e+06	-
ar	8	3000	LG+F+R9	-854010	1.71206e+06	1.72036e+06	1.72418e+06	+
ar	8	3000	LG+R9	-857327	1.71865e+06	1.72665e+06	1.73066e+06	-
ar	8	3000	LG+R10	-857327	1.71866e+06	1.72668e+06	1.73067e+06	-
ar	8	3000	LG+R8	-857375	1.71874e+06	1.72671e+06	1.73074e+06	-
ar	8	3000	LG+R7	-857444	1.71888e+06	1.72681e+06	1.73086e+06	-
ar	8	4000	LG+F+R9	-1.12538e+06	2.25479e+06	2.25891e+06	2.2675e+06	+
ar	8	4000	LG+R9	-1.12964e+06	2.26327e+06	2.26727e+06	2.27585e+06	-
ar	8	4000	LG+R10	-1.12964e+06	2.26327e+06	2.26728e+06	2.27587e+06	-
ar	8	4000	LG+R8	-1.12968e+06	2.26336e+06	2.26734e+06	2.27593e+06	-
ar	8	4000	LG+R7	-1.12983e+06	2.26365e+06	2.26763e+06	2.27621e+06	-
ar	8	5000	LG+F+R10	-1.41162e+06	2.82728e+06	2.83002e+06	2.84044e+06	+
ar	8	5000	LG+F+R9	-1.41167e+06	2.82737e+06	2.83011e+06	2.84053e+06	-
ar	8	5000	LG+R10	-1.41719e+06	2.83839e+06	2.84106e+06	2.85143e+06	-
ar	8	5000	LG+R9	-1.4172e+06	2.8384e+06	2.84107e+06	2.85143e+06	-
ar	8	5000	LG+R8	-1.4173e+06	2.83859e+06	2.84125e+06	2.8516e+06	-
ar	8	6000	LG+F+R10	-1.68063e+06	3.3653e+06	3.36735e+06	3.37883e+06	+
ar	8	6000	LG+F+R9	-1.68064e+06	3.36532e+06	3.36737e+06	3.37884e+06	-
ar	8	6000	LG+R9	-1.68647e+06	3.37693e+06	3.37893e+06	3.39032e+06	-
ar	8	6000	LG+R10	-1.68646e+06	3.37692e+06	3.37893e+06	3.39033e+06	-
ar	8	6000	LG+R8	-1.68649e+06	3.37696e+06	3.37896e+06	3.39034e+06	-
ar	8	7000	LG+F+R10	-1.95415e+06	3.91235e+06	3.91399e+06	3.92619e+06	+
ar	8	7000	LG+R10	-1.96136e+06	3.92672e+06	3.92832e+06	3.94044e+06	-
ar	8	7000	LG+R9	-1.96139e+06	3.92677e+06	3.92837e+06	3.94047e+06	-
ar	8	7000	LG+R8	-1.96152e+06	3.92704e+06	3.92864e+06	3.94073e+06	-
ar	8	7000	LG+R7	-1.9617e+06	3.92739e+06	3.92898e+06	3.94106e+06	-
ar	8	8000	LG+F+R10	-2.22637e+06	4.45678e+06	4.45814e+06	4.47089e+06	+
ar	8	8000	LG+R10	-2.2341e+06	4.4722e+06	4.47354e+06	4.48618e+06	-
ar	8	8000	LG+R9	-2.23412e+06	4.47224e+06	4.47358e+06	4.48621e+06	-
ar	8	8000	LG+R8	-2.23425e+06	4.47249e+06	4.47382e+06	4.48644e+06	-
ar	8	8000	LG+R7	-2.23447e+06	4.47292e+06	4.47425e+06	4.48686e+06	-
ar	8	9000	LG+F+R10	-2.49811e+06	5.00026e+06	5.00143e+06	5.01461e+06	+
ar	8	9000	LG+R10	-2.50829e+06	5.02058e+06	5.02173e+06	5.0348e+06	-
ar	8	9000	LG+R9	-2.50833e+06	5.02066e+06	5.0218e+06	5.03486e+06	-
ar	8	9000	LG+R8	-2.50843e+06	5.02086e+06	5.022e+06	5.03505e+06	-
ar	8	9000	LG+R7	-2.50868e+06	5.02135e+06	5.02248e+06	5.03552e+06	-
ar	8	10000	LG+F+R10	-2.77694e+06	5.55792e+06	5.55894e+06	5.57248e+06	+
ar	8	10000	LG+R10	-2.78664e+06	5.57728e+06	5.57828e+06	5.59171e+06	-
ar	8	10000	LG+R9	-2.78667e+06	5.57733e+06	5.57833e+06	5.59174e+06	-
ar	8	10000	LG+R8	-2.78687e+06	5.57773e+06	5.57873e+06	5.59213e+06	-
ar	8	10000	LG+R7	-2.78708e+06	5.57815e+06	5.57914e+06	5.59253e+06	-
ar	8	11000	LG+F+R10	-3.05428e+06	6.1126e+06	6.11351e+06	6.12735e+06	+
ar	8	11000	LG+R10	-3.06475e+06	6.1335e+06	6.13438e+06	6.1481e+06	-
ar	8	11000	LG+R9	-3.0648e+06	6.1336e+06	6.13449e+06	6.14819e+06	-
ar	8	11000	LG+R8	-3.06494e+06	6.13387e+06	6.13475e+06	6.14844e+06	-
ar	8	11000	LG+R7	-3.06523e+06	6.13444e+06	6.13532e+06	6.149e+06	-
ar	8	12000	LG+F+R10	-3.34064e+06	6.68531e+06	6.68613e+06	6.70023e+06	+
ar	8	12000	LG+R10	-3.35309e+06	6.71017e+06	6.71097e+06	6.72495e+06	-
ar	8	12000	LG+R9	-3.35316e+06	6.71031e+06	6.71111e+06	6.72507e+06	-
ar	8	12000	LG+R8	-3.3533e+06	6.71059e+06	6.71139e+06	6.72534e+06	-
ar	8	12000	LG+R7	-3.35361e+06	6.71121e+06	6.71201e+06	6.72595e+06	-
ar	8	13000	LG+F+R10	-3.63012e+06	7.26428e+06	7.26502e+06	7.27936e+06	+
ar	8	13000	LG+R10	-3.64324e+06	7.29049e+06	7.29121e+06	7.30543e+06	-
ar	8	13000	LG+R9	-3.64334e+06	7.29067e+06	7.2914e+06	7.3056e+06	-
ar	8	13000	LG+R8	-3.6435e+06	7.29099e+06	7.29171e+06	7.3059e+06	-
ar	8	13000	LG+R7	-3.64389e+06	7.29176e+06	7.29248e+06	7.30665e+06	-
ar	8	14000	LG+F+R10	-3.90235e+06	7.80873e+06	7.80941e+06	7.82396e+06	+
ar	8	14000	LG+R10	-3.91691e+06	7.83781e+06	7.83847e+06	7.85289e+06	-
ar	8	14000	LG+R9	-3.91696e+06	7.83791e+06	7.83858e+06	7.85298e+06	-
ar	8	14000	LG+R8	-3.91715e+06	7.83828e+06	7.83895e+06	7.85334e+06	-
ar	8	14000	LG+R7	-3.91749e+06	7.83897e+06	7.83963e+06	7.85401e+06	-
ar	9	1000	LG+F+R8	-309006	622044	8.75459e+06	631938	+
ar	9	1000	LG+R8	-309626	623247	8.60326e+06	633048	-
ar	9	1000	LG+R9	-309625	623248	8.61925e+06	633059	-
ar	9	1000	LG+R7	-309670	623330	8.58737e+06	633121	-
ar	9	1000	LG+R6	-309712	623409	8.57149e+06	633190	-
ar	9	2000	LG+F+R9	-627531	1.2591e+06	9.40778e+06	1.2704e+06	+
ar	9	2000	LG+F+R10	-627527	1.25909e+06	9.42393e+06	1.27041e+06	-
ar	9	2000	LG+R9	-628451	1.2609e+06	9.2569e+06	1.2721e+06	-
ar	9	2000	LG+R10	-628446	1.26089e+06	9.2729e+06	1.2721e+06	-
ar	9	2000	LG+R8	-628471	1.26094e+06	5.25094e+06	1.27212e+06	-
ar	9	3000	LG+F+R9	-960113	1.92426e+06	1.93257e+06	1.93638e+06	+
ar	9	3000	LG+F+R10	-960106	1.92425e+06	1.93259e+06	1.93638e+06	+
ar	9	3000	LG+R9	-962473	1.92894e+06	1.93694e+06	1.94095e+06	-
ar	9	3000	LG+R10	-962469	1.92894e+06	1.93697e+06	1.94096e+06	-
ar	9	3000	LG+R8	-962497	1.92899e+06	1.93695e+06	1.94098e+06	-
ar	9	4000	LG+F+R10	-1.26714e+06	2.53833e+06	2.54245e+06	2.55104e+06	+
ar	9	4000	LG+F+R9	-1.26718e+06	2.5384e+06	2.54251e+06	2.5511e+06	-
ar	9	4000	LG+R10	-1.27064e+06	2.54529e+06	2.5493e+06	2.55788e+06	-
ar	9	4000	LG+R9	-1.27065e+06	2.5453e+06	2.5493e+06	2.55789e+06	-
ar	9	4000	LG+R8	-1.27079e+06	2.54558e+06	2.54957e+06	2.55815e+06	-
ar	9	5000	LG+F+R10	-1.57248e+06	3.14899e+06	3.15173e+06	3.16216e+06	+
ar	9	5000	LG+R10	-1.57617e+06	3.15633e+06	3.15901e+06	3.16937e+06	-
ar	9	5000	LG+R9	-1.5762e+06	3.1564e+06	3.15906e+06	3.16943e+06	-
ar	9	5000	LG+R8	-1.5763e+06	3.1566e+06	3.15926e+06	3.16962e+06	-
ar	9	5000	LG+R7	-1.57648e+06	3.15695e+06	3.15961e+06	3.16996e+06	-
ar	9	6000	LG+F+R10	-1.90057e+06	3.80519e+06	3.80724e+06	3.81872e+06	+
ar	9	6000	LG+F+R9	-1.90061e+06	3.80526e+06	3.80731e+06	3.81878e+06	-
ar	9	6000	LG+R10	-1.90509e+06	3.81419e+06	3.81619e+06	3.82759e+06	-
ar	9	6000	LG+R9	-1.9051e+06	3.81421e+06	3.81621e+06	3.8276e+06	-
ar	9	6000	LG+R8	-1.90519e+06	3.81438e+06	3.81637e+06	3.82775e+06	-
ar	9	7000	LG+F+R10	-2.20897e+06	4.42199e+06	4.42363e+06	4.43583e+06	+
ar	9	7000	LG+R10	-2.21406e+06	4.43212e+06	4.43372e+06	4.44583e+06	-
ar	9	7000	LG+R9	-2.21407e+06	4.43215e+06	4.43375e+06	4.44585e+06	-
ar	9	7000	LG+R8	-2.21415e+06	4.43229e+06	4.43388e+06	4.44597e+06	-
ar	9	7000	LG+R7	-2.21444e+06	4.43287e+06	4.43446e+06	4.44654e+06	-
ar	9	8000	LG+F+R9	-2.55183e+06	5107693	5.10906e+06	5.12179e+06	+
ar	9	8000	LG+R9	-2.5578e+06	5.11959e+06	5.12092e+06	5.13356e+06	-
ar	9	8000	LG+R10	-2.5578e+06	5.1196e+06	5.12093e+06	5.13358e+06	-
ar	9	8000	LG+R8	-2.55789e+06	5.11978e+06	5.12111e+06	5.13374e+06	-
ar	9	8000	LG+R7	-2.55818e+06	5.12035e+06	5.12168e+06	5.13429e+06	-
ar	9	9000	LG+F+R9	-2.85281e+06	5.70966e+06	5.71083e+06	5.724e+06	+
ar	9	9000	LG+R9	-2.85909e+06	5.72218e+06	5.72333e+06	5.73639e+06	-
ar	9	9000	LG+R10	-2.85909e+06	5.72219e+06	5.72333e+06	5.7364e+06	-
ar	9	9000	LG+R8	-2.85919e+06	5.72237e+06	5.72351e+06	5.73656e+06	-
ar	9	9000	LG+R7	-2.85947e+06	5.72292e+06	5.72406e+06	5.7371e+06	-
ar	9	10000	LG+F+R10	-3.18157e+06	6.36719e+06	6.36821e+06	6.38175e+06	+
ar	9	10000	LG+R10	-3.18872e+06	6.38144e+06	6.38244e+06	6.39587e+06	-
ar	9	10000	LG+R9	-3.18876e+06	6.38152e+06	6.38252e+06	6.39594e+06	-
ar	9	10000	LG+R8	-3.18886e+06	6.38171e+06	6.38271e+06	6.39611e+06	-
ar	9	10000	LG+R7	-3.18921e+06	6.38241e+06	6.3834e+06	6.39679e+06	-
ar	9	11000	LG+F+R10	-3.48083e+06	6.96569e+06	6.9666e+06	6.98044e+06	+
ar	9	11000	LG+R10	-3.48891e+06	6.98182e+06	6.98271e+06	6.99642e+06	-
ar	9	11000	LG+R9	-3.48897e+06	6.98193e+06	6.98282e+06	6.99652e+06	-
ar	9	11000	LG+R8	-3.48912e+06	6.98223e+06	6.98312e+06	6.99681e+06	-
ar	9	11000	LG+R7	-3.4895e+06	6.98299e+06	6.98388e+06	6.99755e+06	-
ar	9	12000	LG+F+R10	-3.79497e+06	7.59397e+06	7.59479e+06	7.60889e+06	+
ar	9	12000	LG+R10	-3.80223e+06	7.60847e+06	7.60927e+06	7.62324e+06	-
ar	9	12000	LG+R9	-3.80229e+06	7.60857e+06	7.60937e+06	7.62333e+06	-
ar	9	12000	LG+R8	-3.80242e+06	7.60884e+06	7.60963e+06	7.62358e+06	-
ar	9	12000	LG+R7	-3.80292e+06	7.60983e+06	7.61063e+06	7.62457e+06	-
ar	9	13000	LG+F+R10	-4.1143e+06	8.23264e+06	8.23338e+06	8.24772e+06	+
ar	9	13000	LG+R10	-4.12379e+06	8.25158e+06	8.2523e+06	8.26652e+06	-
ar	9	13000	LG+R9	-4.12385e+06	8.2517e+06	8.25243e+06	8.26662e+06	-
ar	9	13000	LG+R8	-4.124e+06	8.25199e+06	8.25272e+06	8.2669e+06	-
ar	9	13000	LG+R7	-4.1245e+06	8.25298e+06	8.2537e+06	8.26787e+06	-
ar	9	14000	LG+F+R10	-4.42108e+06	8.8462e+06	8.84688e+06	8.86143e+06	+
ar	9	14000	LG+R10	-4.43069e+06	8.86537e+06	8.86604e+06	8.88046e+06	-
ar	9	14000	LG+R9	-4.43073e+06	8.86546e+06	8.86612e+06	8.88053e+06	-
ar	9	14000	LG+R8	-4.43091e+06	8.8658e+06	8.86646e+06	8.88086e+06	-
ar	9	14000	LG+R7	-4.43146e+06	8.8669e+06	8.86756e+06	8.88194e+06	-
ar	10	1000	LG+F+R7	-365518	735065	8.85148e+06	744949	+
ar	10	1000	LG+F+R8	-365516	735065	8.86761e+06	744959	-
ar	10	1000	LG+R7	-366429	736847	8.70089e+06	746638	-
ar	10	1000	LG+R8	-366426	736846	8.71686e+06	746647	-
ar	10	1000	LG+R6	-366471	736928	8.68501e+06	746709	-
ar	10	2000	LG+F+R9	-726829	1.45769e+06	9.60638e+06	1.469e+06	+
ar	10	2000	LG+R9	-727618	1.45923e+06	9.45523e+06	1.47043e+06	-
ar	10	2000	LG+R10	-727618	1.45924e+06	9.47124e+06	1.47045e+06	-
ar	10	2000	LG+R8	-727651	1.4593e+06	5.4493e+06	1.47048e+06	-
ar	10	2000	LG+R7	-727696	1.45938e+06	3.45039e+06	1.47056e+06	-
ar	10	3000	LG+F+R9	-1.09918e+06	2.2024e+06	2.2107e+06	2.21452e+06	+
ar	10	3000	LG+R9	-1.10013e+06	2.20426e+06	2.21226e+06	2.21627e+06	-
ar	10	3000	LG+R10	-1.10013e+06	2.20427e+06	2.2123e+06	2.21629e+06	-
ar	10	3000	LG+R8	-1.10016e+06	2.20431e+06	2.21228e+06	2.21631e+06	-
ar	10	3000	LG+R7	-1.10032e+06	2.20463e+06	2.21256e+06	2.21661e+06	-
ar	10	4000	LG+F+R10	-1.46233e+06	2.92869e+06	2.93282e+06	2.94141e+06	+
ar	10	4000	LG+R10	-1.46456e+06	2.93312e+06	2.93713e+06	2.94571e+06	-
ar	10	4000	LG+R9	-1.46462e+06	2.93324e+06	2.93724e+06	2.94582e+06	-
ar	10	4000	LG+R8	-1.46474e+06	2.93347e+06	2.93746e+06	2.94604e+06	-
ar	10	4000	LG+R7	-1.46492e+06	2.93383e+06	2.93781e+06	2.94639e+06	-
ar	10	5000	LG+F+R10	-1.81138e+06	3.6268e+06	3.62954e+06	3.63996e+06	+
ar	10	5000	LG+F+R9	-1.81146e+06	3.62696e+06	3.62969e+06	3.64011e+06	-
ar	10	5000	LG+R9	-1.81346e+06	3.63092e+06	3.63358e+06	3.64394e+06	-
ar	10	5000	LG+R10	-1.81345e+06	3.63091e+06	3.63358e+06	3.64395e+06	-
ar	10	5000	LG+R8	-1.81353e+06	3.63106e+06	3.63372e+06	3.64408e+06	-
ar	10	6000	LG+F+R10	-2.1803e+06	4.36463e+06	4.36668e+06	4.37816e+06	+
ar	10	6000	LG+R10	-2.18243e+06	4.36886e+06	4.37086e+06	4.38226e+06	-
ar	10	6000	LG+R9	-2.18251e+06	4.36902e+06	4.37102e+06	4.38241e+06	-
ar	10	6000	LG+R8	-2.18266e+06	4.36931e+06	4.37131e+06	4.38269e+06	-
ar	10	6000	LG+R7	-2.18293e+06	4.36985e+06	4.37184e+06	4.38321e+06	-
ar	10	7000	LG+F+R10	-2.53594e+06	5.07592e+06	5.07756e+06	5.08976e+06	+
ar	10	7000	LG+R10	-2.53818e+06	5.08036e+06	5.08196e+06	5.09407e+06	-
ar	10	7000	LG+R9	-2.53827e+06	5.08053e+06	5.08213e+06	5.09423e+06	-
ar	10	7000	LG+R8	-2.53844e+06	5.08088e+06	5.08248e+06	5.09457e+06	-
ar	10	7000	LG+R7	-2.53879e+06	5.08156e+06	5.08316e+06	5.09524e+06	-
ar	10	8000	LG+F+R10	-2.92161e+06	5.84727e+06	5.84863e+06	5.86138e+06	+
ar	10	8000	LG+R10	-2.92517e+06	5.85435e+06	5.85568e+06	5.86833e+06	-
ar	10	8000	LG+R9	-2.92528e+06	5.85456e+06	5.85589e+06	5.86853e+06	-
ar	10	8000	LG+R8	-2.92551e+06	5.85501e+06	5.85634e+06	5.86896e+06	-
ar	10	8000	LG+R7	-2.92591e+06	5.85581e+06	5.85714e+06	5.86975e+06	-
ar	10	9000	LG+F+R10	-3.28275e+06	6.56955e+06	6.57072e+06	6.5839e+06	+
ar	10	9000	LG+R10	-3.28547e+06	6.57495e+06	6.57609e+06	6.58916e+06	-
ar	10	9000	LG+R9	-3.28559e+06	6.57517e+06	6.57631e+06	6.58937e+06	-
ar	10	9000	LG+R8	-3.28582e+06	6.57563e+06	6.57677e+06	6.58982e+06	-
ar	10	9000	LG+R7	-3.28631e+06	6.57661e+06	6.57774e+06	6.59078e+06	-
ar	10	10000	LG+F+R10	-3.63189e+06	7.26782e+06	7.26884e+06	7.28239e+06	+
ar	10	10000	LG+R10	-3.6358e+06	7.27561e+06	7.27661e+06	7.29004e+06	-
ar	10	10000	LG+R9	-3.63591e+06	7.27583e+06	7.27683e+06	7.29024e+06	-
ar	10	10000	LG+R8	-3.63615e+06	7.2763e+06	7.2773e+06	7.2907e+06	-
ar	10	10000	LG+R7	-3.63656e+06	7.27711e+06	7.27811e+06	7.2915e+06	-
ar	10	11000	LG+F+R10	-3.9971e+06	7.99823e+06	7.99914e+06	8.01297e+06	+
ar	10	11000	LG+R10	-4.00086e+06	8.00572e+06	8.0066e+06	8.02032e+06	-
ar	10	11000	LG+R9	-4.001e+06	8.006e+06	8.00688e+06	8.02059e+06	-
ar	10	11000	LG+R8	-4.00131e+06	8.0066e+06	8.00749e+06	8.02118e+06	-
ar	10	11000	LG+R7	-4.00182e+06	8.00763e+06	8.00851e+06	8.02219e+06	-
ar	10	12000	LG+F+R10	-4.34854e+06	8.70112e+06	8.70193e+06	8.71604e+06	+
ar	10	12000	LG+R10	-4.35235e+06	8.7087e+06	8.70949e+06	8.72347e+06	-
ar	10	12000	LG+R9	-4.35257e+06	8.70913e+06	8.70993e+06	8.7239e+06	-
ar	10	12000	LG+R8	-4.3528e+06	8.70959e+06	8.71039e+06	8.72434e+06	-
ar	10	12000	LG+R7	-4.35336e+06	8.71071e+06	8.7115e+06	8.72544e+06	-
ar	10	13000	LG+F+R10	-4.72473e+06	9.45349e+06	9.45423e+06	9.46857e+06	+
ar	10	13000	LG+R10	-4.73e+06	9.46399e+06	9.46472e+06	9.47893e+06	-
ar	10	13000	LG+R9	-4.73019e+06	9.46438e+06	9.4651e+06	9.4793e+06	-
ar	10	13000	LG+R8	-4.73057e+06	9.46513e+06	9.46586e+06	9.48004e+06	-
ar	10	13000	LG+R7	-4.73115e+06	9.46628e+06	9.467e+06	9.48117e+06	-
ar	10	14000	LG+F+R10	-5.09125e+06	1.01865e+07	1.01872e+07	1.02018e+07	+
ar	10	14000	LG+R10	-5.09595e+06	1.01959e+07	1.01966e+07	1.0211e+07	-
ar	10	14000	LG+R9	-5.09616e+06	1.01963e+07	1.0197e+07	1.02114e+07	-
ar	10	14000	LG+R8	-5.09658e+06	1.01971e+07	1.01978e+07	1.02122e+07	-
ar	10	14000	LG+R7	-5.09712e+06	1.01982e+07	1.01989e+07	1.02133e+07	-
ar	11	1000	LG+R8	-408027	820047	8.80006e+06	829848	+
ar	11	1000	LG+R9	-408025	820049	8.81605e+06	829859	-
ar	11	1000	LG+R7	-408095	820181	8.78422e+06	829972	-
ar	11	1000	LG+R6	-408174	820334	8.76842e+06	830115	-
ar	11	1000	LG+R5	-408494	820970	8.75311e+06	830741	-
ar	11	2000	LG+R9	-790725	1.58545e+06	9.58145e+06	1.59664e+06	+
ar	11	2000	LG+R10	-790721	1.58544e+06	9.59745e+06	1.59665e+06	-
ar	11	2000	LG+R8	-790767	1.58553e+06	5.57553e+06	1.59671e+06	-
ar	11	2000	LG+R7	-790867	1.58572e+06	3.57673e+06	1.5969e+06	-
ar	11	2000	LG+R6	-791155	1.5863e+06	2.91098e+06	1.59746e+06	-
ar	11	3000	LG+R10	-1.21488e+06	2.43376e+06	2.44179e+06	2.44578e+06	+
ar	11	3000	LG+R9	-1.2149e+06	2.4338e+06	2.44179e+06	2.4458e+06	-
ar	11	3000	LG+R8	-1.21496e+06	2.43391e+06	2.44188e+06	2.44591e+06	-
ar	11	3000	LG+R7	-1.21518e+06	2.43435e+06	2.44228e+06	2.44633e+06	-
ar	11	3000	LG+R6	-1.21556e+06	2.4351e+06	2.44301e+06	2.44708e+06	-
ar	11	4000	LG+R10	-1.61753e+06	3.23906e+06	3.24307e+06	3.25166e+06	+
ar	11	4000	LG+R9	-1.61763e+06	3.23926e+06	3.24325e+06	3.25184e+06	-
ar	11	4000	LG+R8	-1.61774e+06	3.23947e+06	3.24345e+06	3.25204e+06	-
ar	11	4000	LG+R7	-1.61797e+06	3.23992e+06	3.2439e+06	3.25248e+06	-
ar	11	4000	LG+F+R10	-1.61836e+06	3.24076e+06	3.24489e+06	3.25348e+06	-
ar	11	5000	LG+R10	-2.02127e+06	4.04653e+06	4.04921e+06	4.05958e+06	+
ar	11	5000	LG+R9	-2.02131e+06	4.04661e+06	4.04928e+06	4.05964e+06	-
ar	11	5000	LG+R8	-2.02141e+06	4.04682e+06	4.04947e+06	4.05983e+06	-
ar	11	5000	LG+R7	-2.02168e+06	4.04734e+06	4.05e+06	4.06035e+06	-
ar	11	5000	LG+R6	-2.02222e+06	4.04843e+06	4.05107e+06	4.06142e+06	-
ar	11	6000	LG+R10	-2.4206e+06	4.84521e+06	4.84721e+06	4.85862e+06	+
ar	11	6000	LG+R9	-2.42078e+06	4.84555e+06	4.84755e+06	4.85894e+06	-
ar	11	6000	LG+R8	-2.42092e+06	4.84582e+06	4.84782e+06	4.8592e+06	-
ar	11	6000	LG+R7	-2.42124e+06	4.84647e+06	4.84846e+06	4.85984e+06	-
ar	11	6000	LG+R6	-2.42189e+06	4.84776e+06	4.84975e+06	4.86112e+06	-
ar	11	7000	LG+R10	-2.83579e+06	5.67558e+06	5.67718e+06	5.68929e+06	+
ar	11	7000	LG+R9	-2.836e+06	5.67599e+06	5.67759e+06	5.68969e+06	-
ar	11	7000	LG+R8	-2.83614e+06	5.67628e+06	5.67788e+06	5.68997e+06	-
ar	11	7000	LG+R7	-2.83645e+06	5.67688e+06	5.67848e+06	5.69056e+06	-
ar	11	7000	LG+R6	-2.83737e+06	5.67873e+06	5.68032e+06	5.69239e+06	-
ar	11	8000	LG+R10	-3.23426e+06	6.47252e+06	6.47386e+06	6.4865e+06	+
ar	11	8000	LG+R9	-3.23439e+06	6.47278e+06	6.47411e+06	6.48675e+06	-
ar	11	8000	LG+R8	-3.23461e+06	6.47321e+06	6.47453e+06	6.48716e+06	-
ar	11	8000	LG+R7	-3.23504e+06	6.47406e+06	6.47539e+06	6.488e+06	-
ar	11	8000	LG+R6	-3.23601e+06	6.47601e+06	6.47733e+06	6.48993e+06	-
ar	11	9000	LG+R10	-3.64978e+06	7.30356e+06	7.30471e+06	7.31778e+06	+
ar	11	9000	LG+R9	-3.64996e+06	7.30392e+06	7.30506e+06	7.31812e+06	-
ar	11	9000	LG+R8	-3.6502e+06	7.30438e+06	7.30552e+06	7.31857e+06	-
ar	11	9000	LG+R7	-3.65067e+06	7.30534e+06	7.30648e+06	7.31951e+06	-
ar	11	9000	LG+R6	-3.65171e+06	7.30741e+06	7.30855e+06	7.32157e+06	-
ar	11	10000	LG+R10	-4.01899e+06	8.04199e+06	8.04299e+06	8.05642e+06	+
ar	11	10000	LG+R9	-4.01921e+06	8.04241e+06	8.04341e+06	8.05683e+06	-
ar	11	10000	LG+R8	-4.01943e+06	8.04285e+06	8.04384e+06	8.05725e+06	-
ar	11	10000	LG+R7	-4.01992e+06	8.04383e+06	8.04483e+06	8.05822e+06	-
ar	11	10000	LG+R6	-4.02112e+06	8.04622e+06	8.04721e+06	8.06059e+06	-
ar	11	11000	LG+R10	-4.42823e+06	8.86045e+06	8.86134e+06	8.87505e+06	+
ar	11	11000	LG+R9	-4.42847e+06	8.86094e+06	8.86182e+06	8.87553e+06	-
ar	11	11000	LG+R8	-4.42875e+06	8.86149e+06	8.86237e+06	8.87606e+06	-
ar	11	11000	LG+R7	-4.42932e+06	8.86262e+06	8.8635e+06	8.87718e+06	-
ar	11	11000	LG+R6	-4.43074e+06	8.86545e+06	8.86633e+06	8.88e+06	-
ar	11	12000	LG+R10	-4.83973e+06	9.68347e+06	9.68427e+06	9.69824e+06	+
ar	11	12000	LG+R9	-4.83998e+06	9.68396e+06	9.68476e+06	9.69872e+06	-
ar	11	12000	LG+R8	-4.84028e+06	9.68455e+06	9.68535e+06	9.6993e+06	-
ar	11	12000	LG+R7	-4.84091e+06	9.6858e+06	9.68659e+06	9.70053e+06	-
ar	11	12000	LG+R6	-4.84233e+06	9.68864e+06	9.68943e+06	9.70336e+06	-
ar	11	13000	LG+R10	-5.24139e+06	1.04868e+07	1.04875e+07	1.05017e+07	+
ar	11	13000	LG+R9	-5.24164e+06	1.04873e+07	1.0488e+07	1.05022e+07	-
ar	11	13000	LG+R8	-5.24203e+06	1.0488e+07	1.04888e+07	1.0503e+07	-
ar	11	13000	LG+R7	-5.24272e+06	1.04894e+07	1.04901e+07	1.05043e+07	-
ar	11	13000	LG+R6	-5.2442e+06	1.04924e+07	1.04931e+07	1.05073e+07	-
ar	11	14000	LG+R10	-5.65506e+06	1.13141e+07	1.13148e+07	1.13292e+07	+
ar	11	14000	LG+R9	-5.65534e+06	1.13147e+07	1.13153e+07	1.13297e+07	-
ar	11	14000	LG+R8	-5.65577e+06	1.13155e+07	1.13162e+07	1.13306e+07	-
ar	11	14000	LG+R7	-5.65652e+06	1.1317e+07	1.13177e+07	1.13321e+07	-
ar	11	14000	LG+R6	-5.6582e+06	1.13204e+07	1.1321e+07	1.13354e+07	-
ar	12	1000	LG+R8	-459460	922913	8.90293e+06	932714	+
ar	12	1000	LG+R9	-459459	922915	8.91892e+06	932726	-
ar	12	1000	LG+R7	-459508	923005	8.88705e+06	932796	-
ar	12	1000	LG+R6	-459593	923172	8.87126e+06	932954	-
ar	12	1000	LG+R5	-459787	923556	8.8557e+06	933327	-
ar	12	2000	LG+R10	-890053	1.78411e+06	9.79611e+06	1.79532e+06	+
ar	12	2000	LG+R9	-890069	1.78414e+06	9.78014e+06	1.79533e+06	-
ar	12	2000	LG+R8	-890125	1.78424e+06	5.77425e+06	1.79543e+06	-
ar	12	2000	LG+R7	-890237	1.78446e+06	3.77547e+06	1.79564e+06	-
ar	12	2000	JTT+R10	-890342	1.78469e+06	9.79669e+06	1.79589e+06	-
ar	12	3000	LG+R10	-1.37436e+06	2.75273e+06	2.76076e+06	2.76475e+06	+
ar	12	3000	LG+R9	-1.37438e+06	2.75276e+06	2.76075e+06	2.76476e+06	-
ar	12	3000	LG+R8	-1.37452e+06	2.75304e+06	2.761e+06	2.76503e+06	-
ar	12	3000	LG+R7	-1.37467e+06	2.75334e+06	2.76127e+06	2.76532e+06	-
ar	12	3000	LG+R6	-1.37505e+06	2.7541e+06	2.762e+06	2.76607e+06	-
ar	12	4000	LG+R10	-1.81239e+06	3.62878e+06	3.63279e+06	3.64137e+06	+
ar	12	4000	LG+R9	-1.81245e+06	3.62889e+06	3.63289e+06	3.64147e+06	-
ar	12	4000	LG+R8	-1.81259e+06	3.62917e+06	3.63316e+06	3.64174e+06	-
ar	12	4000	LG+R7	-1.81277e+06	3.62954e+06	3.63351e+06	3.64209e+06	-
ar	12	4000	LG+R6	-1.81316e+06	3.63031e+06	3.63427e+06	3.64285e+06	-
ar	12	5000	LG+R10	-2.26693e+06	4.53786e+06	4.54054e+06	4.5509e+06	+
ar	12	5000	LG+R9	-2.26699e+06	4.53797e+06	4.54064e+06	4.551e+06	-
ar	12	5000	LG+R8	-2.26719e+06	4.53837e+06	4.54102e+06	4.55138e+06	-
ar	12	5000	LG+R7	-2.26742e+06	4.53883e+06	4.54148e+06	4.55183e+06	-
ar	12	5000	LG+R6	-2.26787e+06	4.53972e+06	4.54236e+06	4.55271e+06	-
ar	12	6000	LG+R10	-2.71501e+06	5.43403e+06	5.43603e+06	5.44744e+06	+
ar	12	6000	LG+R9	-2.71513e+06	5.43426e+06	5.43626e+06	5.44765e+06	-
ar	12	6000	LG+R8	-2.71534e+06	5.43467e+06	5.43667e+06	5.44805e+06	-
ar	12	6000	LG+R7	-2.71563e+06	5.43525e+06	5.43724e+06	5.44862e+06	-
ar	12	6000	LG+R6	-2.71622e+06	5.43642e+06	5.4384e+06	5.44977e+06	-
ar	12	7000	LG+R10	-3.16682e+06	6.33765e+06	6.33925e+06	6.35136e+06	+
ar	12	7000	LG+R9	-3.16697e+06	6.33793e+06	6.33953e+06	6.35163e+06	-
ar	12	7000	LG+R8	-3.16718e+06	6.33836e+06	6.33995e+06	6.35204e+06	-
ar	12	7000	LG+R7	-3.16757e+06	6.33913e+06	6.34072e+06	6.35281e+06	-
ar	12	7000	LG+R6	-3.16831e+06	6.3406e+06	6.34218e+06	6.35426e+06	-
ar	12	8000	LG+R10	-3607010	7218022	7.21936e+06	7.232e+06	+
ar	12	8000	LG+R9	-3.60713e+06	7.21826e+06	7.21959e+06	7.23223e+06	-
ar	12	8000	LG+R8	-3.60736e+06	7.2187e+06	7.22003e+06	7.23266e+06	-
ar	12	8000	LG+R7	-3.60772e+06	7.21943e+06	7.22076e+06	7.23337e+06	-
ar	12	8000	LG+R6	-3.6085e+06	7.221e+06	7.22232e+06	7.23492e+06	-
ar	12	9000	LG+R10	-4.08973e+06	8.18346e+06	8.1846e+06	8.19768e+06	+
ar	12	9000	LG+R9	-4.08986e+06	8.18372e+06	8.18486e+06	8.19792e+06	-
ar	12	9000	LG+R8	-4.09009e+06	8.18418e+06	8.18532e+06	8.19837e+06	-
ar	12	9000	LG+R7	-4.0905e+06	8.18499e+06	8.18613e+06	8.19917e+06	-
ar	12	9000	LG+R6	-4.09142e+06	8.18682e+06	8.18796e+06	8.20098e+06	-
ar	12	10000	LG+R10	-4.51491e+06	9.03383e+06	9.03483e+06	9.04826e+06	+
ar	12	10000	LG+R9	-4.51512e+06	9.03424e+06	9.03524e+06	9.04865e+06	-
ar	12	10000	LG+R8	-4.51539e+06	9.03478e+06	9.03578e+06	9.04918e+06	-
ar	12	10000	LG+R7	-4.51594e+06	9.03587e+06	9.03686e+06	9.05025e+06	-
ar	12	10000	LG+R6	-4.51697e+06	9.03793e+06	9.03892e+06	9.0523e+06	-
ar	12	11000	LG+R10	-4.97954e+06	9.96308e+06	9.96397e+06	9.97769e+06	+
ar	12	11000	LG+R9	-4.97974e+06	9.96348e+06	9.96437e+06	9.97807e+06	-
ar	12	11000	LG+R8	-4.98008e+06	9.96416e+06	9.96504e+06	9.97873e+06	-
ar	12	11000	LG+R7	-4.98066e+06	9.9653e+06	9.96618e+06	9.97986e+06	-
ar	12	11000	LG+R6	-4.98182e+06	9.96762e+06	9.96851e+06	9.98217e+06	-
ar	12	12000	LG+R10	-5.41231e+06	1.08286e+07	1.08294e+07	1.08434e+07	+
ar	12	12000	LG+R9	-5.41252e+06	1.0829e+07	1.08298e+07	1.08438e+07	-
ar	12	12000	LG+R8	-5.41293e+06	1.08299e+07	1.08306e+07	1.08446e+07	-
ar	12	12000	LG+R7	-5.41355e+06	1.08311e+07	1.08319e+07	1.08458e+07	-
ar	12	12000	LG+R6	-5.41481e+06	1.08336e+07	1.08344e+07	1.08483e+07	-
ar	12	13000	LG+R10	-5.88089e+06	1.17658e+07	1.17665e+07	1.17807e+07	+
ar	12	13000	LG+R9	-5.8811e+06	1.17662e+07	1.17669e+07	1.17811e+07	-
ar	12	13000	LG+R8	-5.88152e+06	1.1767e+07	1.17678e+07	1.17819e+07	-
ar	12	13000	LG+R7	-5.8822e+06	1.17684e+07	1.17691e+07	1.17833e+07	-
ar	12	13000	LG+R6	-5.88361e+06	1.17712e+07	1.17719e+07	1.17861e+07	-
ar	12	14000	LG+R10	-6.32352e+06	1.2651e+07	1.26517e+07	1.26661e+07	+
ar	12	14000	LG+R9	-6.32375e+06	1.26515e+07	1.26522e+07	1.26666e+07	-
ar	12	14000	LG+R8	-6.32421e+06	1.26524e+07	1.26531e+07	1.26675e+07	-
ar	12	14000	LG+R7	-6.32495e+06	1.26539e+07	1.26545e+07	1.26689e+07	-
ar	12	14000	LG+R6	-6.32642e+06	1.26568e+07	1.26575e+07	1.26718e+07	-
ar	13	1000	LG+R7	-504626	1.01324e+06	8.97728e+06	1.02303e+06	+
ar	13	1000	LG+R6	-504697	1.01338e+06	8.96146e+06	1.02316e+06	-
ar	13	1000	LG+R5	-504823	1.01363e+06	8.94577e+06	1.0234e+06	-
ar	13	1000	LG+R8	-505049	1.01409e+06	8.9941e+06	1.02389e+06	-
ar	13	1000	LG+R4	-505164	1.01431e+06	8.93053e+06	1.02407e+06	-
ar	13	2000	LG+R10	-1.0236e+06	2.05119e+06	1.00632e+07	2.0624e+06	+
ar	13	2000	LG+R9	-1.02362e+06	2.05123e+06	1.00472e+07	2.06243e+06	-
ar	13	2000	LG+R8	-1.02367e+06	2.05134e+06	6.04135e+06	2.06253e+06	-
ar	13	2000	LG+R7	-1.02373e+06	2.05145e+06	4.04246e+06	2.06263e+06	-
ar	13	2000	LG+R6	-1.02397e+06	2.05193e+06	3.37661e+06	2.06309e+06	-
ar	13	3000	LG+R10	-1.5183e+06	3.0406e+06	3.04863e+06	3.05262e+06	+
ar	13	3000	LG+R9	-1.51831e+06	3.04062e+06	3.04861e+06	3.05262e+06	-
ar	13	3000	LG+R8	-1.51835e+06	3.0407e+06	3.04867e+06	3.0527e+06	-
ar	13	3000	LG+R7	-1.51849e+06	3.04097e+06	3.0489e+06	3.05295e+06	-
ar	13	3000	JTTDCMut+R10	-1.51853e+06	3.04106e+06	3.04909e+06	3.05308e+06	-
ar	13	4000	LG+R10	-2.04154e+06	4.08709e+06	4.0911e+06	4.09968e+06	+
ar	13	4000	LG+R9	-2.04158e+06	4.08716e+06	4.09116e+06	4.09975e+06	-
ar	13	4000	LG+R8	-2.04171e+06	4.08741e+06	4.09139e+06	4.09998e+06	-
ar	13	4000	LG+R7	-2.04195e+06	4.08788e+06	4.09186e+06	4.10044e+06	-
ar	13	4000	JTT+R10	-2.04227e+06	4.08853e+06	4.09254e+06	4.10113e+06	-
ar	13	5000	JTT+R10	-2.55594e+06	5.11589e+06	5.11856e+06	5.12893e+06	+
ar	13	5000	JTTDCMut+R10	-2.55598e+06	5.11596e+06	5.11863e+06	5.129e+06	-
ar	13	5000	LG+R10	-2.55627e+06	5.11654e+06	5.11921e+06	5.12958e+06	-
ar	13	5000	LG+R9	-2.55634e+06	5.11669e+06	5.11935e+06	5.12972e+06	-
ar	13	5000	LG+R8	-2.55654e+06	5.11708e+06	5.11974e+06	5.13009e+06	-
ar	13	6000	JTT+R10	-3.01439e+06	6.03278e+06	6.03479e+06	6.04619e+06	+
ar	13	6000	JTTDCMut+R10	-3.01449e+06	6.03299e+06	6.03499e+06	6.04639e+06	-
ar	13	6000	LG+R10	-3.01477e+06	6.03353e+06	6.03554e+06	6.04694e+06	-
ar	13	6000	LG+R9	-3.01479e+06	6.03357e+06	6.03557e+06	6.04696e+06	-
ar	13	6000	LG+R8	-3.0149e+06	6.03379e+06	6.03578e+06	6.04717e+06	-
ar	13	7000	LG+R10	-3.5333e+06	7.07061e+06	7.07221e+06	7.08432e+06	+
ar	13	7000	LG+R9	-3.5334e+06	7.0708e+06	7.0724e+06	7.0845e+06	-
ar	13	7000	LG+R8	-3.53365e+06	7.0713e+06	7.0729e+06	7.08499e+06	-
ar	13	7000	JTT+R10	-3.53368e+06	7.07135e+06	7.07296e+06	7.08507e+06	-
ar	13	7000	JTTDCMut+R10	-3.53379e+06	7.07159e+06	7.07319e+06	7.0853e+06	-
ar	13	8000	LG+R10	-4.06814e+06	8.14027e+06	8.14161e+06	8.15425e+06	+
ar	13	8000	LG+R9	-4.06825e+06	8.14049e+06	8.14183e+06	8.15446e+06	-
ar	13	8000	LG+R8	-4.06849e+06	8.14098e+06	8.14231e+06	8.15493e+06	-
ar	13	8000	JTT+R10	-4.06865e+06	8.14131e+06	8.14264e+06	8.15529e+06	-
ar	13	8000	JTTDCMut+R10	-4.06879e+06	8.14158e+06	8.14291e+06	8.15556e+06	-
ar	13	9000	LG+R10	-4.59645e+06	9.1969e+06	9.19804e+06	9.21112e+06	+
ar	13	9000	JTT+R10	-4.59645e+06	9.19691e+06	9.19806e+06	9.21113e+06	-
ar	13	9000	JTTDCMut+R10	-4.59652e+06	9.19704e+06	9.19818e+06	9.21125e+06	-
ar	13	9000	LG+R9	-4.59659e+06	9.19718e+06	9.19832e+06	9.21138e+06	-
ar	13	9000	LG+R8	-4596924	9197842	9.19898e+06	9.21203e+06	-
ar	13	10000	LG+R10	-5.06613e+06	1.01363e+07	1.01373e+07	1.01507e+07	+
ar	13	10000	LG+R9	-5.06627e+06	1.01365e+07	1.01375e+07	1.0151e+07	-
ar	13	10000	LG+R8	-5.0666e+06	1.01372e+07	1.01382e+07	1.01516e+07	-
ar	13	10000	JTT+R10	-5.067e+06	1.0138e+07	1.0139e+07	1.01524e+07	-
ar	13	10000	LG+R7	-5.06712e+06	1.01382e+07	1.01392e+07	1.01526e+07	-
ar	13	11000	LG+R10	-5.58906e+06	1.11821e+07	1.1183e+07	1.11967e+07	+
ar	13	11000	LG+R9	-5.5892e+06	1.11824e+07	1.11833e+07	1.1197e+07	-
ar	13	11000	LG+R8	-5.58959e+06	1.11832e+07	1.11841e+07	1.11978e+07	-
ar	13	11000	LG+R7	-5.59008e+06	1.11842e+07	1.1185e+07	1.11987e+07	-
ar	13	11000	JTT+R10	-5.59027e+06	1.11845e+07	1.11854e+07	1.11991e+07	-
ar	13	12000	LG+R10	-6.08379e+06	1.21716e+07	1.21724e+07	1.21864e+07	+
ar	13	12000	LG+R9	-6.08395e+06	1.21719e+07	1.21727e+07	1.21866e+07	-
ar	13	12000	LG+R8	-6.08437e+06	1.21727e+07	1.21735e+07	1.21875e+07	-
ar	13	12000	JTT+R10	-6.08441e+06	1.21728e+07	1.21736e+07	1.21876e+07	-
ar	13	12000	JTTDCMut+R10	-6.08445e+06	1.21729e+07	1.21737e+07	1.21877e+07	-
ar	13	13000	LG+R10	-6.60959e+06	1.32232e+07	1.32239e+07	1.32381e+07	+
ar	13	13000	LG+R9	-6.60976e+06	1.32235e+07	1.32242e+07	1.32384e+07	-
ar	13	13000	LG+R8	-6.61022e+06	1.32244e+07	1.32252e+07	1.32393e+07	-
ar	13	13000	JTT+R10	-6.61023e+06	1.32245e+07	1.32252e+07	1.32394e+07	-
ar	13	13000	JTTDCMut+R10	-6.61034e+06	1.32247e+07	1.32254e+07	1.32396e+07	-
ar	13	14000	LG+R10	-7.1125e+06	1.4229e+07	1.42297e+07	1.42441e+07	+
ar	13	14000	LG+R9	-7.11268e+06	1.42294e+07	1.423e+07	1.42444e+07	-
ar	13	14000	LG+R8	-7.11316e+06	1.42303e+07	1.4231e+07	1.42454e+07	-
ar	13	14000	JTT+R10	-7.11335e+06	1.42307e+07	1.42314e+07	1.42458e+07	-
ar	13	14000	JTTDCMut+R10	-7.11349e+06	1.4231e+07	1.42316e+07	1.42461e+07	-
ar	14	1000	JTTDCMut+R9	-571570	1.14714e+06	9.14314e+06	1.15695e+06	+
ar	14	1000	JTT+R9	-571589	1.14718e+06	9.14318e+06	1.15699e+06	-
ar	14	1000	LG+R9	-571957	1.14791e+06	9.14391e+06	1.15772e+06	-
ar	14	1000	LG+R8	-571971	1.14794e+06	9.12795e+06	1.15774e+06	-
ar	14	1000	LG+R7	-572013	1.14802e+06	9.11206e+06	1.15781e+06	-
ar	14	2000	JTT+R8	-1.15967e+06	2.32333e+06	6.31333e+06	2.33451e+06	+
ar	14	2000	JTTDCMut+R8	-1.15967e+06	2.32334e+06	6.31335e+06	2.33453e+06	-
ar	14	2000	LG+R8	-1.16143e+06	2.32686e+06	6.31687e+06	2.33805e+06	-
ar	14	2000	LG+R7	-1.16155e+06	2.32709e+06	4.3181e+06	2.33826e+06	-
ar	14	2000	LG+R6	-1.16175e+06	2.32749e+06	3.65217e+06	2.33866e+06	-
ar	14	3000	JTTDCMut+R9	-1.72986e+06	3.46373e+06	3.47172e+06	3.47573e+06	+
ar	14	3000	JTT+R9	-1.72991e+06	3.46383e+06	3.47182e+06	3.47583e+06	-
ar	14	3000	LG+R9	-1.73231e+06	3.46861e+06	3.47661e+06	3.48062e+06	-
ar	14	3000	LG+R8	-1.73239e+06	3.46877e+06	3.47674e+06	3.48077e+06	-
ar	14	3000	LG+R7	-1.73252e+06	3.46903e+06	3.47696e+06	3.48101e+06	-
ar	14	4000	JTTDCMut+R10	-2.30235e+06	4.6087e+06	4.61271e+06	4.6213e+06	+
ar	14	4000	JTT+R10	-2.30244e+06	4.60889e+06	4.6129e+06	4.62148e+06	-
ar	14	4000	LG+R10	-2.30446e+06	4.61293e+06	4.61694e+06	4.62553e+06	-
ar	14	4000	LG+R9	-2.30454e+06	4.61308e+06	4.61708e+06	4.62566e+06	-
ar	14	4000	LG+R8	-2.30467e+06	4.61333e+06	4.61731e+06	4.6259e+06	-
ar	14	5000	JTTDCMut+R10	-2.85541e+06	5.71482e+06	5.71749e+06	5.72786e+06	+
ar	14	5000	JTT+R10	-2.85555e+06	5.7151e+06	5.71777e+06	5.72814e+06	-
ar	14	5000	LG+R10	-2.85893e+06	5.72185e+06	5.72453e+06	5.73489e+06	-
ar	14	5000	LG+R9	-2.85899e+06	5.72198e+06	5.72465e+06	5.73501e+06	-
ar	14	5000	LG+R8	-2.85914e+06	5.72227e+06	5.72493e+06	5.73529e+06	-
ar	14	6000	JTTDCMut+R10	-3.44871e+06	6.90143e+06	6.90343e+06	6.91483e+06	+
ar	14	6000	JTT+R10	-3.44879e+06	6.90158e+06	6.90358e+06	6.91499e+06	-
ar	14	6000	LG+R10	-3.45313e+06	6.91026e+06	6.91226e+06	6.92366e+06	-
ar	14	6000	LG+R9	-3.4532e+06	6.91039e+06	6.91239e+06	6.92378e+06	-
ar	14	6000	LG+R8	-3.45335e+06	6.9107e+06	6.91269e+06	6.92408e+06	-
ar	14	7000	JTTDCMut+R9	-3.99621e+06	7.99642e+06	7.99802e+06	8.01012e+06	+
ar	14	7000	JTT+R9	-3.99626e+06	7.99652e+06	7.99812e+06	8.01022e+06	-
ar	14	7000	LG+R9	-4.00137e+06	8.00673e+06	8.00833e+06	8.02043e+06	-
ar	14	7000	LG+R8	-4.00151e+06	8.00701e+06	8.00861e+06	8.0207e+06	-
ar	14	7000	LG+R7	-4.00189e+06	8.00777e+06	8.00936e+06	8.02144e+06	-
ar	14	8000	JTTDCMut+R10	-4.5768e+06	9.15761e+06	9.15895e+06	9.17159e+06	+
ar	14	8000	JTT+R10	-4.57687e+06	9.15775e+06	9.15908e+06	9.17173e+06	-
ar	14	8000	LG+R10	-4.58339e+06	9.17078e+06	9.17212e+06	9.18476e+06	-
ar	14	8000	LG+R9	-4.58348e+06	9.17096e+06	9.17229e+06	9.18493e+06	-
ar	14	8000	LG+R8	-4.58375e+06	9.1715e+06	9.17283e+06	9.18545e+06	-
ar	14	9000	JTTDCMut+R10	-5.13345e+06	1.02709e+07	1.0272e+07	1.02851e+07	+
ar	14	9000	JTT+R10	-5.1336e+06	1.02712e+07	1.02723e+07	1.02854e+07	-
ar	14	9000	LG+R10	-5.14061e+06	1.02852e+07	1.02864e+07	1.02994e+07	-
ar	14	9000	LG+R9	-5.14076e+06	1.02855e+07	1.02867e+07	1.02997e+07	-
ar	14	9000	LG+R8	-5.14104e+06	1.02861e+07	1.02872e+07	1.03003e+07	-
ar	14	10000	JTTDCMut+R9	-5.72004e+06	1.14441e+07	1.14451e+07	1.14585e+07	+
ar	14	10000	JTT+R9	-5.72013e+06	1.14443e+07	1.14452e+07	1.14587e+07	-
ar	14	10000	LG+R9	-5.7269e+06	1.14578e+07	1.14588e+07	1.14722e+07	-
ar	14	10000	LG+R8	-5.72722e+06	1.14584e+07	1.14594e+07	1.14728e+07	-
ar	14	10000	LG+R7	-5.72779e+06	1.14596e+07	1.14606e+07	1.1474e+07	-
ar	14	11000	JTTDCMut+R10	-6.27914e+06	1.25623e+07	1.25632e+07	1.25769e+07	+
ar	14	11000	JTT+R10	-6.27935e+06	1.25627e+07	1.25636e+07	1.25773e+07	-
ar	14	11000	LG+R10	-6.28644e+06	1.25769e+07	1.25778e+07	1.25915e+07	-
ar	14	11000	LG+R9	-6.28659e+06	1.25772e+07	1.25781e+07	1.25918e+07	-
ar	14	11000	LG+R8	-6.28693e+06	1.25779e+07	1.25787e+07	1.25924e+07	-
ar	14	12000	JTTDCMut+R10	-6.84525e+06	1.36945e+07	1.36953e+07	1.37093e+07	+
ar	14	12000	JTT+R10	-6.84547e+06	1.36949e+07	1.36957e+07	1.37097e+07	-
ar	14	12000	LG+R10	-6.85358e+06	1.37111e+07	1.37119e+07	1.37259e+07	-
ar	14	12000	LG+R9	-6.85374e+06	1.37115e+07	1.37123e+07	1.37262e+07	-
ar	14	12000	LG+R8	-6.85414e+06	1.37123e+07	1.37131e+07	1.3727e+07	-
ar	14	13000	JTTDCMut+R10	-7.41261e+06	1.48292e+07	1.48299e+07	1.48442e+07	+
ar	14	13000	JTT+R10	-7.41277e+06	1.48295e+07	1.48303e+07	1.48445e+07	-
ar	14	13000	LG+R10	-7.42077e+06	1.48455e+07	1.48463e+07	1.48605e+07	-
ar	14	13000	LG+R9	-7.42095e+06	1.48459e+07	1.48466e+07	1.48608e+07	-
ar	14	13000	LG+R8	-7.42137e+06	1.48467e+07	1.48475e+07	1.48616e+07	-
ar	14	14000	JTTDCMut+R10	-7.99083e+06	1.59857e+07	1.59863e+07	1.60008e+07	+
ar	14	14000	JTT+R10	-7.99105e+06	1.59861e+07	1.59868e+07	1.60012e+07	-
ar	14	14000	LG+R10	-8.00008e+06	1.60042e+07	1.60048e+07	1.60193e+07	-
ar	14	14000	LG+R9	-8.00027e+06	1.60045e+07	1.60052e+07	1.60196e+07	-
ar	14	14000	LG+R8	-8.00073e+06	1.60055e+07	1.60061e+07	1.60205e+07	-
ar	15	1000	JTTDCMut+R8	-638135	1.28026e+06	9.26028e+06	1.29006e+06	+
ar	15	1000	JTT+R8	-638201	1.2804e+06	9.26041e+06	1.2902e+06	-
ar	15	1000	LG+R8	-638923	1.28184e+06	9.26185e+06	1.29164e+06	-
ar	15	1000	LG+R7	-639034	1.28206e+06	9.2461e+06	1.29185e+06	-
ar	15	1000	LG+R6	-639131	1.28225e+06	9.23033e+06	1.29203e+06	-
ar	15	2000	JTTDCMut+R10	-1.3001e+06	2.6042e+06	1.06162e+07	2.61541e+06	+
ar	15	2000	JTT+R10	-1.30012e+06	2.60425e+06	1.06163e+07	2.61546e+06	-
ar	15	2000	LG+R10	-1.30227e+06	2.60855e+06	1.06206e+07	2.61976e+06	-
ar	15	2000	LG+R9	-1.30234e+06	2.60868e+06	1.06047e+07	2.61988e+06	-
ar	15	2000	LG+R8	-1.30238e+06	2.60876e+06	6.59877e+06	2.61995e+06	-
ar	15	3000	JTTDCMut+R8	-1.93783e+06	3.87965e+06	3.88762e+06	3.89165e+06	+
ar	15	3000	JTT+R8	-1.93794e+06	3.87986e+06	3.88783e+06	3.89186e+06	-
ar	15	3000	LG+R8	-1.94145e+06	3.8869e+06	3.89487e+06	3.8989e+06	-
ar	15	3000	LG+R7	-1.94166e+06	3.88731e+06	3.89524e+06	3.89929e+06	-
ar	15	3000	LG+R6	-1.94197e+06	3.88792e+06	3.89582e+06	3.89989e+06	-
ar	15	4000	JTTDCMut+R9	-2.57026e+06	5.14452e+06	5.14852e+06	5.1571e+06	+
ar	15	4000	JTT+R9	-2.57034e+06	5.14467e+06	5.14867e+06	5.15725e+06	-
ar	15	4000	LG+R9	-2.57485e+06	5.1537e+06	5.1577e+06	5.16628e+06	-
ar	15	4000	LG+R8	-2.57499e+06	5.15397e+06	5.15796e+06	5.16654e+06	-
ar	15	4000	LG+R7	-2.57524e+06	5.15447e+06	5.15844e+06	5.16702e+06	-
ar	15	5000	JTTDCMut+R9	-3.26129e+06	6.52658e+06	6.52925e+06	6.53961e+06	+
ar	15	5000	JTT+R9	-3.26139e+06	6.52677e+06	6.52943e+06	6.5398e+06	-
ar	15	5000	LG+R9	-3.26692e+06	6.53783e+06	6.5405e+06	6.55086e+06	-
ar	15	5000	LG+R8	-3.26706e+06	6.53811e+06	6.54077e+06	6.55112e+06	-
ar	15	5000	LG+R7	-3.26755e+06	6.53909e+06	6.54174e+06	6.55209e+06	-
ar	15	6000	JTTDCMut+R9	-3.86701e+06	7.73803e+06	7.74003e+06	7.75142e+06	+
ar	15	6000	JTT+R9	-3.86725e+06	7.73849e+06	7.74049e+06	7.75188e+06	-
ar	15	6000	LG+R9	-3.87248e+06	7.74896e+06	7.75096e+06	7.76236e+06	-
ar	15	6000	LG+R8	-3.87268e+06	7.74936e+06	7.75135e+06	7.76274e+06	-
ar	15	6000	LG+R7	-3.87301e+06	7.75001e+06	7.752e+06	7.76338e+06	-
ar	15	7000	JTTDCMut+R9	-4.53691e+06	9.07781e+06	9.07941e+06	9.09151e+06	+
ar	15	7000	JTT+R9	-4.53704e+06	9.07808e+06	9.07968e+06	9.09178e+06	-
ar	15	7000	LG+R9	-4.54629e+06	9.09657e+06	9.09817e+06	9.11027e+06	-
ar	15	7000	LG+R8	-4.54664e+06	9.09727e+06	9.09886e+06	9.11096e+06	-
ar	15	7000	LG+R7	-4.54697e+06	9.09793e+06	9.09952e+06	9.11161e+06	-
ar	15	8000	JTTDCMut+R9	-5.2001e+06	1.04042e+07	1.04055e+07	1.04182e+07	+
ar	15	8000	JTT+R9	-5.20038e+06	1.04048e+07	1.04061e+07	1.04187e+07	-
ar	15	8000	LG+R9	-5.20864e+06	1.04213e+07	1.04226e+07	1.04352e+07	-
ar	15	8000	LG+R8	-5.20897e+06	1.04219e+07	1.04233e+07	1.04359e+07	-
ar	15	8000	LG+R7	-5.20941e+06	1.04228e+07	1.04241e+07	1.04367e+07	-
ar	15	9000	JTTDCMut+R9	-5.81791e+06	1.16398e+07	1.1641e+07	1.1654e+07	+
ar	15	9000	JTT+R9	-5.81812e+06	1.16402e+07	1.16414e+07	1.16544e+07	-
ar	15	9000	LG+R9	-5829037	11662072	1.16632e+07	1.16763e+07	-
ar	15	9000	LG+R8	-5.82933e+06	1.16627e+07	1.16638e+07	1.16768e+07	-
ar	15	9000	LG+R7	-5.82981e+06	1.16636e+07	1.16647e+07	1.16778e+07	-
ar	15	10000	JTTDCMut+R9	-6.48135e+06	1.29667e+07	1.29677e+07	1.29811e+07	+
ar	15	10000	JTT+R9	-6.48168e+06	1.29674e+07	1.29684e+07	1.29818e+07	-
ar	15	10000	LG+R9	-6.49306e+06	1.29901e+07	1.29911e+07	1.30045e+07	-
ar	15	10000	LG+R8	-6.49342e+06	1.29908e+07	1.29918e+07	1.30052e+07	-
ar	15	10000	LG+R7	-6.49409e+06	1.29922e+07	1.29932e+07	1.30066e+07	-
ar	15	11000	JTTDCMut+R10	-7.11281e+06	1.42296e+07	1.42305e+07	1.42442e+07	+
ar	15	11000	JTT+R10	-7.11302e+06	1.423e+07	1.42309e+07	1.42447e+07	-
ar	15	11000	LG+R10	-7.12604e+06	1.42561e+07	1.4257e+07	1.42707e+07	-
ar	15	11000	LG+R9	-7.12614e+06	1.42563e+07	1.42572e+07	1.42709e+07	-
ar	15	11000	LG+R8	-7.12658e+06	1.42571e+07	1.4258e+07	1.42717e+07	-
ar	15	12000	JTTDCMut+R9	-7.79202e+06	1.5588e+07	1.55888e+07	1.56028e+07	+
ar	15	12000	JTT+R9	-7.79244e+06	1.55889e+07	1.55897e+07	1.56036e+07	-
ar	15	12000	LG+R9	-7.80601e+06	1.5616e+07	1.56168e+07	1.56308e+07	-
ar	15	12000	LG+R8	-7.80645e+06	1.56169e+07	1.56177e+07	1.56316e+07	-
ar	15	12000	LG+R7	-7.80724e+06	1.56185e+07	1.56193e+07	1.56332e+07	-
ar	15	13000	JTTDCMut+R10	-8.43835e+06	1.68807e+07	1.68814e+07	1.68956e+07	+
ar	15	13000	JTT+R10	-8.43877e+06	1.68815e+07	1.68823e+07	1.68965e+07	-
ar	15	13000	LG+R10	-8.45322e+06	1.69104e+07	1.69112e+07	1.69254e+07	-
ar	15	13000	LG+R9	-8.45336e+06	1.69107e+07	1.69114e+07	1.69256e+07	-
ar	15	13000	LG+R8	-8.45388e+06	1.69118e+07	1.69125e+07	1.69267e+07	-
ar	15	14000	JTTDCMut+R9	-9.04883e+06	1.81017e+07	1.81023e+07	1.81167e+07	+
ar	15	14000	JTT+R9	-9.04925e+06	1.81025e+07	1.81032e+07	1.81176e+07	-
ar	15	14000	LG+R9	-9.06555e+06	1.81351e+07	1.81358e+07	1.81502e+07	-
ar	15	14000	LG+R8	-9.06607e+06	1.81361e+07	1.81368e+07	1.81512e+07	-
ar	15	14000	LG+R7	-9.06696e+06	1.81379e+07	1.81386e+07	1.8153e+07	-
ar	16	1000	JTT+R9	-740360	1.48472e+06	9.48072e+06	1.49453e+06	+
ar	16	1000	JTTDCMut+R9	-740411	1.48482e+06	9.48082e+06	1.49463e+06	-
ar	16	1000	LG+R9	-742316	1.48863e+06	9.48463e+06	1.49844e+06	-
ar	16	1000	LG+R8	-742357	1.48871e+06	9.46872e+06	1.49851e+06	-
ar	16	1000	LG+R7	-742420	1.48883e+06	9.45287e+06	1.49862e+06	-
ar	16	2000	JTTDCMut+R9	-1.49495e+06	2.99391e+06	1.09899e+07	3.0051e+06	+
ar	16	2000	JTT+R9	-1.49499e+06	2.99399e+06	1.099e+07	3.00518e+06	-
ar	16	2000	LG+R9	-1.49901e+06	3.00202e+06	1.0998e+07	3.01322e+06	-
ar	16	2000	LG+R8	-1.49906e+06	3.00212e+06	6.99213e+06	3.01331e+06	-
ar	16	2000	LG+R7	-1.49919e+06	3002363	4993373	3.01354e+06	-
ar	16	3000	JTTDCMut+R9	-2.22592e+06	4.45585e+06	4.46384e+06	4.46785e+06	+
ar	16	3000	JTT+R9	-2.22596e+06	4.45591e+06	4.46391e+06	4.46792e+06	-
ar	16	3000	LG+R9	-2.2327e+06	4.4694e+06	4.47739e+06	4.4814e+06	-
ar	16	3000	LG+R8	-2.23281e+06	4.46961e+06	4.47757e+06	4.48161e+06	-
ar	16	3000	LG+R7	-2.23311e+06	4.47022e+06	4.47815e+06	4.4822e+06	-
ar	16	4000	JTTDCMut+R9	-2.95848e+06	5.92095e+06	5.92495e+06	5.93353e+06	+
ar	16	4000	JTT+R9	-2.95854e+06	5.92109e+06	5.92509e+06	5.93367e+06	-
ar	16	4000	LG+R9	-2.96742e+06	5.93884e+06	5.94284e+06	5.95142e+06	-
ar	16	4000	LG+R8	-2.96758e+06	5.93916e+06	5.94314e+06	5.95173e+06	-
ar	16	4000	LG+R7	-2.96792e+06	5.93984e+06	5.94381e+06	5.95239e+06	-
ar	16	5000	JTTDCMut+R10	-3.70933e+06	7.42267e+06	7.42534e+06	7.43571e+06	+
ar	16	5000	JTT+R10	-3.70942e+06	7.42283e+06	7.42551e+06	7.43588e+06	-
ar	16	5000	LG+R10	-3.72096e+06	7.44592e+06	7.4486e+06	7.45896e+06	-
ar	16	5000	LG+R9	-3.72107e+06	7.44613e+06	7.4488e+06	7.45916e+06	-
ar	16	5000	LG+R8	-3.72128e+06	7.44656e+06	7.44922e+06	7.45957e+06	-
ar	16	6000	JTTDCMut+R9	-4.44815e+06	8.9003e+06	8.9023e+06	8.91369e+06	+
ar	16	6000	JTT+R9	-4.44823e+06	8.90046e+06	8.90246e+06	8.91385e+06	-
ar	16	6000	LG+R9	-4.46125e+06	8.9265e+06	8.9285e+06	8.9399e+06	-
ar	16	6000	LG+R8	-4.46147e+06	8.92694e+06	8.92893e+06	8.94032e+06	-
ar	16	6000	LG+R7	-4.4619e+06	8.92779e+06	8.92978e+06	8.94116e+06	-
ar	16	7000	JTTDCMut+R9	-5.17648e+06	1.0357e+07	1.03586e+07	1.03707e+07	+
ar	16	7000	JTT+R9	-5.17667e+06	1.03573e+07	1.03589e+07	1.0371e+07	-
ar	16	7000	LG+R9	-5.19198e+06	1.0388e+07	1.03896e+07	1.04017e+07	-
ar	16	7000	LG+R8	-5.19222e+06	1.03884e+07	1.039e+07	1.04021e+07	-
ar	16	7000	LG+R7	-5.1928e+06	1.03896e+07	1.03912e+07	1.04033e+07	-
ar	16	8000	JTTDCMut+R10	-5.93195e+06	1.18679e+07	1.18692e+07	1.18819e+07	+
ar	16	8000	JTT+R10	-5.93213e+06	1.18683e+07	1.18696e+07	1.18822e+07	-
ar	16	8000	LG+R10	-5.94918e+06	1.19024e+07	1.19037e+07	1.19163e+07	-
ar	16	8000	LG+R9	-5.94942e+06	1.19028e+07	1.19042e+07	1.19168e+07	-
ar	16	8000	LG+R8	-5.94974e+06	1.19035e+07	1.19048e+07	1.19174e+07	-
ar	16	9000	JTTDCMut+R8	-6.66075e+06	1.33255e+07	1.33266e+07	1.33397e+07	+
ar	16	9000	JTT+R8	-6.66085e+06	1.33257e+07	1.33268e+07	1.33399e+07	-
ar	16	9000	LG+R8	-6.68146e+06	1.33669e+07	1.3368e+07	1.33811e+07	-
ar	16	9000	LG+R7	-6.68212e+06	1.33682e+07	1.33694e+07	1.33824e+07	-
ar	16	9000	LG+R6	-6.68334e+06	1.33707e+07	1.33718e+07	1.33848e+07	-
ar	16	10000	JTTDCMut+R10	-7.3734e+06	1.47508e+07	1.47518e+07	1.47652e+07	+
ar	16	10000	JTT+R10	-7.37354e+06	1.47511e+07	1.47521e+07	1.47655e+07	-
ar	16	10000	LG+R10	-7.39664e+06	1.47973e+07	1.47983e+07	1.48117e+07	-
ar	16	10000	LG+R9	-7.39692e+06	1.47978e+07	1.47988e+07	1.48122e+07	-
ar	16	10000	LG+R8	-7.39737e+06	1.47987e+07	1.47997e+07	1.48131e+07	-
as	2	1000	LG+F+R5	-37469.3	77350.6	2.98863e+06	83269.4	+
as	2	1000	LG+F+R6	-37462.9	77341.8	2.99829e+06	83270.4	+
as	2	1000	LG+R6	-37589.5	77557	2.90738e+06	83392.3	-
as	2	1000	LG+R5	-37600.7	77575.5	2.89789e+06	83401	-
as	2	1000	LG+R7	-37601.7	77585.5	2.91693e+06	83430.6	-
as	2	2000	LG+F+R6	-83452.9	169322	173015	176088	+
as	2	2000	LG+F+R7	-83476	169372	173086	176149	-
as	2	2000	LG+R6	-84174	170726	174220	177386	-
as	2	2000	LG+R7	-84167.6	170717	174231	177388	-
as	2	2000	LG+R5	-84199	170772	174245	177420	-
as	2	3000	LG+F+R6	-120706	243828	245459	251084	+
as	2	3000	LG+R6	-121784	245945	247509	253087	-
as	2	3000	LG+R5	-121815	246003	247560	253133	-
as	2	3000	LG+R4	-121915	246200	247750	253318	-
as	2	3000	LG+R7	-121974	246331	247901	253485	-
as	2	4000	LG+F+R6	-161827	326069	327116	333672	+
as	2	4000	LG+R6	-163623	329624	330631	337107	-
as	2	4000	LG+R5	-163661	329696	330699	337167	-
as	2	4000	LG+R7	-163663	329708	330719	337204	-
as	2	4000	LG+R4	-163808	329987	330985	337445	-
as	2	5000	LG+F+R6	-205453	413322	414092	421194	+
as	2	5000	LG+R6	-207292	416961	417704	424710	-
as	2	5000	LG+R7	-207291	416965	417711	424727	-
as	2	5000	LG+R5	-207346	417065	417805	424801	-
as	2	5000	LG+R4	-207538	417447	418184	425169	-
as	2	6000	LG+F+R6	-236419	475255	475864	483348	+
as	2	6000	LG+R6	-238484	479346	479934	487312	-
as	2	6000	LG+R7	-238484	479350	479940	487329	-
as	2	6000	LG+R5	-238528	479429	480015	487381	-
as	2	6000	LG+R4	-238755	479879	480463	487818	-
as	2	7000	LG+F+R7	-290601	583623	584129	591915	+
as	2	7000	LG+R7	-294056	590495	590984	598658	-
as	2	7000	LG+R6	-294091	590560	591047	598709	-
as	2	7000	LG+R8	-294133	590651	591142	598828	-
as	2	7000	LG+R5	-294189	590751	591237	598887	-
as	2	8000	LG+F+R6	-317343	637102	637532	645543	+
as	2	8000	LG+R6	-320068	642515	642930	650822	-
as	2	8000	LG+R7	-320068	642518	642935	650840	-
as	2	8000	LG+R5	-320116	642606	643020	650900	-
as	2	8000	LG+R4	-320415	643201	643613	651481	-
as	2	9000	LG+F+R6	-353688	709792	710167	718375	+
as	2	9000	LG+R6	-356663	715705	716067	724153	-
as	2	9000	LG+R7	-356667	715715	716079	724177	-
as	2	9000	LG+R5	-356776	715926	716287	724360	-
as	2	9000	LG+R4	-357094	716558	716918	724977	-
as	2	10000	LG+F+R7	-409958	822337	822670	831061	+
as	2	10000	LG+R7	-413774	829929	830252	838517	-
as	2	10000	LG+R8	-413774	829933	830257	838535	-
as	2	10000	LG+R6	-413823	830024	830346	838598	-
as	2	10000	LG+R5	-413968	830309	830629	838868	-
as	2	11000	LG+F+R6	-441190	884792	885089	893603	+
as	2	11000	LG+R6	-445048	892471	892758	901143	-
as	2	11000	LG+R7	-445050	892479	892767	901165	-
as	2	11000	LG+R5	-445181	892733	893019	901390	-
as	2	11000	LG+R4	-445639	893643	893928	902286	-
as	2	12000	LG+F+R6	-476728	955869	956138	964784	+
as	2	12000	LG+R6	-481025	964425	964685	973200	-
as	2	12000	LG+R5	-481197	964764	965024	973524	-
as	2	12000	LG+R7	-481200	964778	965040	973568	-
as	2	12000	LG+R4	-481621	965609	965868	974354	-
as	2	13000	LG+F+R7	-527076	1.05657e+06	1.05682e+06	1.06559e+06	+
as	2	13000	LG+R7	-532091	1.06656e+06	1.0668e+06	1.07544e+06	-
as	2	13000	LG+R6	-532143	1.06666e+06	1.0669e+06	1.07553e+06	-
as	2	13000	LG+R8	-532145	1.06667e+06	1.06691e+06	1.07557e+06	-
as	2	13000	LG+R5	-532340	1.06705e+06	1.06729e+06	1.07591e+06	-
as	2	14000	LG+F+R6	-564835	1.13208e+06	1.13231e+06	1.14118e+06	+
as	2	14000	LG+R6	-569678	1.14173e+06	1.14195e+06	1.15069e+06	-
as	2	14000	LG+R7	-569677	1.14173e+06	1.14195e+06	1.15071e+06	-
as	2	14000	LG+R5	-569817	1.142e+06	1.14222e+06	1.15095e+06	-
as	2	14000	LG+R4	-570393	1.14315e+06	1.14337e+06	1.15208e+06	-
as	2	15000	LG+F+R6	-613579	1.22957e+06	1.22978e+06	1.23875e+06	+
as	2	15000	LG+R6	-618885	1.24014e+06	1.24035e+06	1.24918e+06	-
as	2	15000	LG+R5	-618991	1.24035e+06	1.24055e+06	1.24938e+06	-
as	2	15000	LG+R7	-618993	1.24036e+06	1.24057e+06	1.24942e+06	-
as	2	15000	LG+R4	-619571	1.24151e+06	1.24171e+06	1.25052e+06	-
as	2	16000	LG+F+R6	-636859	1.27613e+06	1.27633e+06	1.28539e+06	+
as	2	16000	LG+R6	-642893	1.28816e+06	1.28835e+06	1.29728e+06	-
as	2	16000	LG+R5	-643088	1.28855e+06	1.28874e+06	1.29765e+06	-
as	2	16000	LG+R7	-643092	1.28856e+06	1.28875e+06	1.29769e+06	-
as	2	16000	LG+R4	-643666	1.2897e+06	1.28989e+06	1.29878e+06	-
as	2	17000	LG+F+R6	-687892	1.3782e+06	1.37838e+06	1.38753e+06	+
as	2	17000	LG+R6	-694204	1.39078e+06	1.39096e+06	1.39997e+06	-
as	2	17000	LG+R5	-694435	1.39124e+06	1.39142e+06	1.40041e+06	-
as	2	17000	LG+R7	-694439	1.39126e+06	1.39143e+06	1.40046e+06	-
as	2	17000	LG+R4	-695060	1.39249e+06	1.39266e+06	1.40164e+06	-
as	2	18000	LG+F+R7	-733502	1.46942e+06	1.46959e+06	1.47884e+06	+
as	2	18000	LG+R7	-740511	1.4834e+06	1.48357e+06	1.49267e+06	-
as	2	18000	LG+R8	-740511	1.4834e+06	1.48357e+06	1.49269e+06	-
as	2	18000	LG+R6	-740613	1.4836e+06	1.48377e+06	1.49286e+06	-
as	2	18000	LG+R5	-740822	1.48401e+06	1.48418e+06	1.49325e+06	-
as	2	19000	LG+F+R7	-769118	1.54065e+06	1.54082e+06	1.55014e+06	+
as	2	19000	LG+R7	-775986	1.55435e+06	1.55451e+06	1.56369e+06	-
as	2	19000	LG+R6	-776081	1.55454e+06	1.55469e+06	1.56386e+06	-
as	2	19000	LG+R8	-776083	1.55455e+06	1.55471e+06	1.5639e+06	-
as	2	19000	LG+R5	-776291	1.55495e+06	1.55511e+06	1.56426e+06	-
as	2	20000	LG+F+R7	-800776	1.60397e+06	1.60412e+06	1.61352e+06	+
as	2	20000	LG+R7	-806605	1.61559e+06	1.61574e+06	1.62499e+06	-
as	2	20000	LG+R8	-806606	1.61559e+06	1.61574e+06	1.62501e+06	-
as	2	20000	LG+R6	-806690	1.61575e+06	1.6159e+06	1.62514e+06	-
as	2	20000	LG+R5	-807008	1.61639e+06	1.61654e+06	1.62575e+06	-
as	3	1000	LG+F+R5	-75353	153118	3.0644e+06	159037	+
as	3	1000	LG+R5	-75985.9	154346	2.97466e+06	160171	-
as	3	1000	LG+R6	-75985.2	154348	2.98417e+06	160184	-
as	3	1000	LG+R4	-76054.5	154479	2.9653e+06	160295	-
as	3	1000	LG+R3	-76282.5	154931	2.95628e+06	160737	-
as	3	2000	LG+F+R6	-159688	321792	325485	328558	+
as	3	2000	LG+R6	-160991	324360	327853	331019	-
as	3	2000	LG+R7	-160990	324363	327877	331034	-
as	3	2000	LG+R5	-161051	324475	327948	331123	-
as	3	2000	LG+R4	-161173	324717	328170	331354	-
as	3	3000	LG+F+R7	-240858	484136	485774	491404	+
as	3	3000	LG+R7	-242704	487791	489361	494944	-
as	3	3000	LG+R6	-242756	487890	489454	495032	-
as	3	3000	LG+R8	-242755	487897	489474	495062	-
as	3	3000	LG+R5	-242851	488077	489633	495206	-
as	3	4000	LG+F+R7	-324438	651296	652347	658912	+
as	3	4000	LG+R7	-326750	655883	656894	663379	-
as	3	4000	LG+R8	-326752	655890	656905	663398	-
as	3	4000	LG+R6	-326788	655953	656960	663437	-
as	3	4000	LG+R5	-326867	656109	657112	663580	-
as	3	5000	LG+F+R7	-405879	814177	814951	822063	+
as	3	5000	LG+R7	-409298	820978	821724	828740	-
as	3	5000	LG+R6	-409335	821048	821791	828797	-
as	3	5000	LG+R8	-409337	821060	821808	828835	-
as	3	5000	LG+R5	-409447	821269	822009	829005	-
as	3	6000	LG+F+R7	-475024	952467	953079	960574	+
as	3	6000	LG+R7	-478636	959655	960245	967634	-
as	3	6000	LG+R6	-478666	959709	960297	967675	-
as	3	6000	LG+R8	-478667	959720	960312	967712	-
as	3	6000	LG+R5	-478777	959928	960514	967881	-
as	3	7000	LG+F+R7	-564044	1.13051e+06	1.13101e+06	1.1388e+06	+
as	3	7000	LG+R7	-568931	1.14024e+06	1.14073e+06	1.14841e+06	-
as	3	7000	LG+R6	-568994	1.14037e+06	1.14085e+06	1.14851e+06	-
as	3	7000	LG+R8	-568996	1.14038e+06	1.14087e+06	1.14855e+06	-
as	3	7000	LG+R5	-569172	1.14072e+06	1.1412e+06	1.14885e+06	-
as	3	8000	LG+F+R7	-648222	1.29886e+06	1.29929e+06	1.30732e+06	+
as	3	8000	LG+R7	-653481	1.30934e+06	1.30976e+06	1.31767e+06	-
as	3	8000	LG+R6	-653538	1.30945e+06	1.30987e+06	1.31776e+06	-
as	3	8000	LG+R8	-653540	1.30947e+06	1.30988e+06	1.3178e+06	-
as	3	8000	LG+R5	-653734	1.30984e+06	1.31026e+06	1.31814e+06	-
as	3	9000	LG+F+R7	-728164	1.45875e+06	1.45912e+06	1.46735e+06	+
as	3	9000	LG+R7	-732998	1.46838e+06	1.46874e+06	1.47684e+06	-
as	3	9000	LG+R6	-733093	1.46856e+06	1.46893e+06	1.47701e+06	-
as	3	9000	LG+R8	-733094	1.46857e+06	1.46894e+06	1.47705e+06	-
as	3	9000	LG+R5	-733344	1.46906e+06	1.46942e+06	1.4775e+06	-
as	3	10000	LG+F+R7	-798049	1.59852e+06	1.59885e+06	1.60724e+06	+
as	3	10000	LG+R7	-804373	1.61113e+06	1.61145e+06	1.61972e+06	-
as	3	10000	LG+R6	-804467	1.61131e+06	1.61163e+06	1.61989e+06	-
as	3	10000	LG+R8	-804469	1.61132e+06	1.61165e+06	1.61993e+06	-
as	3	10000	LG+R5	-804837	1.61205e+06	1.61237e+06	1.62061e+06	-
as	3	11000	LG+F+R7	-894975	1.79237e+06	1.79266e+06	1.80119e+06	+
as	3	11000	LG+R7	-902548	1.80747e+06	1.80776e+06	1.81616e+06	-
as	3	11000	LG+R6	-902635	1.80764e+06	1.80793e+06	1.81631e+06	-
as	3	11000	LG+R8	-902636	1.80765e+06	1.80794e+06	1.81636e+06	-
as	3	11000	LG+R5	-902881	1.80813e+06	1.80842e+06	1.81679e+06	-
as	3	12000	LG+F+R7	-972108	1.94663e+06	1.9469e+06	1.95556e+06	+
as	3	12000	LG+R7	-980582	1.96354e+06	1.9638e+06	1.97233e+06	-
as	3	12000	LG+R6	-980677	1.96373e+06	1.96399e+06	1.9725e+06	-
as	3	12000	LG+R8	-980680	1.96374e+06	1.964e+06	1.97255e+06	-
as	3	12000	LG+R5	-981059	1.96449e+06	1.96475e+06	1.97325e+06	-
as	3	13000	LG+F+R7	-1.02727e+06	2.05695e+06	2.0572e+06	2.06598e+06	+
as	3	13000	LG+R7	-1.03545e+06	2.07328e+06	2.07352e+06	2.08217e+06	-
as	3	13000	LG+R6	-1.03556e+06	2.0735e+06	2.07374e+06	2.08237e+06	-
as	3	13000	LG+R8	-1.03556e+06	2.07351e+06	2.07375e+06	2.08241e+06	-
as	3	13000	LG+R5	-1.03593e+06	2.07422e+06	2.07446e+06	2.08308e+06	-
as	3	14000	LG+F+R7	-1.12476e+06	2.25193e+06	2.25216e+06	2.26105e+06	+
as	3	14000	LG+R7	-1.1341e+06	2.27058e+06	2.2708e+06	2.27956e+06	-
as	3	14000	LG+R6	-1.13419e+06	2.27076e+06	2.27098e+06	2.27971e+06	-
as	3	14000	LG+R8	-1.13419e+06	2.27077e+06	2.27099e+06	2.27976e+06	-
as	3	14000	LG+R5	-1.13454e+06	2.27144e+06	2.27166e+06	2.28038e+06	-
as	3	15000	LG+F+R7	-1.2001e+06	2.40262e+06	2.40283e+06	2.41182e+06	+
as	3	15000	LG+R7	-1.20984e+06	2.42205e+06	2.42226e+06	2.43111e+06	-
as	3	15000	LG+R6	-1.20993e+06	2.42223e+06	2.42243e+06	2.43127e+06	-
as	3	15000	LG+R8	-1.20993e+06	2.42224e+06	2.42245e+06	2.43131e+06	-
as	3	15000	LG+R5	-1.21032e+06	2.423e+06	2.42321e+06	2.43203e+06	-
as	3	16000	LG+F+R7	-1.27855e+06	2.55951e+06	2.55971e+06	2.56879e+06	+
as	3	16000	LG+R7	-1.28939e+06	2.58116e+06	2.58135e+06	2.59029e+06	-
as	3	16000	LG+R6	-1.28958e+06	2.58153e+06	2.58172e+06	2.59065e+06	-
as	3	16000	LG+R8	-1.28958e+06	2.58154e+06	2.58173e+06	2.59069e+06	-
as	3	16000	LG+R5	-1.29e+06	2.58237e+06	2.58256e+06	2.59147e+06	-
as	3	17000	LG+F+R7	-1.35178e+06	2.70598e+06	2.70616e+06	2.71533e+06	+
as	3	17000	LG+R7	-1.36344e+06	2.72925e+06	2.72943e+06	2.73845e+06	-
as	3	17000	LG+R6	-1.36355e+06	2.72947e+06	2.72965e+06	2.73866e+06	-
as	3	17000	LG+R8	-1.36355e+06	2.72949e+06	2.72967e+06	2.73871e+06	-
as	3	17000	LG+R5	-1.36399e+06	2.73034e+06	2.73052e+06	2.73952e+06	-
as	3	18000	LG+F+R7	-1.44522e+06	2.89286e+06	2.89303e+06	2.90228e+06	+
as	3	18000	LG+R7	-1.45692e+06	2.91622e+06	2.91639e+06	2.92549e+06	-
as	3	18000	LG+R6	-1.45704e+06	2.91646e+06	2.91663e+06	2.92571e+06	-
as	3	18000	LG+R8	-1.45705e+06	2.91647e+06	2.91664e+06	2.92576e+06	-
as	3	18000	LG+R5	-1.4575e+06	2.91736e+06	2.91753e+06	2.9266e+06	-
as	3	19000	LG+F+R7	-1.52491e+06	3.05224e+06	3.05241e+06	3.06173e+06	+
as	3	19000	LG+R7	-1.53735e+06	3.07708e+06	3.07724e+06	3.08642e+06	-
as	3	19000	LG+R6	-1.53752e+06	3.07742e+06	3.07758e+06	3.08674e+06	-
as	3	19000	LG+R8	-1.53753e+06	3.07744e+06	3.0776e+06	3.08679e+06	-
as	3	19000	LG+R5	-1.53805e+06	3.07846e+06	3.07862e+06	3.08777e+06	-
as	3	20000	LG+F+R7	-1.5988e+06	3.20003e+06	3.20018e+06	3.20957e+06	+
as	3	20000	LG+R7	-1.61169e+06	3.22576e+06	3.22591e+06	3.23516e+06	-
as	3	20000	LG+R6	-1.61184e+06	3.22605e+06	3.2262e+06	3.23543e+06	-
as	3	20000	LG+R8	-1.61184e+06	3.22606e+06	3.22621e+06	3.23548e+06	-
as	3	20000	LG+R5	-1.61237e+06	3.2271e+06	3.22725e+06	3.23647e+06	-
as	4	1000	LG+F+R6	-117883	238181	3.15913e+06	244110	+
as	4	1000	LG+R6	-118513	239403	3.06922e+06	245238	-
as	4	1000	LG+R7	-118513	239409	3.07875e+06	245254	-
as	4	1000	LG+R5	-118548	239471	3.05978e+06	245296	-
as	4	1000	LG+R4	-118658	239686	3.05051e+06	245502	-
as	4	2000	LG+F+R7	-237097	476614	480329	483391	+
as	4	2000	LG+R7	-238512	479406	482920	486076	-
as	4	2000	LG+R8	-238512	479409	482944	486091	-
as	4	2000	LG+R6	-238532	479443	482936	486102	-
as	4	2000	LG+R5	-238593	479560	483033	486208	-
as	4	3000	LG+F+R7	-358219	718859	720497	726127	+
as	4	3000	LG+R7	-361196	724774	726345	731928	-
as	4	3000	LG+R8	-361196	724778	726355	731943	-
as	4	3000	LG+R6	-361232	724842	726405	731984	-
as	4	3000	LG+R5	-361339	725052	726608	732181	-
as	4	4000	LG+F+R7	-480765	963951	965002	971567	+
as	4	4000	LG+R7	-484469	971320	972331	978816	-
as	4	4000	LG+R8	-484470	971325	972341	978834	-
as	4	4000	LG+R6	-484560	971499	972506	978982	-
as	4	4000	LG+R5	-484629	971633	972636	979104	-
as	4	5000	LG+F+R7	-602578	1.20758e+06	1.20835e+06	1.21546e+06	+
as	4	5000	LG+R7	-606819	1.21602e+06	1.21677e+06	1.22378e+06	-
as	4	5000	LG+R8	-606820	1.21603e+06	1.21677e+06	1.2238e+06	-
as	4	5000	LG+R6	-606895	1.21617e+06	1.21691e+06	1.22392e+06	-
as	4	5000	LG+R5	-607057	1.21649e+06	1.21723e+06	1.22422e+06	-
as	4	6000	LG+F+R7	-729986	1.46239e+06	1.463e+06	1.4705e+06	+
as	4	6000	LG+R7	-735912	1.47421e+06	1.4748e+06	1.48219e+06	-
as	4	6000	LG+R8	-735912	1.47421e+06	1.4748e+06	1.4822e+06	-
as	4	6000	LG+R6	-736015	1.47441e+06	1.475e+06	1.48237e+06	-
as	4	6000	LG+R5	-736258	1.47489e+06	1.47548e+06	1.48284e+06	-
as	4	7000	LG+F+R7	-847131	1.69668e+06	1.69719e+06	1.70497e+06	+
as	4	7000	LG+R7	-853504	1.70939e+06	1.70988e+06	1.71755e+06	-
as	4	7000	LG+R8	-853504	1.70939e+06	1.70988e+06	1.71757e+06	-
as	4	7000	LG+R6	-853642	1.70966e+06	1.71015e+06	1.71781e+06	-
as	4	7000	LG+R5	-853887	1.71015e+06	1.71063e+06	1.71828e+06	-
as	4	8000	LG+F+R7	-966135	1.93469e+06	1.93512e+06	1.94314e+06	+
as	4	8000	LG+R7	-972741	1.94786e+06	1.94828e+06	1.95619e+06	-
as	4	8000	LG+R8	-972742	1.94787e+06	1.94829e+06	1.95621e+06	-
as	4	8000	LG+R6	-972862	1.9481e+06	1.94852e+06	1.95641e+06	-
as	4	8000	LG+R5	-973123	1.94862e+06	1.94903e+06	1.95691e+06	-
as	4	9000	LG+F+R8	-1.08085e+06	2.16413e+06	2.1645e+06	2.17274e+06	+
as	4	9000	LG+R8	-1.08922e+06	2.18083e+06	2.1812e+06	2.18931e+06	-
as	4	9000	LG+R9	-1.08922e+06	2.18084e+06	2.1812e+06	2.18933e+06	-
as	4	9000	LG+R7	-1.08926e+06	2.1809e+06	2.18126e+06	2.18936e+06	-
as	4	9000	LG+R6	-1.08941e+06	2.1812e+06	2.18156e+06	2.18965e+06	-
as	4	10000	LG+F+R7	-1.20389e+06	2.41019e+06	2.41052e+06	2.41892e+06	+
as	4	10000	LG+R7	-1.21382e+06	2.43003e+06	2.43035e+06	2.43862e+06	-
as	4	10000	LG+R8	-1.21382e+06	2.43003e+06	2.43036e+06	2.43864e+06	-
as	4	10000	LG+R6	-1.21396e+06	2.4303e+06	2.43062e+06	2.43887e+06	-
as	4	10000	LG+R5	-1.21431e+06	2.431e+06	2.43132e+06	2.43955e+06	-
as	4	11000	LG+F+R7	-1.32424e+06	2.6509e+06	2.6512e+06	2.65973e+06	+
as	4	11000	LG+R7	-1.33524e+06	2.67287e+06	2.67316e+06	2.68155e+06	-
as	4	11000	LG+R8	-1.33524e+06	2.67287e+06	2.67316e+06	2.68157e+06	-
as	4	11000	LG+R6	-1.33542e+06	2.67321e+06	2.67349e+06	2.68188e+06	-
as	4	11000	LG+R5	-1.33579e+06	2.67396e+06	2.67424e+06	2.68261e+06	-
as	4	12000	LG+F+R8	-1.44064e+06	2.8837e+06	2.88398e+06	2.89265e+06	+
as	4	12000	LG+R8	-1.45264e+06	2.90766e+06	2.90793e+06	2.91647e+06	-
as	4	12000	LG+R9	-1.45264e+06	2.90767e+06	2.90793e+06	2.91649e+06	-
as	4	12000	LG+R7	-1.45271e+06	2.90779e+06	2.90805e+06	2.91658e+06	-
as	4	12000	LG+R6	-1.45293e+06	2.90823e+06	2.90849e+06	2.91701e+06	-
as	4	13000	LG+F+R8	-1.56664e+06	3.13571e+06	3.13595e+06	3.14475e+06	+
as	4	13000	LG+R8	-1.57903e+06	3.16044e+06	3.16068e+06	3.16934e+06	-
as	4	13000	LG+R9	-1.57903e+06	3.16045e+06	3.16069e+06	3.16936e+06	-
as	4	13000	LG+R7	-1.57912e+06	3.16062e+06	3.16086e+06	3.1695e+06	-
as	4	13000	LG+R6	-1.5793e+06	3.16098e+06	3.16121e+06	3.16985e+06	-
as	4	14000	LG+F+R7	-1.68539e+06	3.3732e+06	3.37343e+06	3.38232e+06	+
as	4	14000	LG+R7	-1.69828e+06	3.39893e+06	3.39915e+06	3.4079e+06	-
as	4	14000	LG+R8	-1.69827e+06	3.39893e+06	3.39915e+06	3.40792e+06	-
as	4	14000	LG+R6	-1.69846e+06	3.39929e+06	3.39951e+06	3.40825e+06	-
as	4	14000	LG+R5	-1.69888e+06	3.40013e+06	3.40035e+06	3.40907e+06	-
as	4	15000	LG+F+R8	-1.8083e+06	3.61902e+06	3.61923e+06	3.62824e+06	+
as	4	15000	LG+R8	-1.8222e+06	3.64677e+06	3.64698e+06	3.65584e+06	-
as	4	15000	LG+R9	-1.8222e+06	3.64678e+06	3.64698e+06	3.65586e+06	-
as	4	15000	LG+R7	-1.82225e+06	3.64687e+06	3.64708e+06	3.65593e+06	-
as	4	15000	LG+R6	-1.82249e+06	3.64735e+06	3.64756e+06	3.65639e+06	-
as	4	16000	LG+F+R7	-1.92786e+06	3.85813e+06	3.85833e+06	3.86741e+06	+
as	4	16000	LG+R7	-1.94352e+06	3.88941e+06	3.8896e+06	3.89854e+06	-
as	4	16000	LG+R8	-1.94351e+06	3.88941e+06	3.8896e+06	3.89856e+06	-
as	4	16000	LG+R6	-1.94377e+06	3.88991e+06	3.8901e+06	3.89902e+06	-
as	4	16000	LG+R5	-1.94433e+06	3.89103e+06	3.89122e+06	3.90013e+06	-
as	4	17000	LG+F+R7	-2.03131e+06	4.06503e+06	4.06521e+06	4.07438e+06	+
as	4	17000	LG+R7	-2.0467e+06	4.09578e+06	4.09596e+06	4.10499e+06	-
as	4	17000	LG+R8	-2.0467e+06	4.09579e+06	4.09597e+06	4.10501e+06	-
as	4	17000	LG+R6	-2.04695e+06	4.09627e+06	4.09644e+06	4.10545e+06	-
as	4	17000	LG+R5	-2.04758e+06	4.09754e+06	4.09771e+06	4.10671e+06	-
as	4	18000	LG+F+R7	-2.16085e+06	4.32412e+06	4.32429e+06	4.33354e+06	+
as	4	18000	LG+R7	-2.1773e+06	4.35697e+06	4.35714e+06	4.36624e+06	-
as	4	18000	LG+R8	-2.1773e+06	4.35697e+06	4.35714e+06	4.36626e+06	-
as	4	18000	LG+R6	-2.17759e+06	4.35754e+06	4.35771e+06	4.3668e+06	-
as	4	18000	LG+R5	-2.1782e+06	4.35876e+06	4.35893e+06	4.368e+06	-
as	4	19000	LG+F+R8	-2.28761e+06	4.57764e+06	4.57781e+06	4.58714e+06	+
as	4	19000	LG+R8	-2.30485e+06	4.61209e+06	4.61225e+06	4.62144e+06	-
as	4	19000	LG+R9	-2.30485e+06	4.61209e+06	4.61225e+06	4.62146e+06	-
as	4	19000	LG+R7	-2.30497e+06	4.61232e+06	4.61247e+06	4.62165e+06	-
as	4	19000	LG+R6	-2.30526e+06	4.61289e+06	4.61305e+06	4.62221e+06	-
as	4	20000	LG+F+R7	-2.41406e+06	4.83053e+06	4.83068e+06	4.84008e+06	+
as	4	20000	LG+R7	-2.43338e+06	4.86915e+06	4.8693e+06	4.87854e+06	-
as	4	20000	LG+R8	-2.43338e+06	4.86915e+06	4.8693e+06	4.87856e+06	-
as	4	20000	LG+R6	-2.43369e+06	4.86975e+06	4.8699e+06	4.87913e+06	-
as	4	20000	LG+R5	-2.43436e+06	4.8711e+06	4.87124e+06	4.88046e+06	-
as	5	1000	LG+F+R7	-164847	332115	3.26273e+06	338053	+
as	5	1000	LG+F+R6	-164872	332159	3.2531e+06	338088	-
as	5	1000	LG+R6	-166026	334429	3.16425e+06	340264	-
as	5	1000	LG+R7	-166023	334428	3.17377e+06	340274	-
as	5	1000	LG+R5	-166075	334525	3.15484e+06	340350	-
as	5	2000	LG+F+R7	-315563	633545	637260	640322	+
as	5	2000	LG+R7	-318043	638467	641981	645138	-
as	5	2000	LG+R6	-318056	638490	641984	645149	-
as	5	2000	LG+R8	-318042	638471	642005	645153	-
as	5	2000	LG+R5	-318172	638719	642192	645367	-
as	5	3000	LG+F+R8	-471912	946248	947894	953528	+
as	5	3000	LG+R8	-475534	953454	955032	960620	-
as	5	3000	LG+R9	-475534	953458	955043	960636	-
as	5	3000	LG+R7	-475567	953517	955087	960670	-
as	5	3000	LG+R6	-475627	953632	955195	960773	-
as	5	4000	LG+F+R8	-636334	1.27509e+06	1.27615e+06	1.28272e+06	+
as	5	4000	LG+R8	-641294	1.28497e+06	1.28599e+06	1.29248e+06	-
as	5	4000	LG+R9	-641294	1.28498e+06	1.286e+06	1.2925e+06	-
as	5	4000	LG+R7	-641316	1.28501e+06	1.28603e+06	1.29251e+06	-
as	5	4000	LG+R6	-641391	1.28516e+06	1.28617e+06	1.29264e+06	-
as	5	5000	LG+F+R8	-793956	1.59034e+06	1.59111e+06	1.59823e+06	+
as	5	5000	LG+R8	-799557	1.6015e+06	1.60225e+06	1.60927e+06	-
as	5	5000	LG+R9	-799557	1.6015e+06	1.60225e+06	1.60929e+06	-
as	5	5000	LG+R7	-799585	1.60155e+06	1.6023e+06	1.60931e+06	-
as	5	5000	LG+R6	-799684	1.60175e+06	1.60249e+06	1.60949e+06	-
as	5	6000	LG+F+R8	-962024	1.92647e+06	1.92709e+06	1.93459e+06	+
as	5	6000	LG+R8	-969156	1.9407e+06	1.94129e+06	1.94869e+06	-
as	5	6000	LG+R9	-969158	1.94071e+06	1.9413e+06	1.94871e+06	-
as	5	6000	LG+R7	-969192	1.94077e+06	1.94136e+06	1.94875e+06	-
as	5	6000	LG+R6	-969295	1.94097e+06	1.94156e+06	1.94893e+06	-
as	5	7000	LG+F+R8	-1.11503e+06	2.23247e+06	2.23298e+06	2.24078e+06	+
as	5	7000	LG+R8	-1.12329e+06	2.24896e+06	2.24945e+06	2.25714e+06	-
as	5	7000	LG+R9	-1.12329e+06	2.24897e+06	2.24946e+06	2.25716e+06	-
as	5	7000	LG+R7	-1.12332e+06	2.24902e+06	2.24951e+06	2.25718e+06	-
as	5	7000	LG+R6	-1.12348e+06	2.24934e+06	2.24983e+06	2.25749e+06	-
as	5	8000	LG+F+R7	-1.27175e+06	2.54592e+06	2.54635e+06	2.55437e+06	+
as	5	8000	LG+R7	-1.28112e+06	2.56463e+06	2.56505e+06	2.57295e+06	-
as	5	8000	LG+R8	-1.28112e+06	2.56463e+06	2.56505e+06	2.57296e+06	-
as	5	8000	LG+R6	-1.28126e+06	2.5649e+06	2.56532e+06	2.57321e+06	-
as	5	8000	LG+R5	-1.28158e+06	2.56553e+06	2.56594e+06	2.57382e+06	-
as	5	9000	LG+F+R8	-1.43446e+06	2.87134e+06	2.87172e+06	2.87995e+06	+
as	5	9000	LG+R8	-1.44485e+06	2.89209e+06	2.89245e+06	2.90056e+06	-
as	5	9000	LG+R9	-1.44485e+06	2.89209e+06	2.89246e+06	2.90058e+06	-
as	5	9000	LG+R7	-1.44492e+06	2.89222e+06	2.89258e+06	2.90068e+06	-
as	5	9000	LG+R6	-1.44509e+06	2.89255e+06	2.89291e+06	2.901e+06	-
as	5	10000	LG+F+R8	-1.59852e+06	3.19947e+06	3.1998e+06	3.20821e+06	+
as	5	10000	LG+R8	-1.61006e+06	3.22251e+06	3.22284e+06	3.23112e+06	-
as	5	10000	LG+R9	-1.61006e+06	3.22252e+06	3.22284e+06	3.23113e+06	-
as	5	10000	LG+R7	-1.61017e+06	3.22271e+06	3.22304e+06	3.2313e+06	-
as	5	10000	LG+R6	-1.61034e+06	3.22306e+06	3.22339e+06	3.23164e+06	-
as	5	11000	LG+F+R9	-1.75023e+06	3.50289e+06	3.50319e+06	3.51174e+06	+
as	5	11000	LG+R9	-1.76361e+06	3.52961e+06	3.5299e+06	3.53833e+06	-
as	5	11000	LG+R10	-1.76362e+06	3.52962e+06	3.52991e+06	3.53835e+06	-
as	5	11000	LG+R8	-1.76364e+06	3.52966e+06	3.52995e+06	3.53836e+06	-
as	5	11000	LG+R7	-1.76374e+06	3.52986e+06	3.53015e+06	3.53854e+06	-
as	5	12000	LG+F+R8	-1.89915e+06	3.80072e+06	3.80099e+06	3.80966e+06	+
as	5	12000	LG+R8	-1.91296e+06	3.8283e+06	3.82856e+06	3.8371e+06	-
as	5	12000	LG+R9	-1.91296e+06	3.8283e+06	3.82856e+06	3.83712e+06	-
as	5	12000	LG+R7	-1.91306e+06	3.8285e+06	3.82876e+06	3.83729e+06	-
as	5	12000	LG+R6	-1.91333e+06	3.82904e+06	3.8293e+06	3.83781e+06	-
as	5	13000	LG+F+R8	-2.0539e+06	4.11021e+06	4.11046e+06	4.11925e+06	+
as	5	13000	LG+R8	-2.06975e+06	4.14188e+06	4.14212e+06	4.15078e+06	-
as	5	13000	LG+R9	-2.06975e+06	4.14188e+06	4.14212e+06	4.1508e+06	-
as	5	13000	LG+R7	-2.06986e+06	4.1421e+06	4.14234e+06	4.15099e+06	-
as	5	13000	LG+R6	-2.07015e+06	4.14268e+06	4.14292e+06	4.15155e+06	-
as	5	14000	LG+F+R8	-2.21468e+06	4.43178e+06	4.43201e+06	4.44092e+06	+
as	5	14000	LG+R8	-2.23182e+06	4.46603e+06	4.46625e+06	4.47501e+06	-
as	5	14000	LG+R9	-2.23182e+06	4.46603e+06	4.46625e+06	4.47503e+06	-
as	5	14000	LG+R7	-2.23191e+06	4.4662e+06	4.46642e+06	4.47517e+06	-
as	5	14000	LG+R6	-2.23218e+06	4.46673e+06	4.46695e+06	4.47569e+06	-
as	5	15000	LG+F+R8	-2.37092e+06	4.74426e+06	4.74448e+06	4.75348e+06	+
as	5	15000	LG+R8	-2.38801e+06	4.77839e+06	4.7786e+06	4.78747e+06	-
as	5	15000	LG+R9	-2.388e+06	4.7784e+06	4.7786e+06	4.78748e+06	-
as	5	15000	LG+R7	-2.38813e+06	4.77864e+06	4.77885e+06	4.7877e+06	-
as	5	15000	LG+R6	-2.38837e+06	4.77912e+06	4.77933e+06	4.78816e+06	-
as	5	16000	LG+F+R8	-2.53776e+06	5.07795e+06	5.07815e+06	5.08724e+06	+
as	5	16000	LG+R8	-2.55653e+06	5.11545e+06	5.11564e+06	5.1246e+06	-
as	5	16000	LG+R9	-2.55653e+06	5.11545e+06	5.11564e+06	5.12461e+06	-
as	5	16000	LG+R7	-2.55667e+06	5.11572e+06	5.11591e+06	5.12485e+06	-
as	5	16000	LG+R6	-2.55696e+06	5.1163e+06	5.11649e+06	5.12542e+06	-
as	5	17000	LG+F+R8	-2.68916e+06	5.38074e+06	5.38093e+06	5.39011e+06	+
as	5	17000	LG+R8	-2.70877e+06	5.41991e+06	5.42009e+06	5.42913e+06	-
as	5	17000	LG+R9	-2.70876e+06	5.41992e+06	5.4201e+06	5.42915e+06	-
as	5	17000	LG+R7	-2.70888e+06	5.42013e+06	5.42031e+06	5.42933e+06	-
as	5	17000	LG+R6	-2.70925e+06	5.42086e+06	5.42104e+06	5.43005e+06	-
as	5	18000	LG+F+R8	-2.8792e+06	5.76083e+06	5.761e+06	5.77026e+06	+
as	5	18000	LG+R8	-2.90085e+06	5.80407e+06	5.80424e+06	5.81336e+06	-
as	5	18000	LG+R9	-2.90085e+06	5.80408e+06	5.80425e+06	5.81338e+06	-
as	5	18000	LG+R7	-2.90102e+06	5.80442e+06	5.80459e+06	5.81369e+06	-
as	5	18000	LG+R6	-2.90137e+06	5.80511e+06	5.80527e+06	5.81436e+06	-
as	5	19000	LG+F+R8	-3.02454e+06	6.05151e+06	6.05167e+06	6.06101e+06	+
as	5	19000	LG+R8	-3.04742e+06	6.09722e+06	6.09738e+06	6.10657e+06	-
as	5	19000	LG+R9	-3.04742e+06	6.09722e+06	6.09738e+06	6.10659e+06	-
as	5	19000	LG+R7	-3.04756e+06	6.09749e+06	6.09765e+06	6.10682e+06	-
as	5	19000	LG+R6	-3.04796e+06	6.09829e+06	6.09845e+06	6.10762e+06	-
as	5	20000	LG+F+R8	-3.19093e+06	6.38428e+06	6.38444e+06	6.39385e+06	+
as	5	20000	LG+R8	-3.2146e+06	6.43159e+06	6.43174e+06	6.441e+06	-
as	5	20000	LG+R9	-3.2146e+06	6.43159e+06	6.43174e+06	6.44102e+06	-
as	5	20000	LG+R7	-3.21475e+06	6.43188e+06	6.43203e+06	6.44127e+06	-
as	5	20000	LG+R6	-3.21512e+06	6.43262e+06	6.43277e+06	6.442e+06	-
as	6	1000	LG+F+R6	-199005	400426	3.32137e+06	406355	+
as	6	1000	LG+R6	-200182	402742	3.23256e+06	408577	-
as	6	1000	LG+R7	-200181	402743	3.24209e+06	408589	-
as	6	1000	LG+R5	-200229	402832	3.22314e+06	408658	-
as	6	1000	LG+R4	-200377	403124	3.21394e+06	408939	-
as	6	2000	LG+F+R7	-392281	786983	790697	793760	+
as	6	2000	LG+F+R6	-392332	787080	790773	793846	-
as	6	2000	LG+R7	-394734	791850	795364	798521	-
as	6	2000	LG+R6	-394745	791868	795362	798527	-
as	6	2000	LG+R8	-394733	791852	795387	798534	-
as	6	3000	LG+F+R7	-583234	1.16889e+06	1.17053e+06	1.17616e+06	+
as	6	3000	LG+R7	-586257	1.1749e+06	1.17647e+06	1.18205e+06	-
as	6	3000	LG+R8	-586257	1.1749e+06	1.17648e+06	1.18207e+06	-
as	6	3000	LG+R6	-586308	1.17499e+06	1.17656e+06	1.18214e+06	-
as	6	3000	LG+R5	-586510	1.17539e+06	1.17695e+06	1.18252e+06	-
as	6	4000	LG+F+R8	-779612	1.56165e+06	1.5627e+06	1.56928e+06	+
as	6	4000	LG+F+R7	-779698	1.56182e+06	1.56287e+06	1.56943e+06	-
as	6	4000	LG+R7	-784156	1.57069e+06	1.5717e+06	1.57819e+06	-
as	6	4000	LG+R8	-784152	1.57069e+06	1.57171e+06	1.5782e+06	-
as	6	4000	LG+R6	-784266	1.57091e+06	1.57192e+06	1.57839e+06	-
as	6	5000	LG+F+R8	-968140	1.9387e+06	1.93948e+06	1.9466e+06	+
as	6	5000	LG+R8	-974354	1.95109e+06	1.95184e+06	1.95887e+06	-
as	6	5000	LG+R9	-974353	1.9511e+06	1.95185e+06	1.95888e+06	-
as	6	5000	LG+R7	-974408	1.9512e+06	1.95194e+06	1.95896e+06	-
as	6	5000	LG+R6	-974517	1.95141e+06	1.95215e+06	1.95916e+06	-
as	6	6000	LG+F+R8	-1.17512e+06	2.35266e+06	2.35328e+06	2.36078e+06	+
as	6	6000	LG+R8	-1.18246e+06	2.3673e+06	2.36789e+06	2.37529e+06	-
as	6	6000	LG+R9	-1.18246e+06	2.3673e+06	2.3679e+06	2.37531e+06	-
as	6	6000	LG+R7	-1.1825e+06	2.36738e+06	2.36797e+06	2.37536e+06	-
as	6	6000	LG+R6	-1.18263e+06	2.36764e+06	2.36823e+06	2.37561e+06	-
as	6	7000	LG+F+R8	-1.36316e+06	2.72874e+06	2.72925e+06	2.73705e+06	+
as	6	7000	LG+R8	-1.37131e+06	2.745e+06	2.74549e+06	2.75318e+06	-
as	6	7000	LG+R9	-1.37131e+06	2.745e+06	2.7455e+06	2.75319e+06	-
as	6	7000	LG+R7	-1.37134e+06	2.74506e+06	2.74555e+06	2.75322e+06	-
as	6	7000	LG+R6	-1.37151e+06	2.7454e+06	2.74589e+06	2.75355e+06	-
as	6	8000	LG+F+R8	-1.58037e+06	3.16317e+06	3.1636e+06	3.17164e+06	+
as	6	8000	LG+R8	-1.59021e+06	3.18281e+06	3.18323e+06	3.19114e+06	-
as	6	8000	LG+R9	-1.59021e+06	3.18281e+06	3.18323e+06	3.19116e+06	-
as	6	8000	LG+R7	-1.59026e+06	3.18291e+06	3.18332e+06	3.19123e+06	-
as	6	8000	LG+R6	-1.59045e+06	3.18329e+06	3.1837e+06	3.19159e+06	-
as	6	9000	LG+F+R8	-1.76662e+06	3.53567e+06	3.53605e+06	3.54428e+06	+
as	6	9000	LG+R8	-1.77806e+06	3.55852e+06	3.55888e+06	3.56699e+06	-
as	6	9000	LG+R9	-1.77806e+06	3.55852e+06	3.55888e+06	3.56701e+06	-
as	6	9000	LG+R7	-1.77814e+06	3.55867e+06	3.55903e+06	3.56713e+06	-
as	6	9000	LG+R6	-1.77833e+06	3.55904e+06	3.55941e+06	3.56749e+06	-
as	6	10000	LG+F+R8	-1.96184e+06	3.9261e+06	3.92643e+06	3.93484e+06	+
as	6	10000	LG+R8	-1.97457e+06	3.95152e+06	3.95184e+06	3.96012e+06	-
as	6	10000	LG+R9	-1.97457e+06	3.95152e+06	3.95185e+06	3.96014e+06	-
as	6	10000	LG+R7	-1.97465e+06	3.95169e+06	3.95201e+06	3.96028e+06	-
as	6	10000	LG+R6	-1.9749e+06	3.95217e+06	3.95249e+06	3.96075e+06	-
as	6	11000	LG+F+R8	-2.15296e+06	4.30835e+06	4.30865e+06	4.31719e+06	+
as	6	11000	LG+R8	-2.16671e+06	4.3358e+06	4.33609e+06	4.3445e+06	-
as	6	11000	LG+R9	-2.16671e+06	4.3358e+06	4.33609e+06	4.34451e+06	-
as	6	11000	LG+R7	-2.16677e+06	4.33592e+06	4.33621e+06	4.34461e+06	-
as	6	11000	LG+R6	-2.16707e+06	4.3365e+06	4.33679e+06	4.34518e+06	-
as	6	12000	LG+F+R8	-2.33156e+06	4.66553e+06	4.6658e+06	4.67448e+06	+
as	6	12000	LG+R8	-2.3459e+06	4.69418e+06	4.69444e+06	4.70298e+06	-
as	6	12000	LG+R9	-2.3459e+06	4.69418e+06	4.69444e+06	4.703e+06	-
as	6	12000	LG+R7	-2.34598e+06	4.69433e+06	4.69459e+06	4.70312e+06	-
as	6	12000	LG+R6	-2.34634e+06	4.69505e+06	4.69531e+06	4.70382e+06	-
as	6	13000	LG+F+R8	-2.53157e+06	5.06556e+06	5.06581e+06	5.0746e+06	+
as	6	13000	LG+R8	-2.54744e+06	5.09726e+06	5.0975e+06	5.10616e+06	-
as	6	13000	LG+R9	-2.54744e+06	5.09726e+06	5.0975e+06	5.10617e+06	-
as	6	13000	LG+R7	-2.54754e+06	5.09745e+06	5.09769e+06	5.10634e+06	-
as	6	13000	LG+R6	-2.54785e+06	5.09808e+06	5.09832e+06	5.10695e+06	-
as	6	14000	LG+F+R8	-2.73394e+06	5.47029e+06	5.47052e+06	5.47943e+06	+
as	6	14000	LG+R8	-2.74994e+06	5.50226e+06	5.50248e+06	5.51125e+06	-
as	6	14000	LG+R9	-2.74994e+06	5.50226e+06	5.50248e+06	5.51126e+06	-
as	6	14000	LG+R7	-2.75002e+06	5.50242e+06	5.50264e+06	5.51139e+06	-
as	6	14000	LG+R6	-2.75033e+06	5.50303e+06	5.50325e+06	5.51199e+06	-
as	6	15000	LG+F+R8	-2.92064e+06	5.8437e+06	5.84392e+06	5.85292e+06	+
as	6	15000	LG+R8	-2.93863e+06	5.87965e+06	5.87986e+06	5.88872e+06	-
as	6	15000	LG+R9	-2.93863e+06	5.87965e+06	5.87986e+06	5.88874e+06	-
as	6	15000	LG+R7	-2.93874e+06	5.87985e+06	5.88006e+06	5.88891e+06	-
as	6	15000	LG+R6	-2.9391e+06	5.88058e+06	5.88079e+06	5.88962e+06	-
as	6	16000	LG+F+R8	-3.11846e+06	6.23934e+06	6.23954e+06	6.24864e+06	+
as	6	16000	LG+R8	-3.13647e+06	6.27533e+06	6.27552e+06	6.28448e+06	-
as	6	16000	LG+R9	-3.13647e+06	6.27533e+06	6.27552e+06	6.28449e+06	-
as	6	16000	LG+R7	-3.13659e+06	6.27556e+06	6.27575e+06	6.28469e+06	-
as	6	16000	LG+R6	-3.13694e+06	6.27625e+06	6.27644e+06	6.28537e+06	-
as	6	17000	LG+F+R8	-3.3038e+06	6.61002e+06	6.61021e+06	6.61939e+06	+
as	6	17000	LG+R8	-3.32346e+06	6.6493e+06	6.64948e+06	6.65852e+06	-
as	6	17000	LG+R9	-3.32346e+06	6.6493e+06	6.64948e+06	6.65853e+06	-
as	6	17000	LG+R7	-3.32361e+06	6.6496e+06	6.64978e+06	6.65881e+06	-
as	6	17000	LG+R6	-3.32403e+06	6.65044e+06	6.65062e+06	6.65963e+06	-
as	6	18000	LG+F+R9	-3.51383e+06	7.03009e+06	7.03026e+06	7.03954e+06	+
as	6	18000	LG+R9	-3.53487e+06	7.07213e+06	7.0723e+06	7.08144e+06	-
as	6	18000	LG+R10	-3.53488e+06	7.07214e+06	7.07231e+06	7.08146e+06	-
as	6	18000	LG+R8	-3.53495e+06	7.07228e+06	7.07245e+06	7.08157e+06	-
as	6	18000	LG+R7	-3.53509e+06	7.07257e+06	7.07274e+06	7.08184e+06	-
as	6	19000	LG+F+R8	-3.70386e+06	7.41013e+06	7.4103e+06	7.41963e+06	+
as	6	19000	LG+R8	-3.72636e+06	7.4551e+06	7.45526e+06	7.46446e+06	-
as	6	19000	LG+R9	-3.72636e+06	7.45511e+06	7.45527e+06	7.46447e+06	-
as	6	19000	LG+R7	-3.72652e+06	7.45542e+06	7.45558e+06	7.46475e+06	-
as	6	19000	LG+R6	-3.72699e+06	7.45635e+06	7.45651e+06	7.46567e+06	-
as	6	20000	LG+F+R9	-3.901e+06	7.80442e+06	7.80458e+06	7.814e+06	+
as	6	20000	LG+R9	-3.92463e+06	7.85164e+06	7851791	7.86107e+06	-
as	6	20000	LG+R10	-3.92463e+06	7.85165e+06	7.8518e+06	7.86109e+06	-
as	6	20000	LG+R8	-3.92475e+06	7.85187e+06	7.85202e+06	7.86129e+06	-
as	6	20000	LG+R7	-3.92494e+06	7.85225e+06	7.8524e+06	7.86165e+06	-
as	7	1000	LG+F+R6	-224106	450629	3.37157e+06	456558	+
as	7	1000	LG+R6	-225041	452461	3.28228e+06	458296	-
as	7	1000	LG+R7	-225041	452464	3.29181e+06	458309	-
as	7	1000	LG+R5	-225086	452546	3.27286e+06	458371	-
as	7	1000	LG+R4	-225272	452915	3.26373e+06	458730	-
as	7	2000	LG+F+R8	-463785	929993	933729	936782	+
as	7	2000	LG+R8	-465429	933243	936778	939925	-
as	7	2000	LG+R7	-465443	933268	936782	939939	-
as	7	2000	LG+R9	-465429	933247	936802	939940	-
as	7	2000	LG+R6	-465494	933366	936859	940025	-
as	7	3000	LG+F+R8	-691381	1.38519e+06	1.38683e+06	1.39247e+06	+
as	7	3000	LG+R8	-694416	1.39122e+06	1.3928e+06	1.39838e+06	-
as	7	3000	LG+R9	-694416	1.39122e+06	1.39281e+06	1.3984e+06	-
as	7	3000	LG+R7	-694443	1.39127e+06	1.39284e+06	1.39842e+06	-
as	7	3000	LG+R6	-694521	1.39142e+06	1.39298e+06	1.39856e+06	-
as	7	4000	LG+F+R9	-911875	1.82618e+06	1.82724e+06	1.83382e+06	+
as	7	4000	LG+R9	-915515	1.83342e+06	1.83444e+06	1.84094e+06	-
as	7	4000	LG+R8	-915530	1.83345e+06	1.83446e+06	1.84095e+06	-
as	7	4000	LG+R10	-915515	1.83342e+06	1.83445e+06	1.84096e+06	-
as	7	4000	LG+R7	-915580	1.83354e+06	1.83455e+06	1.84104e+06	-
as	7	5000	LG+F+R8	-1.12798e+06	2.25839e+06	2.25917e+06	2.26629e+06	+
as	7	5000	LG+R8	-1.13239e+06	2.26716e+06	2.26791e+06	2.27494e+06	-
as	7	5000	LG+R9	-1.13239e+06	2.26717e+06	2.26792e+06	2.27496e+06	-
as	7	5000	LG+R7	-1.13241e+06	2.2672e+06	2.26795e+06	2.27496e+06	-
as	7	5000	LG+R6	-1.13252e+06	2.26742e+06	2.26816e+06	2.27517e+06	-
as	7	6000	LG+F+R9	-1.35709e+06	2.7166e+06	2.71722e+06	2.72473e+06	+
as	7	6000	LG+F+R10	-1.35708e+06	2.71659e+06	2.71721e+06	2.72474e+06	-
as	7	6000	LG+R9	-1.36254e+06	2.72748e+06	2.72807e+06	2.73548e+06	-
as	7	6000	LG+R10	-1.36254e+06	2.72747e+06	2.72806e+06	2.73549e+06	-
as	7	6000	LG+R8	-1.36256e+06	2.7275e+06	2.72809e+06	2.73549e+06	-
as	7	7000	LG+F+R8	-1.59537e+06	3.19317e+06	3.19368e+06	3.20148e+06	+
as	7	7000	LG+R8	-1.6023e+06	3.20699e+06	3.20748e+06	3.21516e+06	-
as	7	7000	LG+R9	-1.6023e+06	3.20699e+06	3.20749e+06	3.21518e+06	-
as	7	7000	LG+R7	-1.60239e+06	3.20717e+06	3.20765e+06	3.21533e+06	-
as	7	7000	LG+R6	-1.6026e+06	3.20757e+06	3.20806e+06	3.21572e+06	-
as	7	8000	LG+F+R8	-1.81634e+06	3.63511e+06	3.63554e+06	3.64358e+06	+
as	7	8000	LG+R8	-1.82402e+06	3.65042e+06	3.65084e+06	3.65875e+06	-
as	7	8000	LG+R9	-1.82401e+06	3.65042e+06	3.65084e+06	3.65877e+06	-
as	7	8000	LG+R7	-1.8241e+06	3.65058e+06	3.65099e+06	3.6589e+06	-
as	7	8000	LG+R6	-1.82432e+06	3.65101e+06	3.65143e+06	3.65932e+06	-
as	7	9000	LG+F+R8	-2.06005e+06	4.12253e+06	4.12291e+06	4.13114e+06	+
as	7	9000	LG+R8	-2.06918e+06	4.14075e+06	4.14112e+06	4.14923e+06	-
as	7	9000	LG+R9	-2.06918e+06	4.14076e+06	4.14112e+06	4.14925e+06	-
as	7	9000	LG+R7	-2.06927e+06	4.14092e+06	4.14129e+06	4.14939e+06	-
as	7	9000	LG+R6	-2.06952e+06	4.14143e+06	4.14179e+06	4.14987e+06	-
as	7	10000	LG+F+R9	-2.26581e+06	4.53405e+06	4.53438e+06	4.5428e+06	+
as	7	10000	LG+R9	-2.27646e+06	4.55531e+06	4.55563e+06	4.56392e+06	-
as	7	10000	LG+R8	-2.27648e+06	4.55534e+06	4.55566e+06	4.56394e+06	-
as	7	10000	LG+R10	-2.27646e+06	4.55532e+06	4.55564e+06	4.56395e+06	-
as	7	10000	LG+R7	-2.27659e+06	4.55557e+06	4.55589e+06	4.56416e+06	-
as	7	11000	LG+F+R8	-2.50063e+06	5.00368e+06	5.00398e+06	5.01252e+06	+
as	7	11000	LG+R8	-2.51122e+06	5.02482e+06	5.02511e+06	5.03352e+06	-
as	7	11000	LG+R9	-2.51122e+06	5.02482e+06	5.02511e+06	5.03354e+06	-
as	7	11000	LG+R7	-2.51132e+06	5.02503e+06	5.02532e+06	5.03371e+06	-
as	7	11000	LG+R6	-2.51167e+06	5.0257e+06	5.02599e+06	5.03438e+06	-
as	7	12000	LG+F+R9	-2.73243e+06	5.46729e+06	5.46756e+06	5.47625e+06	+
as	7	12000	LG+F+R8	-2.73251e+06	5.46744e+06	5.46771e+06	5.47639e+06	-
as	7	12000	LG+R9	-2.74456e+06	5.49151e+06	5.49177e+06	5.50033e+06	-
as	7	12000	LG+R8	-2.74458e+06	5.49153e+06	5.4918e+06	5.50034e+06	-
as	7	12000	LG+R10	-2.74456e+06	5.49151e+06	5.49178e+06	5.50035e+06	-
as	7	13000	LG+F+R8	-2.96113e+06	5.92467e+06	5.92492e+06	5.93371e+06	+
as	7	13000	LG+R8	-2.97416e+06	5.95069e+06	5.95093e+06	5.95959e+06	-
as	7	13000	LG+R9	-2.97416e+06	5.9507e+06	5.95094e+06	5.95961e+06	-
as	7	13000	LG+R7	-2.97428e+06	5.95094e+06	5.95118e+06	5.95983e+06	-
as	7	13000	LG+R6	-2.97465e+06	5.95168e+06	5.95192e+06	5.96055e+06	-
as	7	14000	LG+F+R9	-3.16459e+06	6.3316e+06	6.33183e+06	6.34075e+06	+
as	7	14000	LG+R9	-3.17805e+06	6.35849e+06	6.35871e+06	6.36749e+06	-
as	7	14000	LG+R10	-3.17805e+06	6.35849e+06	6.35871e+06	6.36751e+06	-
as	7	14000	LG+R8	-3.17811e+06	6.3586e+06	6.35882e+06	6.36758e+06	-
as	7	14000	LG+R7	-3.17825e+06	6.35888e+06	6.3591e+06	6.36785e+06	-
as	7	15000	LG+F+R9	-3.40467e+06	6.81176e+06	6.81198e+06	6.82099e+06	+
as	7	15000	LG+R9	-3.41937e+06	6.84114e+06	6.84134e+06	6.85022e+06	-
as	7	15000	LG+R10	-3.41938e+06	6.84114e+06	6.84135e+06	6.85024e+06	-
as	7	15000	LG+R8	-3.41941e+06	6.8412e+06	6.84141e+06	6.85027e+06	-
as	7	15000	LG+R7	-3.41958e+06	6.84154e+06	6.84174e+06	6.85059e+06	-
as	7	16000	LG+F+R9	-3.62984e+06	7.2621e+06	7.26229e+06	7.2714e+06	+
as	7	16000	LG+R9	-3.64593e+06	7.29424e+06	7.29443e+06	7.3034e+06	-
as	7	16000	LG+R10	-3.64593e+06	7.29425e+06	7.29444e+06	7.30342e+06	-
as	7	16000	LG+R8	-3.64604e+06	7.29446e+06	7.29465e+06	7.30361e+06	-
as	7	16000	LG+R7	-3.6462e+06	7.29477e+06	7.29496e+06	7.3039e+06	-
as	7	17000	LG+F+R8	-3.86261e+06	7.72763e+06	7.72782e+06	7.737e+06	+
as	7	17000	LG+R8	-3.87924e+06	7.76086e+06	7.76104e+06	7.77008e+06	-
as	7	17000	LG+R9	-3.87924e+06	7.76086e+06	7.76104e+06	7.7701e+06	-
as	7	17000	LG+R7	-3.8794e+06	7.76118e+06	7.76136e+06	7.77038e+06	-
as	7	17000	LG+R6	-3.87989e+06	7.76216e+06	7.76234e+06	7.77135e+06	-
as	7	18000	LG+F+R9	-4.09205e+06	8.18652e+06	8.1867e+06	8.19597e+06	+
as	7	18000	LG+R9	-4.11003e+06	8.22245e+06	8.22262e+06	8.23176e+06	-
as	7	18000	LG+R10	-4.11003e+06	8.22246e+06	8.22263e+06	8.23178e+06	-
as	7	18000	LG+R8	-4.11016e+06	8.2227e+06	8.22287e+06	8.23199e+06	-
as	7	18000	LG+R7	-4.11033e+06	8.22304e+06	8.22321e+06	8.23231e+06	-
as	7	19000	LG+F+R8	-4.3136e+06	8.62962e+06	8.62979e+06	8.63912e+06	+
as	7	19000	LG+R8	-4.33385e+06	8.67008e+06	8.67024e+06	8.67943e+06	-
as	7	19000	LG+R9	-4.33385e+06	8.67008e+06	8.67024e+06	8.67944e+06	-
as	7	19000	LG+R7	-4.33404e+06	8.67047e+06	8.67063e+06	8.6798e+06	-
as	7	19000	LG+R6	-4.33456e+06	8.6715e+06	8.67166e+06	8.68082e+06	-
as	7	20000	LG+F+R9	-4.52188e+06	9.04618e+06	9.04634e+06	9.05576e+06	+
as	7	20000	LG+R9	-4.54225e+06	9.08688e+06	9.08703e+06	9.09631e+06	-
as	7	20000	LG+R10	-4.54225e+06	9.08689e+06	9.08704e+06	9.09633e+06	-
as	7	20000	LG+R8	-4.54233e+06	9.08705e+06	9.0872e+06	9.09646e+06	-
as	7	20000	LG+R7	-4.54251e+06	9.08741e+06	9.08756e+06	9.0968e+06	-
as	8	1000	LG+F+R8	-261413	525251	3.46556e+06	531199	+
as	8	1000	LG+R8	-262544	527475	3.37636e+06	533330	-
as	8	1000	LG+R9	-262544	527479	3.38592e+06	533343	-
as	8	1000	LG+R7	-262560	527502	3.36685e+06	533347	-
as	8	1000	LG+R6	-262626	527631	3.35745e+06	533466	-
as	8	2000	LG+F+R8	-521005	1.04443e+06	1.04817e+06	1.05122e+06	+
as	8	2000	LG+R8	-523019	1.04842e+06	1.05196e+06	1.05511e+06	-
as	8	2000	LG+R9	-523019	1.04843e+06	1.05198e+06	1.05512e+06	-
as	8	2000	LG+R7	-523044	1.04847e+06	1.05198e+06	1.05514e+06	-
as	8	2000	LG+R6	-523106	1.04859e+06	1.05208e+06	1.05525e+06	-
as	8	3000	LG+F+R8	-782913	1.56825e+06	1.5699e+06	1.57553e+06	+
as	8	3000	LG+R8	-785623	1.57363e+06	1.57521e+06	1.5808e+06	-
as	8	3000	LG+R9	-785623	1.57364e+06	1.57522e+06	1.58081e+06	-
as	8	3000	LG+R7	-785655	1.57369e+06	1.57526e+06	1.58084e+06	-
as	8	3000	LG+R6	-785761	1.5739e+06	1.57546e+06	1.58104e+06	-
as	8	4000	LG+F+R9	-1.05318e+06	2.10878e+06	2.10984e+06	2.11642e+06	+
as	8	4000	LG+R9	-1.05641e+06	2.11521e+06	2.11622e+06	2.12273e+06	-
as	8	4000	LG+R10	-1.05641e+06	2.11521e+06	2.11623e+06	2.12274e+06	-
as	8	4000	LG+R8	-1.05643e+06	2.11525e+06	2.11627e+06	2.12276e+06	-
as	8	4000	LG+R7	-1.05652e+06	2.11542e+06	2.11643e+06	2.12291e+06	-
as	8	5000	LG+F+R9	-1.30108e+06	2.60459e+06	2.60537e+06	2.6125e+06	+
as	8	5000	LG+R9	-1.30571e+06	2.6138e+06	2.61456e+06	2.62159e+06	-
as	8	5000	LG+R10	-1.3057e+06	2.6138e+06	2.61456e+06	2.6216e+06	-
as	8	5000	LG+R8	-1.30573e+06	2.61386e+06	2.6146e+06	2.62163e+06	-
as	8	5000	LG+R7	-1.30582e+06	2.61401e+06	2.61476e+06	2.62178e+06	-
as	8	6000	LG+F+R9	-1.56068e+06	3.1238e+06	3.12441e+06	3.13193e+06	+
as	8	6000	LG+F+R8	-1.56071e+06	3.12384e+06	3.12445e+06	3.13196e+06	-
as	8	6000	LG+R8	-1.56586e+06	3.13411e+06	3.13471e+06	3.14211e+06	-
as	8	6000	LG+R9	-1.56585e+06	3.1341e+06	3.13469e+06	3.14211e+06	-
as	8	6000	LG+R7	-1.56592e+06	3.13421e+06	3.1348e+06	3.14219e+06	-
as	8	7000	LG+F+R8	-1.83209e+06	3.66661e+06	3.66712e+06	3.67491e+06	+
as	8	7000	LG+R8	-1.83844e+06	3.67927e+06	3.67976e+06	3.68745e+06	-
as	8	7000	LG+R9	-1.83844e+06	3.67928e+06	3.67977e+06	3.68747e+06	-
as	8	7000	LG+R7	-1.83855e+06	3.67949e+06	3.67998e+06	3.68765e+06	-
as	8	7000	LG+R6	-1.83876e+06	3.6799e+06	3.68038e+06	3.68804e+06	-
as	8	8000	LG+F+R9	-2.09405e+06	4.19053e+06	4.19096e+06	4.19901e+06	+
as	8	8000	LG+R9	-2.10041e+06	4.20322e+06	4.20364e+06	4.21157e+06	-
as	8	8000	LG+R10	-2.10041e+06	4.20322e+06	4.20364e+06	4.21158e+06	-
as	8	8000	LG+R8	-2.10045e+06	4.20329e+06	4.20371e+06	4.21162e+06	-
as	8	8000	LG+R7	-2.10063e+06	4.20365e+06	4.20407e+06	4.21197e+06	-
as	8	9000	LG+F+R10	-2.34812e+06	4.69868e+06	4.69906e+06	4.70732e+06	+
as	8	9000	LG+F+R9	-2.34813e+06	4.6987e+06	4.69907e+06	4.70732e+06	+
as	8	9000	LG+R9	-2.35577e+06	4.71392e+06	4.71429e+06	4.72242e+06	-
as	8	9000	LG+R10	-2.35576e+06	4.71391e+06	4.71428e+06	4.72242e+06	-
as	8	9000	LG+R8	-2.35582e+06	4.71402e+06	4.71439e+06	4.7225e+06	-
as	8	10000	LG+F+R8	-2.60824e+06	5.21891e+06	5.21924e+06	5.22765e+06	+
as	8	10000	LG+R8	-2.61604e+06	5.23447e+06	5.23479e+06	5.24307e+06	-
as	8	10000	LG+R9	-2.61604e+06	5.23447e+06	5.2348e+06	5.24309e+06	-
as	8	10000	LG+R7	-2.6162e+06	5.23479e+06	5.23511e+06	5.24338e+06	-
as	8	10000	LG+R6	-2.61651e+06	5.2354e+06	5.23572e+06	5.24397e+06	-
as	8	11000	LG+F+R9	-2.86914e+06	5.7407e+06	5.741e+06	5.74956e+06	+
as	8	11000	LG+R9	-2.87839e+06	5.75917e+06	5.75946e+06	5.76788e+06	-
as	8	11000	LG+R10	-2.87839e+06	5.75918e+06	5.75947e+06	5.76791e+06	-
as	8	11000	LG+R8	-2.87844e+06	5.75926e+06	5.75955e+06	5.76796e+06	-
as	8	11000	LG+R7	-2.8786e+06	5.75957e+06	5.75986e+06	5.76826e+06	-
as	8	12000	LG+F+R9	-3.103e+06	6.20842e+06	6.20869e+06	6.21738e+06	+
as	8	12000	LG+R9	-3.11294e+06	6.22827e+06	6.22853e+06	6.23709e+06	-
as	8	12000	LG+R10	-3.11294e+06	6.22827e+06	6.22853e+06	6.2371e+06	-
as	8	12000	LG+R8	-3.11301e+06	6.2284e+06	6.22867e+06	6.23721e+06	-
as	8	12000	LG+R7	-3.11317e+06	6.22872e+06	6.22899e+06	6.23751e+06	-
as	8	13000	LG+F+R9	-3.37332e+06	6.74906e+06	6.74931e+06	6.75812e+06	+
as	8	13000	LG+R9	-3.38401e+06	6.77041e+06	6.77065e+06	6.77932e+06	-
as	8	13000	LG+R10	-3.38401e+06	6.77041e+06	6.77065e+06	6.77934e+06	-
as	8	13000	LG+R8	-3.38409e+06	6.77056e+06	6.7708e+06	6.77946e+06	-
as	8	13000	LG+R7	-3.3843e+06	6.77099e+06	6.77123e+06	6.77987e+06	-
as	8	14000	LG+F+R9	-3.64204e+06	7.28651e+06	7.28674e+06	7.29566e+06	+
as	8	14000	LG+R9	-3.65437e+06	7.31113e+06	7.31135e+06	7.32013e+06	-
as	8	14000	LG+R10	-3.65437e+06	7.31113e+06	7.31136e+06	7.32015e+06	-
as	8	14000	LG+R8	-3.65445e+06	7.31129e+06	7.31151e+06	7.32028e+06	-
as	8	14000	LG+R7	-3.65467e+06	7.31172e+06	7.31194e+06	7.32069e+06	-
as	8	15000	LG+F+R9	-3.89501e+06	7.79244e+06	7.79265e+06	7.80167e+06	+
as	8	15000	LG+R9	-3.90843e+06	7.81925e+06	7.81946e+06	7.82834e+06	-
as	8	15000	LG+R10	-3.90843e+06	7.81925e+06	7.81946e+06	7.82835e+06	-
as	8	15000	LG+R8	-3.9085e+06	7.81938e+06	7.81958e+06	7.82845e+06	-
as	8	15000	LG+R7	-3.90877e+06	7.81992e+06	7.82013e+06	7.82898e+06	-
as	8	16000	LG+F+R10	-4.16016e+06	8.32274e+06	8.32294e+06	8.33206e+06	+
as	8	16000	LG+F+R9	-4.16017e+06	8.32276e+06	8.32296e+06	8.33207e+06	+
as	8	16000	LG+R10	-4.17512e+06	8.35263e+06	8.35282e+06	8.36181e+06	-
as	8	16000	LG+R9	-4.17513e+06	8.35265e+06	8.35284e+06	8.36181e+06	-
as	8	16000	LG+R8	-4.1752e+06	8.35278e+06	8.35297e+06	8.36192e+06	-
as	8	17000	LG+F+R9	-4.41565e+06	8.83373e+06	8.83392e+06	8.84311e+06	+
as	8	17000	LG+R9	-4.43041e+06	8.8632e+06	8.86338e+06	8.87244e+06	-
as	8	17000	LG+R10	-4.43041e+06	8.8632e+06	8.86338e+06	8.87245e+06	-
as	8	17000	LG+R8	-4.43049e+06	8.86337e+06	8.86355e+06	8.87259e+06	-
as	8	17000	LG+R7	-4.43078e+06	8.86394e+06	8.86412e+06	8.87315e+06	-
as	8	18000	LG+F+R10	-4.70216e+06	9.40675e+06	9.40693e+06	9.41622e+06	+
as	8	18000	LG+R10	-4.7179e+06	9.43819e+06	9.43836e+06	9.44751e+06	-
as	8	18000	LG+R9	-4.71792e+06	9.43822e+06	9.43839e+06	9.44752e+06	-
as	8	18000	LG+R8	-4.71804e+06	9.43846e+06	9.43863e+06	9.44775e+06	-
as	8	18000	LG+R7	-4.71833e+06	9.43904e+06	9.43921e+06	9.44831e+06	-
as	8	19000	LG+F+R9	-4.96233e+06	9.92709e+06	9.92725e+06	9.9366e+06	+
as	8	19000	LG+R9	-4.97951e+06	9.96141e+06	9.96157e+06	9.97078e+06	-
as	8	19000	LG+R10	-4.97951e+06	9.96141e+06	9.96157e+06	9.9708e+06	-
as	8	19000	LG+R8	-4.97962e+06	9.96162e+06	9.96178e+06	9.97097e+06	-
as	8	19000	LG+R7	-4.97995e+06	9.96228e+06	9.96244e+06	9.97162e+06	-
as	8	20000	LG+F+R10	-5.20928e+06	1.0421e+07	1.04211e+07	1.04306e+07	+
as	8	20000	LG+R10	-5.22695e+06	1.04563e+07	1.04564e+07	1.04657e+07	-
as	8	20000	LG+R9	-5.227e+06	1.04564e+07	1.04565e+07	1.04658e+07	-
as	8	20000	LG+R8	-5.22715e+06	1.04567e+07	1.04568e+07	1.04661e+07	-
as	8	20000	LG+R7	-5.22748e+06	1.04573e+07	1.04575e+07	1.04667e+07	-
as	9	1000	LG+F+R8	-300282	602989	3.5433e+06	608937	+
as	9	1000	LG+F+R9	-300279	602986	3.55301e+06	608944	-
as	9	1000	LG+R9	-300672	603733	3.46217e+06	609598	-
as	9	1000	LG+R8	-300682	603751	3.45263e+06	609606	-
as	9	1000	LG+R7	-300691	603764	3.44311e+06	609609	-
as	9	2000	LG+F+R8	-596123	1.19467e+06	1.19841e+06	1.20146e+06	+
as	9	2000	LG+R8	-596817	1.19602e+06	1.19956e+06	1.2027e+06	-
as	9	2000	LG+R9	-596817	1.19602e+06	1.19958e+06	1.20272e+06	-
as	9	2000	LG+R7	-596864	1.19611e+06	1.19962e+06	1.20278e+06	-
as	9	2000	LG+R6	-596958	1.19629e+06	1.19979e+06	1.20295e+06	-
as	9	3000	LG+F+R9	-902506	1.80744e+06	1.80909e+06	1.81473e+06	+
as	9	3000	LG+F+R8	-902515	1.80745e+06	1.8091e+06	1.81473e+06	+
as	9	3000	LG+R9	-904219	1.81083e+06	1.81241e+06	1.818e+06	-
as	9	3000	LG+R8	-904227	1.81084e+06	1.81242e+06	1.818e+06	-
as	9	3000	LG+R10	-904217	1.81083e+06	1.81242e+06	1.81802e+06	-
as	9	4000	LG+F+R9	-1.19333e+06	2.38909e+06	2.39015e+06	2.39673e+06	+
as	9	4000	LG+R9	-1.19531e+06	2.393e+06	2.39402e+06	2.40052e+06	-
as	9	4000	LG+R10	-1.19531e+06	2.39301e+06	2.39403e+06	2.40054e+06	-
as	9	4000	LG+R8	-1.19534e+06	2.39306e+06	2.39408e+06	2.40057e+06	-
as	9	4000	LG+R7	-1.19539e+06	2.39316e+06	2.39417e+06	2.40066e+06	-
as	9	5000	LG+F+R9	-1.49985e+06	3.00213e+06	3.00291e+06	3.01004e+06	+
as	9	5000	LG+R9	-1.5028e+06	3.00799e+06	3.00874e+06	3.01578e+06	-
as	9	5000	LG+R10	-1.5028e+06	3.00799e+06	3.00875e+06	3.01579e+06	-
as	9	5000	LG+R8	-1.5029e+06	3.00819e+06	3.00894e+06	3.01596e+06	-
as	9	5000	LG+R7	-1.50297e+06	3.00831e+06	3.00906e+06	3.01608e+06	-
as	9	6000	LG+F+R10	-1.77786e+06	3.55815e+06	3.55877e+06	3.56629e+06	+
as	9	6000	LG+R10	-1.78091e+06	3.56422e+06	3.56482e+06	3.57224e+06	-
as	9	6000	LG+R9	-1.78093e+06	3.56426e+06	3.56485e+06	3.57226e+06	-
as	9	6000	LG+R8	-1.78099e+06	3.56436e+06	3.56495e+06	3.57235e+06	-
as	9	6000	LG+R7	-1.78111e+06	3.5646e+06	3.56519e+06	3.57258e+06	-
as	9	7000	LG+F+R9	-2.07987e+06	4.16217e+06	4.16268e+06	4.17049e+06	+
as	9	7000	LG+R9	-2.08432e+06	4.17102e+06	4.17151e+06	4.17921e+06	-
as	9	7000	LG+R10	-2.08431e+06	4.17102e+06	4.17152e+06	4.17923e+06	-
as	9	7000	LG+R8	-2.08437e+06	4.17112e+06	4.17161e+06	4.1793e+06	-
as	9	7000	LG+R7	-2.08448e+06	4.17133e+06	4.17182e+06	4.1795e+06	-
as	9	8000	LG+F+R8	-2.3727e+06	4.74783e+06	4.74826e+06	4.7563e+06	+
as	9	8000	LG+R8	-2.3771e+06	4.7566e+06	4.75701e+06	4.76493e+06	-
as	9	8000	LG+R9	-2.3771e+06	4.7566e+06	4.75702e+06	4.76495e+06	-
as	9	8000	LG+R7	-2.37724e+06	4.75687e+06	4.75728e+06	4.76519e+06	-
as	9	8000	LG+R6	-2.37768e+06	4.75773e+06	4.75814e+06	4.76604e+06	-
as	9	9000	LG+F+R9	-2.68624e+06	5.37491e+06	5.37529e+06	5.38353e+06	+
as	9	9000	LG+R9	-2.69168e+06	5.38574e+06	5.38611e+06	5.39423e+06	-
as	9	9000	LG+R10	-2.69168e+06	5.38574e+06	5.38611e+06	5.39425e+06	-
as	9	9000	LG+R8	-2.69178e+06	5.38595e+06	5.38632e+06	5.39443e+06	-
as	9	9000	LG+R7	-2.69195e+06	5.38628e+06	5.38665e+06	5.39474e+06	-
as	9	10000	LG+F+R9	-2.93855e+06	5.87953e+06	5.87987e+06	5.88829e+06	+
as	9	10000	LG+R9	-2.9435e+06	5.88938e+06	5.88971e+06	5.898e+06	-
as	9	10000	LG+R10	-2.9435e+06	5.88938e+06	5.88971e+06	5.89802e+06	-
as	9	10000	LG+R8	-2.94353e+06	5.88945e+06	5.88977e+06	5.89805e+06	-
as	9	10000	LG+R7	-2.9437e+06	5.88979e+06	5.89011e+06	5.89837e+06	-
as	9	11000	LG+F+R9	-3.26244e+06	6.52731e+06	6.52761e+06	6.53617e+06	+
as	9	11000	LG+R9	-3.26801e+06	6.53841e+06	6.5387e+06	6.54712e+06	-
as	9	11000	LG+R10	-3.26802e+06	6.53843e+06	6.53872e+06	6.54716e+06	-
as	9	11000	LG+R8	-3.26807e+06	6.53852e+06	6.53881e+06	6.54722e+06	-
as	9	11000	LG+R7	-3.26826e+06	6.53891e+06	6.53919e+06	6.54759e+06	-
as	9	12000	LG+F+R9	-3.55663e+06	7.11569e+06	7.11596e+06	7.12465e+06	+
as	9	12000	LG+R9	-3.56285e+06	7.12808e+06	7.12834e+06	7.1369e+06	-
as	9	12000	LG+R10	-3.56285e+06	7.12808e+06	7.12835e+06	7.13692e+06	-
as	9	12000	LG+R8	-3.56292e+06	7.12822e+06	7.12848e+06	7.13703e+06	-
as	9	12000	LG+R7	-3.56312e+06	7.12862e+06	7.12888e+06	7.13741e+06	-
as	9	13000	LG+F+R9	-3.85767e+06	7.71777e+06	7.71802e+06	7.72682e+06	+
as	9	13000	LG+R9	-3.86511e+06	7.7326e+06	7.73284e+06	7.74151e+06	-
as	9	13000	LG+R10	-3.86511e+06	7.7326e+06	7.73284e+06	7.74153e+06	-
as	9	13000	LG+R8	-3.86528e+06	7.73294e+06	7.73318e+06	7.74184e+06	-
as	9	13000	LG+R7	-3.86552e+06	7.73342e+06	7.73366e+06	7.74231e+06	-
as	9	14000	LG+F+R10	-4.18111e+06	8.36465e+06	8.36488e+06	8.37381e+06	+
as	9	14000	LG+R10	-4.18846e+06	8.3793e+06	8.37952e+06	8.38832e+06	-
as	9	14000	LG+R9	-4.18851e+06	8.3794e+06	8.37962e+06	8.3884e+06	-
as	9	14000	LG+R8	-4.18864e+06	8.37966e+06	8.37988e+06	8.38865e+06	-
as	9	14000	LG+R7	-4.18892e+06	8.38021e+06	8.38043e+06	8.38918e+06	-
as	9	15000	LG+F+R10	-4.45203e+06	8.9065e+06	8.90671e+06	8.91574e+06	+
as	9	15000	LG+R10	-4.46049e+06	8.92338e+06	8.92358e+06	8.93248e+06	-
as	9	15000	LG+R9	-4.46055e+06	8.92349e+06	8.9237e+06	8.93257e+06	-
as	9	15000	LG+R8	-4.4607e+06	8.92378e+06	8.92398e+06	8.93285e+06	-
as	9	15000	LG+R7	-4.46096e+06	8.9243e+06	8.9245e+06	8.93335e+06	-
as	9	16000	LG+F+R9	-4.73988e+06	9.48219e+06	9.48239e+06	9.4915e+06	+
as	9	16000	LG+R9	-4.74767e+06	9.49773e+06	9.49792e+06	9.50689e+06	-
as	9	16000	LG+R10	-4.74767e+06	9.49772e+06	9.49792e+06	9.5069e+06	-
as	9	16000	LG+R8	-4.74775e+06	9.49788e+06	9.49807e+06	9.50703e+06	-
as	9	16000	LG+R7	-4.748e+06	9.49837e+06	9.49856e+06	9.50751e+06	-
as	9	17000	LG+F+R10	-5.05262e+06	1.01077e+07	1.01078e+07	1.01171e+07	+
as	9	17000	LG+F+R9	-5.0527e+06	1.01078e+07	1.0108e+07	1.01172e+07	-
as	9	17000	LG+R9	-5.06137e+06	1.01251e+07	1.01253e+07	1.01344e+07	-
as	9	17000	LG+R10	-5.06137e+06	1.01251e+07	1.01253e+07	1.01344e+07	-
as	9	17000	LG+R8	-5061488	10125358	1.01255e+07	1.01346e+07	-
as	9	18000	LG+F+R9	-5.35355e+06	1.07095e+07	1.07097e+07	1.0719e+07	+
as	9	18000	LG+R9	-5.36293e+06	1.07282e+07	1.07284e+07	1.07375e+07	-
as	9	18000	LG+R10	-5.36293e+06	1.07282e+07	1.07284e+07	1.07376e+07	-
as	9	18000	LG+R8	-5.36306e+06	1.07285e+07	1.07287e+07	1.07378e+07	-
as	9	18000	LG+R7	-5.36337e+06	1.07291e+07	1.07293e+07	1.07384e+07	-
as	9	19000	LG+F+R10	-5.63505e+06	1.12725e+07	1.12727e+07	1.12821e+07	+
as	9	19000	LG+R10	-5.64433e+06	1.1291e+07	1.12912e+07	1.13004e+07	-
as	9	19000	LG+R9	-5.6444e+06	1.12912e+07	1.12913e+07	1.13006e+07	-
as	9	19000	LG+R8	-5.64461e+06	1.12916e+07	1.12918e+07	1.13009e+07	-
as	9	19000	LG+R7	-5.64492e+06	1.12922e+07	1.12924e+07	1.13015e+07	-
as	9	20000	LG+F+R9	-5.92296e+06	1.18483e+07	1.18485e+07	1.18579e+07	+
as	9	20000	LG+R9	-5.93288e+06	1.18682e+07	1.18683e+07	1.18776e+07	-
as	9	20000	LG+R10	-5.93288e+06	1.18681e+07	1.18683e+07	1.18776e+07	-
as	9	20000	LG+R8	-5.93305e+06	1.18685e+07	1.18686e+07	1.18779e+07	-
as	9	20000	LG+R7	-5.9334e+06	1.18692e+07	1.18693e+07	1.18786e+07	-
as	10	1000	LG+R7	-352906	708194	3.54754e+06	714039	+
as	10	1000	LG+R8	-352903	708192	3.55708e+06	714046	-
as	10	1000	LG+F+R8	-352862	708148	3.64846e+06	714096	-
as	10	1000	LG+F+R7	-352898	708217	3.63884e+06	714155	-
as	10	1000	LG+R6	-353017	708413	3.53823e+06	714248	-
as	10	2000	LG+F+R9	-687764	1.37796e+06	1.38171e+06	1.38476e+06	+
as	10	2000	LG+F+R10	-687760	1.37795e+06	1.38173e+06	1.38476e+06	-
as	10	2000	LG+R9	-687953	1.3783e+06	1.38185e+06	1.38499e+06	-
as	10	2000	LG+R10	-687949	1.37829e+06	1.38187e+06	1.385e+06	-
as	10	2000	LG+R8	-688011	1.37841e+06	1.38194e+06	1.38509e+06	-
as	10	3000	LG+F+R10	-1.01676e+06	2.03596e+06	2.03762e+06	2.04326e+06	+
as	10	3000	LG+R10	-1.01702e+06	2.03644e+06	2.03803e+06	2.04363e+06	-
as	10	3000	LG+R9	-1.01705e+06	2.03649e+06	2.03807e+06	2.04367e+06	-
as	10	3000	LG+R8	-1.01714e+06	2.03667e+06	2.03824e+06	2.04383e+06	-
as	10	3000	LG+R7	-1.01718e+06	2.03675e+06	2.03832e+06	2.0439e+06	-
as	10	4000	LG+F+R10	-1.36688e+06	2.73619e+06	2.73725e+06	2.74384e+06	+
as	10	4000	LG+R10	-1.36748e+06	2.73736e+06	2.73838e+06	2.7449e+06	-
as	10	4000	LG+R9	-1.3675e+06	2.73739e+06	2.73841e+06	2.74491e+06	-
as	10	4000	LG+R8	-1.36755e+06	2.73748e+06	2.7385e+06	2.74499e+06	-
as	10	4000	LG+R7	-1.36765e+06	2.73769e+06	2.7387e+06	2.74518e+06	-
as	10	5000	LG+F+R10	-1.71986e+06	3.44216e+06	3.44294e+06	3.45008e+06	+
as	10	5000	LG+R10	-1.72039e+06	3.44318e+06	3.44393e+06	3.45098e+06	-
as	10	5000	LG+R9	-1.72042e+06	3.44322e+06	3.44397e+06	3.45101e+06	-
as	10	5000	LG+R8	-1.7205e+06	3.44339e+06	3.44414e+06	3.45116e+06	-
as	10	5000	LG+R7	-1.72067e+06	3.44373e+06	3.44448e+06	3.45149e+06	-
as	10	6000	LG+F+R10	-2.03114e+06	4.06471e+06	4.06533e+06	4.07286e+06	+
as	10	6000	LG+R10	-2.03288e+06	4.06816e+06	4.06875e+06	4.07618e+06	-
as	10	6000	LG+R9	-2.03293e+06	4.06826e+06	4.06885e+06	4.07626e+06	-
as	10	6000	LG+R8	-2.03303e+06	4.06844e+06	4.06903e+06	4.07643e+06	-
as	10	6000	LG+R7	-2.0332e+06	4.06878e+06	4.06937e+06	4.07676e+06	-
as	10	7000	LG+F+R10	-2.38331e+06	4.76905e+06	4.76956e+06	4.77739e+06	+
as	10	7000	LG+R10	-2.3849e+06	4.77219e+06	4.77269e+06	4.7804e+06	-
as	10	7000	LG+R9	-2.38496e+06	4.7723e+06	4.7728e+06	4.78049e+06	-
as	10	7000	LG+R8	-2.38507e+06	4.77252e+06	4.77301e+06	4.78069e+06	-
as	10	7000	LG+R7	-2.38534e+06	4.77307e+06	4.77356e+06	4.78123e+06	-
as	10	8000	LG+F+R10	-2.72253e+06	5.4475e+06	5.44794e+06	5.456e+06	+
as	10	8000	LG+R10	-2.72462e+06	5.45163e+06	5.45205e+06	5.45999e+06	-
as	10	8000	LG+R9	-2.72463e+06	5.45166e+06	5.45208e+06	5.46001e+06	-
as	10	8000	LG+R8	-2.72475e+06	5.4519e+06	5.45231e+06	5.46023e+06	-
as	10	8000	LG+R7	-2.72504e+06	5.45245e+06	5.45287e+06	5.46077e+06	-
as	10	9000	LG+F+R10	-3.05675e+06	6.11594e+06	6.11632e+06	6.12458e+06	+
as	10	9000	LG+R10	-3.05882e+06	6.12002e+06	6.12039e+06	6.12853e+06	-
as	10	9000	LG+R9	-3.05885e+06	6.12008e+06	6.12045e+06	6.12857e+06	-
as	10	9000	LG+R8	-3.05907e+06	6.12052e+06	6.12089e+06	6.129e+06	-
as	10	9000	LG+R7	-3.05925e+06	6.12087e+06	6.12124e+06	6.12934e+06	-
as	10	10000	LG+F+R10	-3.38732e+06	6.77706e+06	6.7774e+06	6.78583e+06	+
as	10	10000	LG+R10	-3.38948e+06	6.78136e+06	6.78168e+06	6.78999e+06	-
as	10	10000	LG+R9	-3.38956e+06	6.78151e+06	6.78183e+06	6.79013e+06	-
as	10	10000	LG+R8	-3.3897e+06	6.78179e+06	6.78212e+06	6.7904e+06	-
as	10	10000	LG+R7	-3.39008e+06	6.78255e+06	6.78287e+06	6.79113e+06	-
as	10	11000	LG+F+R10	-3.71064e+06	7.42371e+06	7.42401e+06	7.43258e+06	+
as	10	11000	LG+R10	-3.71277e+06	7.42793e+06	7.42822e+06	7.43666e+06	-
as	10	11000	LG+R9	-3.71282e+06	7.42802e+06	7.42831e+06	7.43673e+06	-
as	10	11000	LG+R8	-3.71301e+06	7.42839e+06	7.42868e+06	7.43709e+06	-
as	10	11000	LG+R7	-3.71331e+06	7.429e+06	7.42929e+06	7.43768e+06	-
as	10	12000	LG+F+R10	-4.07894e+06	8.1603e+06	8.16057e+06	8.16927e+06	+
as	10	12000	LG+R10	-4.08093e+06	8.16424e+06	8.16451e+06	8.17308e+06	-
as	10	12000	LG+R9	-4.08097e+06	8.16432e+06	8.16459e+06	8.17314e+06	-
as	10	12000	LG+R8	-4.08117e+06	8.16473e+06	8.16499e+06	8.17353e+06	-
as	10	12000	LG+R7	-4.08163e+06	8.16564e+06	8.16591e+06	8.17443e+06	-
as	10	13000	LG+F+R10	-4.39871e+06	8.79985e+06	8.8001e+06	8.80892e+06	+
as	10	13000	LG+R10	-4.40189e+06	8.80616e+06	8.80641e+06	8.81509e+06	-
as	10	13000	LG+R9	-4.40194e+06	8.80626e+06	8.80651e+06	8.81518e+06	-
as	10	13000	LG+R8	-4.40228e+06	8.80694e+06	8.80718e+06	8.81584e+06	-
as	10	13000	LG+R7	-4.4026e+06	8.80757e+06	8.80781e+06	8.81646e+06	-
as	10	14000	LG+F+R10	-4.76491e+06	9.53225e+06	9.53248e+06	9.54141e+06	+
as	10	14000	LG+R10	-4.76798e+06	9.53836e+06	9.53858e+06	9.54738e+06	-
as	10	14000	LG+R9	-4.76805e+06	9.53848e+06	9.5387e+06	9.54748e+06	-
as	10	14000	LG+R8	-4.76832e+06	9.53903e+06	9.53925e+06	9.54802e+06	-
as	10	14000	LG+R7	-4.76884e+06	9.54007e+06	9.54029e+06	9.54904e+06	-
as	10	15000	LG+F+R10	-5.079e+06	1.01604e+07	1.01606e+07	1.01697e+07	+
as	10	15000	LG+R10	-5.08275e+06	1.01679e+07	1.01681e+07	1.0177e+07	-
as	10	15000	LG+R9	-5.08284e+06	1.01681e+07	1.01683e+07	1.01772e+07	-
as	10	15000	LG+R8	-5.08308e+06	1.01685e+07	1.01688e+07	1.01776e+07	-
as	10	15000	LG+R7	-5.08361e+06	1.01696e+07	1.01698e+07	1.01787e+07	-
as	10	16000	LG+F+R10	-5.41341e+06	1.08293e+07	1.08295e+07	1.08386e+07	+
as	10	16000	LG+R10	-5.41834e+06	1.08391e+07	1.08393e+07	1.08482e+07	-
as	10	16000	LG+R9	-5.41841e+06	1.08392e+07	1.08394e+07	1.08484e+07	-
as	10	16000	LG+R8	-5.41867e+06	1.08397e+07	1.08399e+07	1.08489e+07	-
as	10	16000	LG+R7	-5.4192e+06	1.08408e+07	1.0841e+07	1.08499e+07	-
as	10	17000	LG+F+R10	-5.75072e+06	1.15039e+07	1.15041e+07	1.15133e+07	+
as	10	17000	LG+R10	-5.75485e+06	1.15121e+07	1.15123e+07	1.15213e+07	-
as	10	17000	LG+R9	-5.7549e+06	1.15122e+07	1.15124e+07	1.15214e+07	-
as	10	17000	LG+R8	-5.75523e+06	1.15128e+07	1.1513e+07	1.15221e+07	-
as	10	17000	LG+R7	-5.75582e+06	1.1514e+07	1.15142e+07	11523215	-
as	10	18000	LG+F+R10	-6.08893e+06	1.21803e+07	1.21805e+07	1.21897e+07	+
as	10	18000	LG+R10	-6.09228e+06	1.21869e+07	1.21871e+07	1.21963e+07	-
as	10	18000	LG+R9	-6.09236e+06	1.21871e+07	1.21873e+07	1.21964e+07	-
as	10	18000	LG+R8	-6.09266e+06	1.21877e+07	1.21879e+07	1.2197e+07	-
as	10	18000	LG+R7	-6.09323e+06	1.21888e+07	1.2189e+07	1.21981e+07	-
as	10	19000	LG+F+R10	-6.44022e+06	1.28829e+07	1.2883e+07	1.28924e+07	+
as	10	19000	LG+R10	-6.44389e+06	1.28902e+07	1.28903e+07	1.28996e+07	-
as	10	19000	LG+R9	-6.44401e+06	1.28904e+07	1.28906e+07	1.28998e+07	-
as	10	19000	LG+R8	-6.44438e+06	1.28911e+07	1.28913e+07	1.29005e+07	-
as	10	19000	LG+R7	-6.44491e+06	1.28922e+07	1.28923e+07	1.29015e+07	-
as	10	20000	LG+F+R10	-6.76025e+06	1.35229e+07	1.35231e+07	1.35325e+07	+
as	10	20000	LG+R10	-6.76475e+06	1.35319e+07	1.3532e+07	1.35413e+07	-
as	10	20000	LG+R9	-6.76484e+06	1.35321e+07	1.35322e+07	1.35415e+07	-
as	10	20000	LG+R8	-6.76518e+06	1.35327e+07	1.35329e+07	1.35422e+07	-
as	10	20000	LG+R7	-6.76585e+06	1.35341e+07	1.35342e+07	1.35435e+07	-
as	11	1000	LG+R7	-378986	760354	3.5997e+06	766199	+
as	11	1000	LG+R8	-378980	760346	3.60923e+06	766201	+
as	11	1000	LG+R6	-379025	760428	3.59025e+06	766264	-
as	11	1000	LG+R5	-379156	760686	3.581e+06	766512	-
as	11	1000	LG+R4	-379421	761213	3.57203e+06	767028	-
as	11	2000	LG+R8	-752745	1.50788e+06	1.51141e+06	1.51456e+06	+
as	11	2000	LG+R7	-752771	1.50792e+06	1.51144e+06	1.5146e+06	-
as	11	2000	LG+R6	-752908	1.50819e+06	1.51169e+06	1.51485e+06	-
as	11	2000	LG+R5	-753171	1.50872e+06	1.51219e+06	1.51536e+06	-
as	11	2000	LG+F+R8	-753370	1.50916e+06	1.5129e+06	1.51595e+06	-
as	11	3000	LG+R9	-1.12106e+06	2.24451e+06	2.24609e+06	2.25168e+06	+
as	11	3000	LG+R10	-1.12105e+06	2.2445e+06	2.24609e+06	2.25169e+06	-
as	11	3000	LG+R8	-1.12109e+06	2.24456e+06	2.24614e+06	2.25173e+06	-
as	11	3000	LG+R7	-1.12128e+06	2.24493e+06	2.2465e+06	2.25209e+06	-
as	11	3000	LG+R6	-1.12143e+06	2.24524e+06	2.2468e+06	2.25238e+06	-
as	11	4000	LG+R9	-1.50619e+06	3.01476e+06	3.01578e+06	3.02228e+06	+
as	11	4000	LG+R10	-1.50618e+06	3.01475e+06	3.01578e+06	3.02229e+06	+
as	11	4000	LG+R8	-1.50624e+06	3.01487e+06	3.01589e+06	3.02238e+06	-
as	11	4000	LG+R7	-1.50635e+06	3.01508e+06	3.0161e+06	3.02258e+06	-
as	11	4000	LG+R6	-1.50663e+06	3.01564e+06	3.01664e+06	3.02312e+06	-
as	11	5000	LG+R10	-1.84974e+06	3.70188e+06	3.70263e+06	3.70968e+06	+
as	11	5000	LG+R9	-1.84976e+06	3.70191e+06	3.70266e+06	3.70969e+06	-
as	11	5000	LG+R8	-1.84984e+06	3.70207e+06	3.70282e+06	3.70984e+06	-
as	11	5000	LG+R7	-1.84998e+06	3.70234e+06	3.70308e+06	3.7101e+06	-
as	11	5000	LG+R6	-1.85033e+06	3.70305e+06	3.70379e+06	3.7108e+06	-
as	11	6000	LG+R10	-2.27216e+06	4.54671e+06	4.54731e+06	4.55473e+06	+
as	11	6000	LG+R9	-2.27221e+06	4.5468e+06	4.5474e+06	4.55481e+06	-
as	11	6000	LG+R8	-2.2723e+06	4.54698e+06	4.54757e+06	4.55497e+06	-
as	11	6000	LG+R7	-2.27253e+06	4.54745e+06	4.54804e+06	4.55543e+06	-
as	11	6000	LG+R6	-2.27291e+06	4.54819e+06	4.54878e+06	4.55616e+06	-
as	11	7000	LG+R9	-2.62832e+06	5.25904e+06	5.25953e+06	5.26723e+06	+
as	11	7000	LG+R10	-2.62832e+06	5.25903e+06	5.25952e+06	5.26723e+06	+
as	11	7000	LG+R8	-2.62839e+06	5.25916e+06	5.25966e+06	5.26734e+06	-
as	11	7000	LG+R7	-2.62862e+06	5.25962e+06	5.26011e+06	5.26779e+06	-
as	11	7000	LG+R6	-2.62911e+06	5.26059e+06	5.26108e+06	5.26874e+06	-
as	11	8000	LG+R10	-3.01251e+06	6.02742e+06	6.02784e+06	6.03578e+06	+
as	11	8000	LG+R9	-3.01253e+06	6.02746e+06	6.02788e+06	6.03581e+06	-
as	11	8000	LG+R8	-3.01264e+06	6.02767e+06	6.02809e+06	6.03601e+06	-
as	11	8000	LG+R7	-3.01286e+06	6.02809e+06	6.02851e+06	6.03642e+06	-
as	11	8000	LG+R6	-3.01335e+06	6.02909e+06	6.0295e+06	6.03739e+06	-
as	11	9000	LG+R10	-3.37355e+06	6.7495e+06	6.74986e+06	6.758e+06	+
as	11	9000	LG+R9	-3.37359e+06	6.74957e+06	6.74994e+06	6.75806e+06	-
as	11	9000	LG+R8	-3.37374e+06	6.74986e+06	6.75022e+06	6.75833e+06	-
as	11	9000	LG+R7	-3.37404e+06	6.75047e+06	6.75083e+06	6.75893e+06	-
as	11	9000	LG+R6	-3.3746e+06	6.75157e+06	6.75193e+06	6.76002e+06	-
as	11	10000	LG+R10	-3.78088e+06	7.56415e+06	7.56447e+06	7.57278e+06	+
as	11	10000	LG+R9	-3.78101e+06	7.56441e+06	7.56474e+06	7.57303e+06	-
as	11	10000	LG+R8	-3.7811e+06	7.56459e+06	7.56492e+06	7.5732e+06	-
as	11	10000	LG+R7	-3.78146e+06	7.56531e+06	7.56563e+06	7.5739e+06	-
as	11	10000	LG+R6	-3.78219e+06	7.56676e+06	7.56708e+06	7.57533e+06	-
as	11	11000	LG+R10	-4.12457e+06	8.25154e+06	8.25183e+06	8.26027e+06	+
as	11	11000	LG+R9	-4.12464e+06	8.25168e+06	8.25197e+06	8.26039e+06	-
as	11	11000	LG+R8	-4.12481e+06	8.252e+06	8.25229e+06	8.2607e+06	-
as	11	11000	LG+R7	-4.12512e+06	8.25263e+06	8.25292e+06	8.26131e+06	-
as	11	11000	LG+R6	-4.12577e+06	8.25392e+06	8.2542e+06	8.26259e+06	-
as	11	12000	LG+R10	-4.48466e+06	8.97171e+06	8.97198e+06	8.98054e+06	+
as	11	12000	LG+R9	-4.48477e+06	8.97192e+06	8.97218e+06	8.98074e+06	-
as	11	12000	LG+R8	-4.48497e+06	8.97232e+06	8.97259e+06	8.98113e+06	-
as	11	12000	LG+R7	-4.48536e+06	8.9731e+06	8.97336e+06	8.98189e+06	-
as	11	12000	LG+R6	-4.48617e+06	8.97471e+06	8.97497e+06	8.98348e+06	-
as	11	13000	LG+R10	-4.86766e+06	9.73771e+06	9.73796e+06	9.74664e+06	+
as	11	13000	LG+R9	-4.86775e+06	9.73789e+06	9.73813e+06	9.74681e+06	-
as	11	13000	LG+R8	-4.86799e+06	9.73836e+06	9.7386e+06	9.74726e+06	-
as	11	13000	LG+R7	-4.86836e+06	9.73909e+06	9.73933e+06	9.74798e+06	-
as	11	13000	LG+R6	-4.86914e+06	9.74066e+06	9.7409e+06	9.74953e+06	-
as	11	14000	LG+R10	-5.25134e+06	1.05051e+07	1.05053e+07	1.05141e+07	+
as	11	14000	LG+R9	-5.25139e+06	1.05052e+07	1.05054e+07	1.05142e+07	-
as	11	14000	LG+R8	-5.2516e+06	1.05056e+07	1.05058e+07	1.05146e+07	-
as	11	14000	LG+R7	-5.25198e+06	1.05063e+07	1.05066e+07	1.05153e+07	-
[truncated: 4,801 more rows]
