# Supplementary material for: Universal orthologs infer deep phylogenies and improve genome quality assessments
Source: BMC Biol. 2025 Jul 28;23:224. doi: 10.1186/s12915-025-02328-2 (PMC12302877; doi:10.1186/s12915-025-02328-2)
Supplement: Supplementary file 6 — Additional file 6: Table S5. Assembly metadata from pairwise assembly comparisons. [file 12915_2025_2328_MOESM6_ESM.xlsx]

## Sheet: Sheet1
Supplementary table 5: Assembly metadata from pairwise assembly comparisons. NCBI genome accession, total length, total ungapped length, N50 and L50 statistics for each pair have been provided. Taxonomic classifications and organism names have also been provided.

## Sheet: Sheet2
organismName	Assembly_1	Assembly_2	totalSequenceLength_1	totalUngappedLength_1	contigL50_1	contigN50_1	totalSequenceLength_2	totalUngappedLength_2	contigL50_2	contigN50_2	kingdom	phylum	subphylum	superclass	class	subclass	superorder	order	suborder	superfamily	family	subfamily	genus
Helianthus annuus	GCA_042477455.1	GCA_026651735.1	3022267500	3022263500	9	153602099	3046223178	2774413480	1386	635280	Viridiplantae	Streptophyta	Streptophytina		Magnoliopsida			Asterales			Asteraceae	Asteroideae	Helianthus
Carettochelys insculpta	GCA_033958435.1	GCA_007922185.1	2180317067	2180314667	5	126464372	2356570494	2283294457	5690	116202	Metazoa	Chordata	Craniata	Sarcopterygii		Testudinata		Testudines	Cryptodira	Trionychia	Carettochelyidae		Carettochelys
Malaclemys terrapin pileata	GCA_027887205.1	GCA_001728815.2	2212837039	2212338460	8	97701506	2439737865	2439737865	1451	437266	Metazoa	Chordata	Craniata	Sarcopterygii		Testudinata		Testudines	Cryptodira	Testudinoidea	Emydidae		Malaclemys
Arctocephalus gazella	GCA_040869195.1	GCA_900642305.1	2517567542	2517563142	13	73963075	2313585684	2300858716	1237	537425	Metazoa	Chordata	Craniata	Sarcopterygii	Mammalia		Laurasiatheria	Carnivora	Caniformia		Otariidae		Arctocephalus
Martes flavigula	GCA_029410595.1	GCA_040938845.1	2448703571	2448695071	12	68603938	2471048256	2445034031	4800	143274	Metazoa	Chordata	Craniata	Sarcopterygii	Mammalia		Laurasiatheria	Carnivora	Caniformia		Mustelidae	Guloninae	Martes
Crotalus adamanteus	GCA_039797435.1	GCA_018446365.1	1696173748	1696139848	9	67532859	1597630743	1597630593	1275	338034	Metazoa	Chordata	Craniata	Sarcopterygii	Lepidosauria			Squamata		Colubroidea	Viperidae	Crotalinae	Crotalus
Rhinolophus affinis	GCA_043728065.1	GCA_040057535.1	2302439935	2302425595	14	65534120	2025198401	2024443788	2245	201316	Metazoa	Chordata	Craniata	Sarcopterygii	Mammalia		Laurasiatheria	Chiroptera	Microchiroptera		Rhinolophidae	Rhinolophinae	Rhinolophus
Eumetopias jubatus	GCA_037043055.1	GCA_004028035.1	2457485121	2457469321	14	63113619	2418246527	2404032933	2995	242372	Metazoa	Chordata	Craniata	Sarcopterygii	Mammalia		Laurasiatheria	Carnivora	Caniformia		Otariidae		Eumetopias
Eptesicus nilssonii	GCA_030846915.1	GCA_951640545.1	2001081658	2001058014	13	59608874	1900360802	1900360202	691	846662	Metazoa	Chordata	Craniata	Sarcopterygii	Mammalia		Laurasiatheria	Chiroptera	Microchiroptera		Vespertilionidae		Eptesicus
Tapirus indicus	GCA_031878705.1	GCA_004024905.1	2477428682	2477410282	15	56553937	2425203111	2424769811	3061	225792	Metazoa	Chordata	Craniata	Sarcopterygii	Mammalia		Laurasiatheria	Perissodactyla			Tapiridae		Tapirus
Aotus nancymaae	GCA_030222135.1	GCF_000952055.2	3097886253	3097886253	19	55915596	2861668348	2714423021	5745	126456	Metazoa	Chordata	Craniata	Sarcopterygii	Mammalia		Euarchontoglires	Primates	Haplorrhini		Aotidae		Aotus
Delphinus delphis	GCA_030062865.2	GCA_949987525.2	2559079069	2559070967	15	54231611	2440532866	2440532835	890	819073	Metazoa	Chordata	Craniata	Sarcopterygii	Mammalia		Laurasiatheria	Artiodactyla	Whippomorpha		Delphinidae		Delphinus
Paspalum notatum	GCA_022530915.1	GCA_036689595.1	540949507	540927938	5	48998780	557812088	557531988	416	346383	Viridiplantae	Streptophyta	Streptophytina		Magnoliopsida	Petrosaviidae		Poales			Poaceae	Panicoideae	Paspalum
Rhododendron molle	GCA_025413875.1	GCA_030770705.1	652158357	652157761	7	44852950	744477848	744352709	286	707238	Viridiplantae	Streptophyta	Streptophytina		Magnoliopsida			Ericales			Ericaceae	Ericoideae	Rhododendron
Vipera latastei	GCA_024294585.1	GCA_024294605.1	1631568913	1628021246	11	44839567	1549880332	1549879832	765	560665	Metazoa	Chordata	Craniata	Sarcopterygii	Lepidosauria			Squamata		Colubroidea	Viperidae	Viperinae	Vipera
Epinephelus lanceolatus	GCA_041903045.1	GCF_005281545.1	1089387278	1089383778	12	44383456	1087399367	1048150745	1795	159800	Metazoa	Chordata	Craniata	Actinopterygii	Actinopteri	Neopterygii		Perciformes	Serranoidei		Serranidae	Epinephelinae	Epinephelus
Rhodomyrtus tomentosa	GCA_028455895.1	GCA_033240645.1	470350250	470350250	5	43802537	442382769	442382769	123	868979	Viridiplantae	Streptophyta	Streptophytina		Magnoliopsida			Myrtales			Myrtaceae	Myrtoideae	Rhodomyrtus
Anolis sagrei	GCA_037176765.1	GCF_025583915.1	1950830970	1950792770	14	43146625	1926425113	1894932052	2628	208754	Metazoa	Chordata	Craniata	Sarcopterygii	Lepidosauria			Squamata	Iguania		Dactyloidae		Anolis
Glycyrrhiza uralensis	GCA_030159175.1	GCA_027886165.1	459214121	459213621	6	37154276	414437510	414295010	210	394891	Viridiplantae	Streptophyta	Streptophytina		Magnoliopsida			Fabales			Fabaceae	Papilionoideae	Glycyrrhiza
Nanger dama	GCA_917880005.1	GCA_019969365.1	2695171530	2695170924	25	37125998	3008822536	2977014708	3100	270765	Metazoa	Chordata	Craniata	Sarcopterygii	Mammalia		Laurasiatheria	Artiodactyla	Ruminantia		Bovidae	Antilopinae	Nanger
Lemur catta	GCA_020740595.1	GCA_004024665.1	2266570666	2266570166	18	35377149	2298449872	2297989972	4091	158439	Metazoa	Chordata	Craniata	Sarcopterygii	Mammalia		Euarchontoglires	Primates	Strepsirrhini		Lemuridae		Lemur
Hipposideros larvatus	GCA_031876335.1	GCA_031878685.1	2338923724	2338890320	23	34562834	2244597913	2244597770	880	760162	Metazoa	Chordata	Craniata	Sarcopterygii	Mammalia		Laurasiatheria	Chiroptera	Microchiroptera		Hipposideridae		Hipposideros
Phragmites australis	GCA_040373225.1	GCA_021018715.1	920400591	920399091	11	34219654	1139109683	1139109683	1368	194693	Viridiplantae	Streptophyta	Streptophytina		Magnoliopsida	Petrosaviidae		Poales			Poaceae	Arundinoideae	Phragmites
Criorhina berberina	GCA_917880715.2	GCA_917880925.1	410379867	410367467	6	34124640	384527087	384526087	606	140451	Metazoa	Arthropoda	Hexapoda		Insecta	Pterygota		Diptera	Brachycera	Syrphoidea	Syrphidae	Eristalinae	Criorhina
Lymantria monacha	GCA_905163515.2	GCA_905163525.1	915653161	915651461	13	33489103	895530976	895530763	307	903702	Metazoa	Arthropoda	Hexapoda		Insecta	Pterygota	Amphiesmenoptera	Lepidoptera	Glossata	Noctuoidea	Erebidae	Lymantriinae	Lymantria
Plectropomus leopardus	GCA_026936395.1	GCF_008729295.1	849758856	849735333	12	33249682	895688574	879879600	278	897070	Metazoa	Chordata	Craniata	Actinopterygii	Actinopteri	Neopterygii		Perciformes	Serranoidei		Serranidae	Epinephelinae	Plectropomus
Culter alburnus	GCA_040182925.1	GCA_009869775.1	1052771736	1052768636	13	32920630	1017706352	991037372	2280	121415	Metazoa	Chordata	Craniata	Actinopterygii	Actinopteri	Neopterygii	Cypriniphysae	Cypriniformes	Cyprinoidei		Xenocyprididae	Xenocypridinae	Culter
Semicossyphus pulcher	GCA_022749685.1	GCA_022749735.1	794106426	794105619	12	31948211	1095728264	1095460364	1555	178023	Metazoa	Chordata	Craniata	Actinopterygii	Actinopteri	Neopterygii		Labriformes			Labridae		Semicossyphus
Caprimulgus europaeus	GCA_907165065.1	GCA_907165095.1	1177791212	1177765377	11	30622946	1051868380	1051865080	384	763177	Metazoa	Chordata	Craniata	Sarcopterygii	Aves			Caprimulgiformes			Caprimulgidae	Caprimulginae	Caprimulgus
Solanum peruvianum	GCA_042920465.1	GCA_027705065.1	1014744261	1014744261	11	30389475	867470226	867281642	302	676702	Viridiplantae	Streptophyta	Streptophytina		Magnoliopsida			Solanales			Solanaceae	Solanoideae	Solanum
Coffea arabica	GCA_036785885.1	GCA_036785775.1	1198133039	1198080103	14	30060613	1088657769	1085222769	1194	231671	Viridiplantae	Streptophyta	Streptophytina		Magnoliopsida			Gentianales			Rubiaceae	Ixoroideae	Coffea
Pueraria montana var. lobata	GCA_026413185.1	GCA_019096045.1	939214006	939201106	11	29506772	1386382709	1385906609	560	600355	Viridiplantae	Streptophyta	Streptophytina		Magnoliopsida			Fabales			Fabaceae	Papilionoideae	Pueraria
Drosophila virilis	GCA_030788295.1	GCA_000005245.1	189440335	189440335	3	29144718	206026697	189205863	389	120091	Metazoa	Arthropoda	Hexapoda		Insecta	Pterygota		Diptera	Brachycera	Ephydroidea	Drosophilidae	Drosophilinae	Drosophila
Himalopsyche tibetana	GCA_030503985.1	GCA_028583045.1	691323649	691323649	11	28889006	665312086	665312086	219	949059	Metazoa	Arthropoda	Hexapoda		Insecta	Pterygota	Amphiesmenoptera	Trichoptera	Integripalpia	Rhyacophiloidea	Rhyacophilidae		Himalopsyche
Entomyzon cyanotis	GCA_024500445.1	GCA_020137895.1	1076660361	1076660361	10	27441776	1031697788	1018191376	1453	202860	Metazoa	Chordata	Craniata	Sarcopterygii	Aves			Passeriformes		Meliphagoidea	Meliphagidae		Entomyzon
Megalops cyprinoides	GCF_013368585.1	GCA_013368575.1	959241634	958958536	13	26850664	920469332	920469032	552	465753	Metazoa	Chordata	Craniata	Actinopterygii	Actinopteri	Neopterygii		Elopiformes			Megalopidae		Megalops
Sciaenops ocellatus	GCA_033000465.1	GCA_014183145.1	690607662	690568118	12	26771095	684633790	654372452	1208	151930	Metazoa	Chordata	Craniata	Actinopterygii	Actinopteri	Neopterygii					Sciaenidae		Sciaenops
Atethmia centrago	GCA_905333075.3	GCA_905332945.1	926639817	926629517	15	26605457	892083702	892083702	1438	170690	Metazoa	Arthropoda	Hexapoda		Insecta	Pterygota	Amphiesmenoptera	Lepidoptera	Glossata	Noctuoidea	Noctuidae	Xyleninae	Atethmia
Trachinotus ovatus	GCA_022709315.2	GCA_900231065.1	662700757	662687945	12	26488240	652811564	636351916	1081	173312	Metazoa	Chordata	Craniata	Actinopterygii	Actinopteri	Neopterygii		Carangiformes			Carangidae		Trachinotus
Drosophila rubida	GCA_035046165.1	GCA_021223945.1	138725091	138725091	3	26394667	137777123	137192388	312	105634	Metazoa	Arthropoda	Hexapoda		Insecta	Pterygota		Diptera	Brachycera	Ephydroidea	Drosophilidae	Drosophilinae	Drosophila
Drosophila mojavensis	GCF_018153725.1	GCA_000005175.1	163170721	163170721	3	24882697	193826310	180207831	358	121517	Metazoa	Arthropoda	Hexapoda		Insecta	Pterygota		Diptera	Brachycera	Ephydroidea	Drosophilidae	Drosophilinae	Drosophila
Echeneis naucrates	GCA_031770045.1	GCA_900963505.1	572848563	572846263	11	24764037	528272450	528047799	158	889301	Metazoa	Chordata	Craniata	Actinopterygii	Actinopteri	Neopterygii		Carangiformes			Echeneidae		Echeneis
Phylloscopus trochilus trochilus	GCA_016584745.2	GCA_002305835.1	1249305972	1246714452	15	24608944	1066518484	1047879462	690	388702	Metazoa	Chordata	Craniata	Sarcopterygii	Aves			Passeriformes		Sylvioidea	Phylloscopidae		Phylloscopus
Zeuzera pyrina	GCA_907165235.1	GCA_907165255.1	686887975	686883875	14	23452699	668686171	668686171	582	342341	Metazoa	Arthropoda	Hexapoda		Insecta	Pterygota	Amphiesmenoptera	Lepidoptera	Glossata	Cossoidea	Cossidae	Zeuzerinae	Zeuzera
Populus alba x Populus glandulosa	GCA_033617975.1	GCA_011022345.1	416757694	416757694	8	23408591	415529565	415529565	261	379730	Viridiplantae	Streptophyta	Streptophytina		Magnoliopsida			Malpighiales			Salicaceae		Populus
Eumerus sabulonum	GCA_951905685.1	GCA_951901015.1	712128287	712115087	9	23251000	665903092	665903075	572	304807	Metazoa	Arthropoda	Hexapoda		Insecta	Pterygota		Diptera	Brachycera	Syrphoidea	Syrphidae	Eristalinae	Eumerus
Polydrusus pterygomalis	GCA_963969555.1	GCA_963969565.1	1051549734	1051529934	13	23161000	1124769055	1124768855	417	799908	Metazoa	Arthropoda	Hexapoda		Insecta	Pterygota		Coleoptera	Polyphaga	Curculionoidea	Curculionidae	Entiminae	Polydrusus
Chanos chanos	GCA_902362185.1	GCA_902362175.1	656912816	652682485	11	23134051	637484823	637484123	366	508005	Metazoa	Chordata	Craniata	Actinopterygii	Actinopteri	Neopterygii		Gonorynchiformes	Chanoidei		Chanidae		Chanos
Neostethus bicornis	GCA_902685375.1	GCA_902685365.1	778440790	778423237	14	23089617	747174145	747174114	215	960770	Metazoa	Chordata	Craniata	Actinopterygii	Actinopteri	Neopterygii	Atherinomorphae	Atheriniformes			Phallostethidae		Neostethus
Barbus barbus	GCA_936440315.1	GCA_936446605.1	1584913304	1584891704	29	22843665	1319370800	1319370600	984	375494	Metazoa	Chordata	Craniata	Actinopterygii	Actinopteri	Neopterygii	Cypriniphysae	Cypriniformes	Cyprinoidei		Cyprinidae	Barbinae	Barbus
Verasper variegatus	GCA_026259375.1	GCA_012393435.1	564012525	563999475	11	22761669	556789779	540558681	863	175150	Metazoa	Chordata	Craniata	Actinopterygii	Actinopteri	Neopterygii		Pleuronectiformes	Pleuronectoidei		Pleuronectidae		Verasper
Esox lucius	GCA_011004845.1	GCA_000721915.3	918731919	917709184	14	22630263	904480558	892377460	1991	125635	Metazoa	Chordata	Craniata	Actinopterygii	Actinopteri	Neopterygii		Esociformes			Esocidae		Esox
Rousettus aegyptiacus	GCF_014176215.1	GCA_004024865.1	1893602072	1866927577	25	21999313	1972131931	1971698731	5215	100260	Metazoa	Chordata	Craniata	Sarcopterygii	Mammalia		Laurasiatheria	Chiroptera	Megachiroptera		Pteropodidae	Pteropodinae	Rousettus
Engystomops pustulosus	GCA_040894005.1	GCA_019512145.1	2158203323	2158116123	27	21805561	2555516698	2545796334	2139	305357	Metazoa	Chordata	Craniata	Sarcopterygii	Amphibia		Batrachia	Anura	Neobatrachia	Hyloidea	Leptodactylidae	Leiuperinae	Engystomops
Myrica gale	GCA_963930655.1	GCA_963930635.1	643765905	643739905	13	21639016	566967985	566967985	415	303770	Viridiplantae	Streptophyta	Streptophytina		Magnoliopsida			Fagales			Myricaceae		Myrica
Omphaloscelis lunosa	GCA_916610215.1	GCA_916610225.1	661859241	661856141	15	21574654	623261760	623261760	246	795830	Metazoa	Arthropoda	Hexapoda		Insecta	Pterygota	Amphiesmenoptera	Lepidoptera	Glossata	Noctuoidea	Noctuidae	Xyleninae	Omphaloscelis
Drosophila yakuba	GCA_018904385.1	GCF_000005975.2	151310448	151310448	4	21469989	165693946	162581957	275	115562	Metazoa	Arthropoda	Hexapoda		Insecta	Pterygota		Diptera	Brachycera	Ephydroidea	Drosophilidae	Drosophilinae	Drosophila
Erebia aethiops	GCA_923060345.2	GCA_923062935.2	473453904	473447304	9	21423644	419910063	419909563	215	608288	Metazoa	Arthropoda	Hexapoda		Insecta	Pterygota	Amphiesmenoptera	Lepidoptera	Glossata	Papilionoidea	Nymphalidae	Satyrinae	Erebia
Juglans regia	GCA_041380835.1	GCA_003122785.1	544992772	544990072	10	21126537	650478281	617088217	482	317751	Viridiplantae	Streptophyta	Streptophytina		Magnoliopsida			Fagales			Juglandaceae		Juglans
Rhagonycha fulva	GCA_905340355.1	GCA_905340395.1	424661649	424646049	5	21086067	363526809	363526809	182	549097	Metazoa	Arthropoda	Hexapoda		Insecta	Pterygota		Coleoptera	Polyphaga	Elateroidea	Cantharidae	Cantharinae	Rhagonycha
Yponomeuta plumbellus	GCA_947310845.1	GCA_947310575.1	636627394	636624394	14	21017000	623278161	623278161	258	679964	Metazoa	Arthropoda	Hexapoda		Insecta	Pterygota	Amphiesmenoptera	Lepidoptera	Glossata	Yponomeutoidea	Yponomeutidae	Yponomeutinae	Yponomeuta
Ypsolopha sequella	GCA_934047225.1	GCA_934041175.1	866863759	866848159	17	20841000	835220011	835220011	394	632938	Metazoa	Arthropoda	Hexapoda		Insecta	Pterygota	Amphiesmenoptera	Lepidoptera	Glossata	Yponomeutoidea	Ypsolophidae		Ypsolopha
Drosophila bunnanda	GCA_035046265.1	GCA_008042815.1	157914859	157914859	4	20724371	151823105	151671413	338	106114	Metazoa	Arthropoda	Hexapoda		Insecta	Pterygota		Diptera	Brachycera	Ephydroidea	Drosophilidae	Drosophilinae	Drosophila
Acanthiza pusilla	GCA_036630365.1	GCA_041053275.1	1246672884	1246672884	17	20125189	1063883148	1039657535	2954	100121	Metazoa	Chordata	Craniata	Sarcopterygii	Aves			Passeriformes		Meliphagoidea	Acanthizidae		Acanthiza
Actinidia rufa	GCA_030159155.1	GCA_014362265.1	620324227	620320227	14	20077029	647239177	646987535	360	570472	Viridiplantae	Streptophyta	Streptophytina		Magnoliopsida			Ericales			Actinidiaceae		Actinidia
Sesia apiformis	GCA_914767545.1	GCA_914767725.1	546793346	546787146	13	19957231	480778889	480778889	558	232758	Metazoa	Arthropoda	Hexapoda		Insecta	Pterygota	Amphiesmenoptera	Lepidoptera	Glossata	Sesioidea	Sesiidae	Sesiinae	Sesia
Passerculus sandwichensis	GCA_031885435.1	GCA_022578375.1	1270923488	1268110753	21	19816254	1785383892	1785201678	3359	133443	Metazoa	Chordata	Craniata	Sarcopterygii	Aves			Passeriformes			Passerellidae		Passerculus
Xylocampa areola	GCA_935421205.1	GCA_935412865.1	564553094	564551694	13	19595336	538771836	538771836	239	700934	Metazoa	Arthropoda	Hexapoda		Insecta	Pterygota	Amphiesmenoptera	Lepidoptera	Glossata	Noctuoidea	Noctuidae	Amphipyrinae	Xylocampa
Erethizon dorsatum	GCA_028451465.1	GCA_006547115.1	2432130964	2432062100	35	19239546	2436547097	2396868353	6007	118744	Metazoa	Chordata	Craniata	Sarcopterygii	Mammalia		Euarchontoglires	Rodentia	Hystricomorpha		Erethizontidae		Erethizon
Anopheles darlingi	GCF_943734745.1	GCA_000211455.3	181637336	181624736	4	19203082	136935538	136935538	288	115072	Metazoa	Arthropoda	Hexapoda		Insecta	Pterygota		Diptera	Nematocera	Culicoidea	Culicidae	Anophelinae	Anopheles
Polydrusus cervinus	GCA_935413205.1	GCA_935413225.1	713356138	713344138	13	19113408	681549653	681549653	301	655570	Metazoa	Arthropoda	Hexapoda		Insecta	Pterygota		Coleoptera	Polyphaga	Curculionoidea	Curculionidae	Entiminae	Polydrusus
Malus sylvestris	GCA_028456055.1	GCA_916049865.1	661018941	660428816	11	18878997	571835459	571835459	252	669587	Viridiplantae	Streptophyta	Streptophytina		Magnoliopsida			Rosales			Rosaceae	Amygdaloideae	Malus
Bombylius major	GCA_932526495.1	GCA_932526615.1	304311880	304289880	7	18803170	260208877	260208877	103	646350	Metazoa	Arthropoda	Hexapoda		Insecta	Pterygota		Diptera	Brachycera	Asiloidea	Bombyliidae	Bombyliinae	Bombylius
Brachypalpus laphriformis	GCA_945910035.1	GCA_945910015.1	1071394021	1071367221	13	18727380	944863842	944863842	694	351255	Metazoa	Arthropoda	Hexapoda		Insecta	Pterygota		Diptera	Brachycera	Syrphoidea	Syrphidae	Eristalinae	Brachypalpus
Griposia aprilina	GCA_916610205.1	GCA_916610245.1	720411482	720400082	15	18585834	680809608	680809608	385	530210	Metazoa	Arthropoda	Hexapoda		Insecta	Pterygota	Amphiesmenoptera	Lepidoptera	Glossata	Noctuoidea	Noctuidae	Xyleninae	Griposia
Luffa acutangula	GCA_036850905.1	GCA_012295215.1	739816328	738646126	15	18375156	735530355	734535155	1279	110403	Viridiplantae	Streptophyta	Streptophytina		Magnoliopsida			Cucurbitales			Cucurbitaceae		Luffa
Platycnemis pennipes	GCA_933228895.1	GCA_933228905.1	1793340701	1793311178	32	18171807	1504156553	1504156115	883	445735	Metazoa	Arthropoda	Hexapoda		Insecta	Pterygota		Odonata	Zygoptera	Coenagrionoidea	Platycnemididae		Platycnemis
Xanthostigma xanthostigma	GCA_963575645.1	GCA_963575605.1	623306951	623295351	12	18004000	583062856	583062656	194	868934	Metazoa	Arthropoda	Hexapoda		Insecta	Pterygota	Neuropterida	Raphidioptera			Raphidiidae		Xanthostigma
Mimas tiliae	GCA_905332985.1	GCA_905333085.1	477965817	477962717	13	17797476	467764468	467764468	169	858650	Metazoa	Arthropoda	Hexapoda		Insecta	Pterygota	Amphiesmenoptera	Lepidoptera	Glossata	Bombycoidea	Sphingidae	Smerinthinae	Mimas
Aphelocoma coerulescens	GCF_041296385.1	GCA_041296225.1	1330898477	1330850977	19	17285536	1060933515	1041538283	2228	133581	Metazoa	Chordata	Craniata	Sarcopterygii	Aves			Passeriformes		Corvoidea	Corvidae		Aphelocoma
Andrena camellia	GCA_029448645.1	GCA_029168295.1	340729732	340721632	7	17200128	265441252	265103052	338	168420	Metazoa	Arthropoda	Hexapoda		Insecta	Pterygota		Hymenoptera	Apocrita	Apoidea	Andrenidae	Andreninae	Andrena
Sesia bembeciformis	GCA_943735995.1	GCA_943735985.1	477135390	477133990	13	17138721	466228045	466228045	262	539933	Metazoa	Arthropoda	Hexapoda		Insecta	Pterygota	Amphiesmenoptera	Lepidoptera	Glossata	Sesioidea	Sesiidae	Sesiinae	Sesia
Luperina testacea	GCA_927399505.1	GCA_927399495.1	601497093	601486567	15	17070088	593701007	593701007	218	839134	Metazoa	Arthropoda	Hexapoda		Insecta	Pterygota	Amphiesmenoptera	Lepidoptera	Glossata	Noctuoidea	Noctuidae	Noctuinae	Luperina
Chelmon rostratus	GCF_017976325.1	GCA_037975115.1	644191893	644180513	15	16959746	637417433	631348506	563	317973	Metazoa	Chordata	Craniata	Actinopterygii	Actinopteri	Neopterygii		Chaetodontiformes			Chaetodontidae		Chelmon
Neoseiulus californicus	GCA_028455905.1	GCA_031001865.1	188379862	188379862	4	16958633	175619166	175619166	344	151666	Metazoa	Arthropoda	Chelicerata		Arachnida	Acari	Parasitiformes	Mesostigmata	Monogynaspida	Phytoseioidea	Phytoseiidae	Amblyseiinae	Neoseiulus
Litchi chinensis	GCA_042692125.1	GCA_020101655.1	530371505	530364805	11	16847877	455362470	453183497	292	397470	Viridiplantae	Streptophyta	Streptophytina		Magnoliopsida			Sapindales			Sapindaceae		Litchi
Harpia harpyja	GCF_026419915.1	GCA_026419925.1	1351447071	1348795677	26	16799191	1185324778	1185324278	433	730899	Metazoa	Chordata	Craniata	Sarcopterygii	Aves			Accipitriformes			Accipitridae	Accipitrinae	Harpia
Ostrinia furnacalis	GCA_041937195.1	GCF_004193835.3	498685998	498685453	14	16715105	435187609	435181427	272	475280	Metazoa	Arthropoda	Hexapoda		Insecta	Pterygota	Amphiesmenoptera	Lepidoptera	Glossata	Pyraloidea	Crambidae	Pyraustinae	Ostrinia
Acleris emargana	GCA_927399475.2	GCA_927399445.1	691431929	691424329	15	16693437	669046345	669046345	236	861355	Metazoa	Arthropoda	Hexapoda		Insecta	Pterygota	Amphiesmenoptera	Lepidoptera	Glossata	Tortricoidea	Tortricidae	Tortricinae	Acleris
Erebia epiphron	GCA_963932025.1	GCA_963932065.1	523373149	523362621	12	16267000	524883795	524883795	566	261131	Metazoa	Arthropoda	Hexapoda		Insecta	Pterygota	Amphiesmenoptera	Lepidoptera	Glossata	Papilionoidea	Nymphalidae	Satyrinae	Erebia
Oryza meridionalis	GCA_000338895.3	GCA_001551795.1	393639427	393637627	10	16096529	354610901	354610901	460	159640	Viridiplantae	Streptophyta	Streptophytina		Magnoliopsida	Petrosaviidae		Poales			Poaceae	Oryzoideae	Oryza
Tiliacea aurago	GCA_948098905.1	GCA_948098875.1	798037616	798024416	18	16029918	781482763	781482763	1161	202549	Metazoa	Arthropoda	Hexapoda		Insecta	Pterygota	Amphiesmenoptera	Lepidoptera	Glossata	Noctuoidea	Noctuidae	Xyleninae	Tiliacea
Zophobas morio	GCF_036711695.1	GCA_027724725.1	592429719	592429719	14	15905963	461970194	461499841	535	228171	Metazoa	Arthropoda	Hexapoda		Insecta	Pterygota		Coleoptera	Polyphaga	Tenebrionoidea	Tenebrionidae	Tenebrioninae	Zophobas
Cruciata laevipes	GCA_963678965.1	GCA_963679005.1	296599190	296595190	7	15853853	260545308	260545308	103	654068	Viridiplantae	Streptophyta	Streptophytina		Magnoliopsida			Gentianales			Rubiaceae	Rubioideae	Cruciata
Pterostichus madidus	GCA_911728475.2	GCA_911728425.1	705126243	705087662	16	15821749	594613092	594612999	667	255117	Metazoa	Arthropoda	Hexapoda		Insecta	Pterygota		Coleoptera	Adephaga	Caraboidea	Carabidae	Harpalinae	Pterostichus
Chorisops tibialis	GCA_963669355.1	GCA_963669215.1	865301470	865278270	19	15794932	796521598	796521598	581	382017	Metazoa	Arthropoda	Hexapoda		Insecta	Pterygota		Diptera	Brachycera		Stratiomyidae	Beridinae	Chorisops
Bembecia ichneumoniformis	GCA_910589475.2	GCA_910589565.1	511395034	511385334	14	15603170	439071152	439071152	406	331879	Metazoa	Arthropoda	Hexapoda		Insecta	Pterygota	Amphiesmenoptera	Lepidoptera	Glossata	Sesioidea	Sesiidae	Sesiinae	Bembecia
Toxotes jaculatrix	GCF_017976425.1	GCA_017976295.1	621503431	620365959	16	15555772	594660453	594660427	351	493489	Metazoa	Chordata	Craniata	Actinopterygii	Actinopteri	Neopterygii					Toxotidae		Toxotes
Ennomos fuscantarius	GCA_905220475.3	GCA_905220485.1	444910036	444908605	14	15530408	376766614	376766551	714	151328	Metazoa	Arthropoda	Hexapoda		Insecta	Pterygota	Amphiesmenoptera	Lepidoptera	Glossata	Geometroidea	Geometridae	Ennominae	Ennomos
Phyllostomus discolor	GCA_014049915.1	GCA_004115245.2	2094509835	2058547690	32	15508673	2051656167	2051637299	603	931872	Metazoa	Chordata	Craniata	Sarcopterygii	Mammalia		Laurasiatheria	Chiroptera	Microchiroptera		Phyllostomidae	Phyllostominae	Phyllostomus
Acronicta aceris	GCA_910591435.1	GCA_910591495.2	466369003	466365803	14	15394549	403587884	403587884	132	932476	Metazoa	Arthropoda	Hexapoda		Insecta	Pterygota	Amphiesmenoptera	Lepidoptera	Glossata	Noctuoidea	Noctuidae	Acronictinae	Acronicta
Cerceris rybyensis	GCA_910591515.1	GCA_910591445.2	418076835	418060635	8	15223619	389234124	389233624	134	812085	Metazoa	Arthropoda	Hexapoda		Insecta	Pterygota		Hymenoptera	Apocrita	Apoidea	Crabronidae	Philanthinae	Cerceris
Peribatodes rhomboidaria	GCA_911728515.1	GCA_911728505.1	499713095	499704895	15	15093624	489305594	489305594	239	604672	Metazoa	Arthropoda	Hexapoda		Insecta	Pterygota	Amphiesmenoptera	Lepidoptera	Glossata	Geometroidea	Geometridae	Ennominae	Peribatodes
Spodoptera exigua	GCA_902829305.4	GCA_015679615.1	450885128	450884629	14	15037799	449832622	449832622	112	989233	Metazoa	Arthropoda	Hexapoda		Insecta	Pterygota	Amphiesmenoptera	Lepidoptera	Glossata	Noctuoidea	Noctuidae	Amphipyrinae	Spodoptera
Euplexia lucipara	GCA_921972225.1	GCA_921956305.1	661810392	661791692	16	14928361	643354249	643354249	223	896480	Metazoa	Arthropoda	Hexapoda		Insecta	Pterygota	Amphiesmenoptera	Lepidoptera	Glossata	Noctuoidea	Noctuidae	Hadeninae	Euplexia
Xenopus tropicalis	GCA_000004195.4	GCA_013368275.1	1451283599	1448444368	32	14634335	1485568097	1481730097	972	377941	Metazoa	Chordata	Craniata	Sarcopterygii	Amphibia		Batrachia	Anura		Pipoidea	Pipidae	Xenopodinae	Xenopus
Myripristis murdjan	GCF_902150065.1	GCA_902148815.1	835254674	833388842	20	14475636	819084930	819084242	354	612296	Metazoa	Chordata	Craniata	Actinopterygii	Actinopteri	Neopterygii		Holocentriformes			Holocentridae	Myripristinae	Myripristis
Schoenobius gigantellus	GCA_963935595.1	GCA_963935585.1	1030853876	1030833476	24	14359119	987685871	987685471	339	856550	Metazoa	Arthropoda	Hexapoda		Insecta	Pterygota	Amphiesmenoptera	Lepidoptera	Glossata	Pyraloidea	Crambidae	Schoenobiinae	Schoenobius
Lomographa bimaculata	GCA_948107665.1	GCA_948107675.1	554736081	554729081	16	14201541	539997108	539997108	188	869518	Metazoa	Arthropoda	Hexapoda		Insecta	Pterygota	Amphiesmenoptera	Lepidoptera	Glossata	Geometroidea	Geometridae	Ennominae	Lomographa
Habrosyne pyritoides	GCA_907165245.1	GCA_907165225.1	400553399	400551299	13	14121114	398325470	398325470	717	175653	Metazoa	Arthropoda	Hexapoda		Insecta	Pterygota	Amphiesmenoptera	Lepidoptera	Glossata	Drepanoidea	Drepanidae	Thyatirinae	Habrosyne
Halyzia sedecimguttata	GCA_937662695.2	GCA_937616445.2	919090586	919059586	18	14028202	902253945	902253145	310	843446	Metazoa	Arthropoda	Hexapoda		Insecta	Pterygota		Coleoptera	Polyphaga	Coccinelloidea	Coccinellidae	Coccinellinae	Halyzia
Ranitomeya imitator	GCA_032444005.1	GCA_958301615.1	5956610564	5956530405	124	13907627	6023662647	6023319220	4792	308637	Metazoa	Chordata	Craniata	Sarcopterygii	Amphibia		Batrachia	Anura	Neobatrachia	Hyloidea	Dendrobatidae	Dendrobatinae	Ranitomeya
Epinotia demarniana	GCA_945867215.1	GCA_945869435.1	735796338	735783138	18	13504585	721164914	721164914	269	838189	Metazoa	Arthropoda	Hexapoda		Insecta	Pterygota	Amphiesmenoptera	Lepidoptera	Glossata	Tortricoidea	Tortricidae	Olethreutinae	Epinotia
Stelis phaeoptera	GCA_943735885.1	GCA_943735895.1	301062759	301058559	10	13395760	246175832	246175832	241	269156	Metazoa	Arthropoda	Hexapoda		Insecta	Pterygota		Hymenoptera	Apocrita	Apoidea	Megachilidae	Megachilinae	Stelis
Hedera helix	GCA_947179155.2	GCA_947179205.2	1198586830	1198510502	31	13335294	1083235880	1083234874	303	966416	Viridiplantae	Streptophyta	Streptophytina		Magnoliopsida			Apiales	Apiineae		Araliaceae		Hedera
Alsophila aescularia	GCA_946251855.1	GCA_946251895.1	901596142	901573942	21	13301133	897150441	897150441	457	603123	Metazoa	Arthropoda	Hexapoda		Insecta	Pterygota	Amphiesmenoptera	Lepidoptera	Glossata	Geometroidea	Geometridae	Alsophilinae	Alsophila
Argiope bruennichi	GCA_947563725.1	GCA_015342795.1	1778384155	1778345938	41	13170000	1670285661	1669116561	1702	284772	Metazoa	Arthropoda	Chelicerata		Arachnida			Araneae	Araneomorphae	Araneoidea	Araneidae		Argiope
Phyto melanocephala	GCA_941918925.1	GCA_941918875.1	739740587	739703587	17	13167689	708676230	708676230	879	226609	Metazoa	Arthropoda	Hexapoda		Insecta	Pterygota		Diptera	Brachycera	Oestroidea	Rhinophoridae		Phyto
Taurulus bubalis	GCA_910589615.1	GCA_910589325.1	615137073	615059973	18	13037006	614755631	614755631	212	883972	Metazoa	Chordata	Craniata	Actinopterygii	Actinopteri	Neopterygii		Perciformes	Cottioidei		Cottidae		Taurulus
Carcina quercana	GCA_910589575.2	GCA_910589345.2	408882264	408874264	13	13030025	408404649	408404649	338	370694	Metazoa	Arthropoda	Hexapoda		Insecta	Pterygota	Amphiesmenoptera	Lepidoptera	Glossata	Gelechioidea	Depressariidae		Carcina
Gopherus evgoodei	GCA_007399415.1	GCA_007399395.1	2298547364	2268987115	51	13026736	1961129424	1961129424	865	655454	Metazoa	Chordata	Craniata	Sarcopterygii		Testudinata		Testudines	Cryptodira	Testudinoidea	Testudinidae		Gopherus
Pyrochroa serraticornis	GCA_905333025.2	GCA_905333035.1	249396633	249384133	7	12970676	226804794	226804794	210	288810	Metazoa	Arthropoda	Hexapoda		Insecta	Pterygota		Coleoptera	Polyphaga	Tenebrionoidea	Pyrochroidae		Pyrochroa
Ligdia adustata	GCA_947049295.1	GCA_947049285.1	399710632	399707232	14	12895190	375808107	375808107	184	651102	Metazoa	Arthropoda	Hexapoda		Insecta	Pterygota	Amphiesmenoptera	Lepidoptera	Glossata	Geometroidea	Geometridae	Ennominae	Ligdia
Vanessa tameamea	GCA_037043105.1	GCA_002938995.1	363368026	363367526	13	12813973	357124929	352656569	402	254123	Metazoa	Arthropoda	Hexapoda		Insecta	Pterygota	Amphiesmenoptera	Lepidoptera	Glossata	Papilionoidea	Nymphalidae	Nymphalinae	Vanessa
Tiphia femorata	GCA_944319695.1	GCA_944319705.1	276140075	276134875	8	12680120	273622424	273622424	115	657099	Metazoa	Arthropoda	Hexapoda		Insecta	Pterygota		Hymenoptera	Apocrita	Tiphioidea	Tiphiidae	Tiphiinae	Tiphia
Agonum fuliginosum	GCA_947534325.1	GCA_947534335.1	695891592	695862592	22	12663309	626012494	626012494	213	748655	Metazoa	Arthropoda	Hexapoda		Insecta	Pterygota		Coleoptera	Adephaga	Caraboidea	Carabidae	Platyninae	Agonum
Dicycla oo	GCA_948252095.1	GCA_948295755.1	936702010	936678210	26	12583763	727459352	727459352	403	547758	Metazoa	Arthropoda	Hexapoda		Insecta	Pterygota	Amphiesmenoptera	Lepidoptera	Glossata	Noctuoidea	Noctuidae	Xyleninae	Dicycla
Romanogobio albipinnatus	GCA_023566225.1	GCA_023566215.1	1428567521	1428505001	37	12526464	1388937552	1388937552	417	965502	Metazoa	Chordata	Craniata	Actinopterygii	Actinopteri	Neopterygii	Cypriniphysae	Cypriniformes	Cyprinoidei		Gobionidae	Gobioninae	Romanogobio
Andrena fulva	GCA_946251845.1	GCA_946251835.1	461711296	461703096	12	12523661	433082651	433082651	249	432209	Metazoa	Arthropoda	Hexapoda		Insecta	Pterygota		Hymenoptera	Apocrita	Apoidea	Andrenidae	Andreninae	Andrena
Tiliacea citrago	GCA_963921375.1	GCA_963921385.1	800959641	800905241	23	12463310	696645768	696645768	535	372287	Metazoa	Arthropoda	Hexapoda		Insecta	Pterygota	Amphiesmenoptera	Lepidoptera	Glossata	Noctuoidea	Noctuidae	Xyleninae	Tiliacea
Laspeyria flexula	GCA_905147015.1	GCA_905147035.1	450881683	450878184	14	12239498	442945434	442945417	194	688529	Metazoa	Arthropoda	Hexapoda		Insecta	Pterygota	Amphiesmenoptera	Lepidoptera	Glossata	Noctuoidea	Erebidae	Erebinae	Laspeyria
Barypeithes pellucidus	GCA_963991005.1	GCA_963992275.1	743709433	743690233	20	12223848	630708801	630708801	189	976313	Metazoa	Arthropoda	Hexapoda		Insecta	Pterygota		Coleoptera	Polyphaga	Curculionoidea	Curculionidae	Entiminae	Barypeithes
Craniophora ligustri	GCA_905163465.1	GCA_905163585.1	437978302	437960502	15	12212030	399761949	399761949	204	601847	Metazoa	Arthropoda	Hexapoda		Insecta	Pterygota	Amphiesmenoptera	Lepidoptera	Glossata	Noctuoidea	Noctuidae	Acronictinae	Craniophora
Pandemis corylana	GCA_949127965.1	GCA_949127985.1	441590007	441583007	15	12139594	437272681	437272681	183	699232	Metazoa	Arthropoda	Hexapoda		Insecta	Pterygota	Amphiesmenoptera	Lepidoptera	Glossata	Tortricoidea	Tortricidae	Tortricinae	Pandemis
Maniola hyperantus	GCA_963576595.1	GCA_902806615.1	408951613	408944813	15	12048318	362692543	362691351	628	178320	Metazoa	Arthropoda	Hexapoda		Insecta	Pterygota	Amphiesmenoptera	Lepidoptera	Glossata	Papilionoidea	Nymphalidae	Satyrinae	Maniola
Bucorvus abyssinicus	GCA_009769605.1	GCA_013398885.1	1132597561	1124523019	29	12039478	1102577438	1098299178	1888	163894	Metazoa	Chordata	Craniata	Sarcopterygii	Aves			Bucerotiformes			Bucorvidae		Bucorvus
Ammospiza nelsoni	GCF_027579445.1	GCA_027579665.1	1185463352	1180370373	27	12036358	1033298713	1033298713	360	803373	Metazoa	Chordata	Craniata	Sarcopterygii	Aves			Passeriformes			Passerellidae		Ammospiza
Polymixis flavicincta	GCA_949987655.1	GCA_949987755.1	766569608	766553208	24	11995485	631601478	631601478	314	558836	Metazoa	Arthropoda	Hexapoda		Insecta	Pterygota	Amphiesmenoptera	Lepidoptera	Glossata	Noctuoidea	Noctuidae	Xyleninae	Polymixis
Agrotis puta	GCA_943136025.2	GCA_943137145.2	522118748	522111348	16	11978410	517468476	517468476	244	637518	Metazoa	Arthropoda	Hexapoda		Insecta	Pterygota	Amphiesmenoptera	Lepidoptera	Glossata	Noctuoidea	Noctuidae	Noctuinae	Agrotis
Syngnathus acus	GCF_901709675.1	GCA_948146095.1	324331233	324317533	11	11959915	334243819	334243819	859	106986	Metazoa	Chordata	Craniata	Actinopterygii	Actinopteri	Neopterygii		Syngnathiformes	Syngnathoidei		Syngnathidae	Syngnathinae	Syngnathus
Oligia fasciuncula	GCA_963082905.1	GCA_963082925.1	617724152	617712152	19	11923736	565848891	565848891	218	761768	Metazoa	Arthropoda	Hexapoda		Insecta	Pterygota	Amphiesmenoptera	Lepidoptera	Glossata	Noctuoidea	Noctuidae	Noctuinae	Oligia
Epinotia brunnichana	GCA_963854355.1	GCA_963855035.1	943098519	943079634	28	11907979	837847029	837846778	314	815588	Metazoa	Arthropoda	Hexapoda		Insecta	Pterygota	Amphiesmenoptera	Lepidoptera	Glossata	Tortricoidea	Tortricidae	Olethreutinae	Epinotia
Chlorociboria aeruginascens	GCA_040112845.1	GCA_002276475.2	38304930	38304930	2	11901332	33056518	33056454	99	110122	Fungi	Ascomycota	Pezizomycotina		Leotiomycetes			Helotiales			Chlorociboriaceae		Chlorociboria
Agrochola lychnidis	GCA_963680765.1	GCA_963680755.1	799200293	799183493	24	11864562	747563162	747563162	322	696551	Metazoa	Arthropoda	Hexapoda		Insecta	Pterygota	Amphiesmenoptera	Lepidoptera	Glossata	Noctuoidea	Noctuidae	Xyleninae	Agrochola
Thalpophila matura	GCA_948465475.1	GCA_948466365.1	520397874	520386074	17	11850868	499205160	499205160	161	881319	Metazoa	Arthropoda	Hexapoda		Insecta	Pterygota	Amphiesmenoptera	Lepidoptera	Glossata	Noctuoidea	Noctuidae	Xyleninae	Thalpophila
Plemyria rubiginata	GCA_963576535.1	GCA_963576495.1	356216941	356212541	14	11828261	341373152	341373118	178	589882	Metazoa	Arthropoda	Hexapoda		Insecta	Pterygota	Amphiesmenoptera	Lepidoptera	Glossata	Geometroidea	Geometridae	Larentiinae	Plemyria
Aethina tumida	GCF_024364675.1	GCF_001937115.1	259967705	259964805	9	11742490	234344249	234344249	193	298879	Metazoa	Arthropoda	Hexapoda		Insecta	Pterygota		Coleoptera	Polyphaga	Cucujoidea	Nitidulidae	Nitidulinae	Aethina
Pandemis cinnamomeana	GCA_932294345.1	GCA_932294335.1	426119673	426112873	15	11714000	398629950	398629950	186	676887	Metazoa	Arthropoda	Hexapoda		Insecta	Pterygota	Amphiesmenoptera	Lepidoptera	Glossata	Tortricoidea	Tortricidae	Tortricinae	Pandemis
Cyanistes caeruleus	GCA_030015615.1	GCF_002901205.1	1201937744	1201937744	31	11710588	1186980630	1098916372	2815	105778	Metazoa	Chordata	Craniata	Sarcopterygii	Aves			Passeriformes			Paridae		Cyanistes
Volucella inflata	GCA_928272305.1	GCA_928272175.1	753463946	753410746	22	11556092	649717072	649717072	536	334484	Metazoa	Arthropoda	Hexapoda		Insecta	Pterygota		Diptera	Brachycera	Syrphoidea	Syrphidae	Eristalinae	Volucella
Corvus moneduloides	GCA_009650955.1	GCA_013398675.1	1112734094	1083863899	30	11524098	1056525328	1044027950	905	331397	Metazoa	Chordata	Craniata	Sarcopterygii	Aves			Passeriformes		Corvoidea	Corvidae		Corvus
Erannis defoliaria	GCA_905404285.2	GCA_905404195.1	522356532	522344432	17	11448532	518526686	518526686	176	914930	Metazoa	Arthropoda	Hexapoda		Insecta	Pterygota	Amphiesmenoptera	Lepidoptera	Glossata	Geometroidea	Geometridae	Ennominae	Erannis
Sebastes umbrosus	GCF_015220745.1	GCA_015220095.1	800904020	799510128	24	11445908	765970641	765969786	384	558988	Metazoa	Chordata	Craniata	Actinopterygii	Actinopteri	Neopterygii		Perciformes	Scorpaenoidei		Sebastidae	Sebastinae	Sebastes
Globia sparganii	GCA_949316385.1	GCA_949316295.1	676673361	676656161	21	11367125	602394747	602394721	323	582649	Metazoa	Arthropoda	Hexapoda		Insecta	Pterygota	Amphiesmenoptera	Lepidoptera	Glossata	Noctuoidea	Noctuidae	Noctuinae	Globia
Barbatula barbatula	GCA_037178815.1	GCA_947034905.1	549948878	549927078	20	11211737	571749702	571749702	267	606763	Metazoa	Chordata	Craniata	Actinopterygii	Actinopteri	Neopterygii	Cypriniphysae	Cypriniformes	Cobitoidei		Nemacheilidae		Barbatula
Hesperophylax magnus	GCA_026573805.1	GCA_016648045.1	1215205050	1215205050	31	11205906	1233588871	1233588871	402	768217	Metazoa	Arthropoda	Hexapoda		Insecta	Pterygota	Amphiesmenoptera	Trichoptera	Integripalpia	Limnephiloidea	Limnephilidae	Limnephilinae	Hesperophylax
Hylaea fasciaria	GCA_905147375.1	GCA_905147295.1	327919484	327916084	13	11053481	256092023	256091969	89	825097	Metazoa	Arthropoda	Hexapoda		Insecta	Pterygota	Amphiesmenoptera	Lepidoptera	Glossata	Geometroidea	Geometridae	Ennominae	Hylaea
Diurnea fagella	GCA_964059355.1	GCA_964059445.1	662696560	662681960	22	11042170	690124808	689934608	195	976496	Metazoa	Arthropoda	Hexapoda		Insecta	Pterygota	Amphiesmenoptera	Lepidoptera	Glossata	Gelechioidea	Lypusidae	Chimabachinae	Diurnea
Macrobrachium rosenbergii	GCF_040412425.1	GCA_039081455.1	3176521071	3175199048	82	11036081	3738451625	3736342125	3703	222727	Metazoa	Arthropoda	Crustacea	Multicrustacea	Malacostraca	Eumalacostraca	Eucarida	Decapoda	Pleocyemata	Palaemonoidea	Palaemonidae		Macrobrachium
Limnephilus rhombicus	GCA_929108145.2	GCA_929113645.1	1578786179	1578744179	45	10796652	1564526745	1564526545	669	698736	Metazoa	Arthropoda	Hexapoda		Insecta	Pterygota	Amphiesmenoptera	Trichoptera	Integripalpia	Limnephiloidea	Limnephilidae	Limnephilinae	Limnephilus
Andrena helvola	GCA_964234935.1	GCA_964234915.1	442474548	442456148	11	10793538	369996461	369996461	578	148121	Metazoa	Arthropoda	Hexapoda		Insecta	Pterygota		Hymenoptera	Apocrita	Apoidea	Andrenidae	Andreninae	Andrena
Cantharis lateralis	GCA_963170105.1	GCA_963170035.1	332179060	332171260	10	10697386	323241260	323241260	89	831000	Metazoa	Arthropoda	Hexapoda		Insecta	Pterygota		Coleoptera	Polyphaga	Elateroidea	Cantharidae	Cantharinae	Cantharis
Marmota monax	GCA_033439125.1	GCA_901343595.1	2638906145	2638786345	66	10671126	2626060708	2552052516	3885	189547	Metazoa	Chordata	Craniata	Sarcopterygii	Mammalia		Euarchontoglires	Rodentia	Sciuromorpha		Sciuridae	Xerinae	Marmota
Phacochoerus africanus	GCF_016906955.1	GCA_019331625.1	2435083091	2425573090	71	10602503	2416652813	2414379213	3008	212097	Metazoa	Chordata	Craniata	Sarcopterygii	Mammalia		Laurasiatheria	Artiodactyla	Suina		Suidae		Phacochoerus
Synanthedon andrenaeformis	GCA_936446665.2	GCA_936447275.2	348371631	348368231	14	10560084	320552992	320552992	425	222394	Metazoa	Arthropoda	Hexapoda		Insecta	Pterygota	Amphiesmenoptera	Lepidoptera	Glossata	Sesioidea	Sesiidae	Sesiinae	Synanthedon
Crucihimalaya himalaica	GCA_040583385.1	GCA_004349715.1	266973663	266815163	9	10516744	234721433	230905665	219	234238	Viridiplantae	Streptophyta	Streptophytina		Magnoliopsida			Brassicales			Brassicaceae		Crucihimalaya
Cottus gobio	GCA_023566465.1	GCA_023566455.1	645607472	645577352	21	10505243	622296252	622296252	215	863704	Metazoa	Chordata	Craniata	Actinopterygii	Actinopteri	Neopterygii		Perciformes	Cottioidei		Cottidae		Cottus
Cantharis rufa	GCA_947369205.1	GCA_947369215.1	355314269	355300669	12	10477904	339657914	339657714	96	968230	Metazoa	Arthropoda	Hexapoda		Insecta	Pterygota		Coleoptera	Polyphaga	Elateroidea	Cantharidae	Cantharinae	Cantharis
Antitype chi	GCA_947359405.1	GCA_947359415.1	632202931	632188731	22	10376138	616439491	616439491	246	793694	Metazoa	Arthropoda	Hexapoda		Insecta	Pterygota	Amphiesmenoptera	Lepidoptera	Glossata	Noctuoidea	Noctuidae	Xyleninae	Antitype
Synanthedon myopaeformis	GCA_944738685.1	GCA_944738625.1	295674245	295673807	13	10360151	277142348	277142331	364	235317	Metazoa	Arthropoda	Hexapoda		Insecta	Pterygota	Amphiesmenoptera	Lepidoptera	Glossata	Sesioidea	Sesiidae	Sesiinae	Synanthedon
Synanthedon vespiformis	GCA_918317495.1	GCA_918305855.1	287383648	287381148	13	10304072	248370841	248370841	183	382097	Metazoa	Arthropoda	Hexapoda		Insecta	Pterygota	Amphiesmenoptera	Lepidoptera	Glossata	Sesioidea	Sesiidae	Sesiinae	Synanthedon
Dryobota labecula	GCA_947523025.1	GCA_947522625.1	766976549	766958749	24	10216274	672436633	672436633	253	814241	Metazoa	Arthropoda	Hexapoda		Insecta	Pterygota	Amphiesmenoptera	Lepidoptera	Glossata	Noctuoidea	Noctuidae	Xyleninae	Dryobota
Eutolmus rufibarbis	GCA_963920795.1	GCA_963920645.1	285920159	285906959	10	10187593	254988207	254988207	455	157176	Metazoa	Arthropoda	Hexapoda		Insecta	Pterygota		Diptera	Brachycera	Asiloidea	Asilidae	Asilinae	Eutolmus
Abramis brama	GCA_022829085.1	GCA_963993125.1	1067396354	1067352714	35	10167936	1090103032	1090102432	623	465033	Metazoa	Chordata	Craniata	Actinopterygii	Actinopteri	Neopterygii	Cypriniphysae	Cypriniformes	Cyprinoidei		Leuciscidae	Leuciscinae	Abramis
Sialis fuliginosa	GCA_961205875.1	GCA_961205855.1	392112177	392102377	14	10166000	353511915	353511915	365	272405	Metazoa	Arthropoda	Hexapoda		Insecta	Pterygota	Neuropterida	Megaloptera			Sialidae		Sialis
Tholera decimalis	GCA_943138885.2	GCA_943138005.2	1334066527	1334021127	46	10165913	1237757284	1237756284	575	658577	Metazoa	Arthropoda	Hexapoda		Insecta	Pterygota	Amphiesmenoptera	Lepidoptera	Glossata	Noctuoidea	Noctuidae	Hadeninae	Tholera
Zingel zingel	GCA_023566125.1	GCA_023566415.1	919352573	919273613	26	10133874	823976761	823976761	881	258760	Metazoa	Chordata	Craniata	Actinopterygii	Actinopteri	Neopterygii		Perciformes	Percoidei		Percidae	Luciopercinae	Zingel
Antennarius maculatus	GCA_013358685.1	GCA_013347815.1	549930323	549196939	17	10114706	530348589	530348589	370	380060	Metazoa	Chordata	Craniata	Actinopterygii	Actinopteri	Neopterygii		Lophiiformes	Antennarioidei		Antennariidae		Antennarius
Tortricodes alternella	GCA_947859335.1	GCA_947858915.1	441237976	441225776	17	10046775	441173060	441173060	207	661832	Metazoa	Arthropoda	Hexapoda		Insecta	Pterygota	Amphiesmenoptera	Lepidoptera	Glossata	Tortricoidea	Tortricidae	Cnephasiinae	Tortricodes
Drosophila ficusphila	GCF_018152265.1	GCA_000220665.2	167832931	167832931	5	9958166	152439475	151050603	135	275894	Metazoa	Arthropoda	Hexapoda		Insecta	Pterygota		Diptera	Brachycera	Ephydroidea	Drosophilidae	Drosophilinae	Drosophila
Eupithecia inturbata	GCA_963662085.1	GCA_963662135.1	427762174	427751574	17	9914000	401395957	401395957	330	374668	Metazoa	Arthropoda	Hexapoda		Insecta	Pterygota	Amphiesmenoptera	Lepidoptera	Glossata	Geometroidea	Geometridae	Larentiinae	Eupithecia
Podabrus alpinus	GCA_932274525.1	GCA_932273715.1	777235495	777205895	23	9879682	741844795	741844778	339	587059	Metazoa	Arthropoda	Hexapoda		Insecta	Pterygota		Coleoptera	Polyphaga	Elateroidea	Cantharidae	Cantharinae	Podabrus
Dimocarpus longan	GCA_022984855.1	GCA_020457875.1	454299200	454249857	13	9836099	483436306	483302375	171	745133	Viridiplantae	Streptophyta	Streptophytina		Magnoliopsida			Sapindales			Sapindaceae		Dimocarpus
Diloba caeruleocephala	GCA_947459985.1	GCA_947459995.1	762516417	762496417	25	9820628	746774156	746774156	388	585392	Metazoa	Arthropoda	Hexapoda		Insecta	Pterygota	Amphiesmenoptera	Lepidoptera	Glossata	Noctuoidea	Noctuidae	Dilobinae	Diloba
Anoplolepis gracilipes	GCA_028658765.1	GCA_028668095.1	234485207	234485011	10	9745293	235423743	235416733	488	129994	Metazoa	Arthropoda	Hexapoda		Insecta	Pterygota		Hymenoptera	Apocrita	Formicoidea	Formicidae	Formicinae	Anoplolepis
Lasioglossum calceatum	GCA_963966675.1	GCA_028455575.1	434770653	434758053	16	9645349	283800976	283267876	469	137692	Metazoa	Arthropoda	Hexapoda		Insecta	Pterygota		Hymenoptera	Apocrita	Apoidea	Halictidae	Halictinae	Lasioglossum
Athrips mouffetella	GCA_947532105.1	GCA_947532115.1	869715962	869686762	29	9643536	780399241	780399041	341	716675	Metazoa	Arthropoda	Hexapoda		Insecta	Pterygota	Amphiesmenoptera	Lepidoptera	Glossata	Gelechioidea	Gelechiidae	Gelechiinae	Athrips
Cryptocephalus moraei	GCA_946251905.1	GCA_946251935.1	500544478	500519278	17	9642473	432225501	432225501	181	669611	Metazoa	Arthropoda	Hexapoda		Insecta	Pterygota		Coleoptera	Polyphaga	Chrysomeloidea	Chrysomelidae	Cryptocephalinae	Cryptocephalus
Nemurella pictetii	GCA_921293315.2	GCA_921293065.1	257036096	257007096	9	9599548	219787140	219787140	121	522207	Metazoa	Arthropoda	Hexapoda		Insecta	Pterygota		Plecoptera		Nemouroidea	Nemouridae	Nemourinae	Nemurella
Fusarium vorosii	GCA_037179535.1	GCA_017656615.1	38907922	38907922	2	9588390	35549726	35548113	35	303651	Fungi	Ascomycota	Pezizomycotina		Sordariomycetes	Hypocreomycetidae		Hypocreales			Nectriaceae		Fusarium
Asteroscopus sphinx	GCA_949699075.1	GCA_949699085.1	857339802	857313402	28	9585201	826568413	826568413	397	626024	Metazoa	Arthropoda	Hexapoda		Insecta	Pterygota	Amphiesmenoptera	Lepidoptera	Glossata	Noctuoidea	Noctuidae	Amphipyrinae	Asteroscopus
Fusarium sambucinum	GCA_041870755.1	GCA_014899025.1	38374918	38374918	2	9530391	37499189	37498781	65	173789	Fungi	Ascomycota	Pezizomycotina		Sordariomycetes	Hypocreomycetidae		Hypocreales			Nectriaceae		Fusarium
Cichorium intybus	GCA_023525715.1	GCA_030463085.1	1278752569	1278649978	39	9445615	1817115017	1355570736	1029	358765	Viridiplantae	Streptophyta	Streptophytina		Magnoliopsida			Asterales			Asteraceae	Cichorioideae	Cichorium
Callosobruchus maculatus	GCA_951848785.1	GCA_949361665.2	1246713675	1246713675	38	9445077	1012329419	1007874419	1619	148360	Metazoa	Arthropoda	Hexapoda		Insecta	Pterygota		Coleoptera	Polyphaga	Chrysomeloidea	Chrysomelidae	Bruchinae	Callosobruchus
Callimorpha dominula	GCA_949752705.1	GCA_949752685.1	658124648	658107448	23	9439834	590492185	590492185	254	717700	Metazoa	Arthropoda	Hexapoda		Insecta	Pterygota	Amphiesmenoptera	Lepidoptera	Glossata	Noctuoidea	Erebidae	Arctiinae	Callimorpha
Cosmia pyralina	GCA_946251885.1	GCA_946251865.1	803261471	803234671	30	9434096	787883141	787883141	477	510488	Metazoa	Arthropoda	Hexapoda		Insecta	Pterygota	Amphiesmenoptera	Lepidoptera	Glossata	Noctuoidea	Noctuidae	Ipimorphinae	Cosmia
Agrochola litura	GCA_949152395.1	GCA_949152425.1	772176219	772155819	23	9417019	700496505	700496505	283	784100	Metazoa	Arthropoda	Hexapoda		Insecta	Pterygota	Amphiesmenoptera	Lepidoptera	Glossata	Noctuoidea	Noctuidae	Xyleninae	Agrochola
Melanaphis sacchari	GCA_038630835.1	GCF_002803265.2	355491910	355482010	9	9323848	300271876	296746011	309	275006	Metazoa	Arthropoda	Hexapoda		Insecta	Pterygota		Hemiptera	Sternorrhyncha	Aphidoidea	Aphididae	Aphidinae	Melanaphis
Merzomyia westermanni	GCA_949987695.1	GCA_950005075.1	986154060	986105860	34	9319020	933461525	933461525	270	993336	Metazoa	Arthropoda	Hexapoda		Insecta	Pterygota		Diptera	Brachycera	Tephritoidea	Tephritidae	Tephritinae	Merzomyia
Melanotaenia boesemani	GCF_017639745.1	GCA_017639755.1	865575964	862358063	28	9299978	764404102	764343766	497	411984	Metazoa	Chordata	Craniata	Actinopterygii	Actinopteri	Neopterygii	Atherinomorphae	Atheriniformes			Melanotaeniidae		Melanotaenia
Dermatophagoides farinae	GCA_020809275.1	GCA_002085665.2	58776842	58776842	3	9265486	91877446	91876948	115	188869	Metazoa	Arthropoda	Chelicerata		Arachnida	Acari	Acariformes	Sarcoptiformes	Astigmata	Analgoidea	Pyroglyphidae	Dermatophagoidinae	Dermatophagoides
Ennomos erosarius	GCA_963580505.1	GCA_963580315.1	423076631	423068569	18	9237144	397549143	397549126	603	205236	Metazoa	Arthropoda	Hexapoda		Insecta	Pterygota	Amphiesmenoptera	Lepidoptera	Glossata	Geometroidea	Geometridae	Ennominae	Ennomos
Pammene aurita	GCA_947086415.1	GCA_947086445.1	1041796253	1041757453	35	9236171	951007954	951006522	559	478140	Metazoa	Arthropoda	Hexapoda		Insecta	Pterygota	Amphiesmenoptera	Lepidoptera	Glossata	Tortricoidea	Tortricidae	Olethreutinae	Pammene
Ancylis achatana	GCA_964214005.1	GCA_964214015.1	547270124	547256724	20	9225000	582221732	582005132	282	623052	Metazoa	Arthropoda	Hexapoda		Insecta	Pterygota	Amphiesmenoptera	Lepidoptera	Glossata	Tortricoidea	Tortricidae	Olethreutinae	Ancylis
Penicillium fuscoglaucum	GCA_040250155.1	GCA_019804555.1	35121114	35121114	2	9118168	36046639	36046639	70	145927	Fungi	Ascomycota	Pezizomycotina		Eurotiomycetes	Eurotiomycetidae		Eurotiales			Aspergillaceae		Penicillium
Fusarium venenatum	GCF_020744135.1	GCA_013623635.1	37452605	37452605	2	9116532	37962643	37959450	72	148662	Fungi	Ascomycota	Pezizomycotina		Sordariomycetes	Hypocreomycetidae		Hypocreales			Nectriaceae		Fusarium
Cybosia mesomella	GCA_946251805.1	GCA_946251875.1	947567172	947535372	36	9050000	929899041	929899041	669	424974	Metazoa	Arthropoda	Hexapoda		Insecta	Pterygota	Amphiesmenoptera	Lepidoptera	Glossata	Noctuoidea	Erebidae	Arctiinae	Cybosia
Microsporum canis	GCA_026259285.1	GCF_000151145.1	23487256	23487256	2	9003426	23241642	23116036	51	135853	Fungi	Ascomycota	Pezizomycotina		Eurotiomycetes	Eurotiomycetidae		Onygenales			Arthrodermataceae		Microsporum
Eilema griseolum	GCA_963662185.1	GCA_963662095.1	800205253	800179653	28	8970733	822207934	822207934	319	785577	Metazoa	Arthropoda	Hexapoda		Insecta	Pterygota	Amphiesmenoptera	Lepidoptera	Glossata	Noctuoidea	Erebidae	Arctiinae	Eilema
Hemistola chrysoprasaria	GCA_947063395.1	GCA_947059775.1	438237544	438227544	19	8928695	404997282	404997282	223	521633	Metazoa	Arthropoda	Hexapoda		Insecta	Pterygota	Amphiesmenoptera	Lepidoptera	Glossata	Geometroidea	Geometridae	Geometrinae	Hemistola
Sitona lineatus	GCA_964263205.1	GCA_964263185.1	835399322	835363922	30	8906263	1207714599	1207363599	485	400587	Metazoa	Arthropoda	Hexapoda		Insecta	Pterygota		Coleoptera	Polyphaga	Curculionoidea	Curculionidae	Entiminae	Sitona
Venusia cambrica	GCA_951394065.1	GCA_951394105.1	470440638	470430238	20	8875562	461933552	461933552	612	217632	Metazoa	Arthropoda	Hexapoda		Insecta	Pterygota	Amphiesmenoptera	Lepidoptera	Glossata	Geometroidea	Geometridae	Larentiinae	Venusia
Brachyopa scutellaris	GCA_949775065.1	GCA_949775055.1	587144669	587104469	24	8818246	575942332	575942332	648	223920	Metazoa	Arthropoda	Hexapoda		Insecta	Pterygota		Diptera	Brachycera	Syrphoidea	Syrphidae	Eristalinae	Brachyopa
Luffa aegyptiaca	GCA_017139565.1	GCA_012295205.1	656028354	655651619	25	8800239	689798048	689798048	316	578616	Viridiplantae	Streptophyta	Streptophytina		Magnoliopsida			Cucurbitales			Cucurbitaceae		Luffa
Tetheella fluctuosa	GCA_951216915.1	GCA_951216625.1	369133032	369126032	15	8785854	318685455	318685455	154	633553	Metazoa	Arthropoda	Hexapoda		Insecta	Pterygota	Amphiesmenoptera	Lepidoptera	Glossata	Drepanoidea	Drepanidae	Thyatirinae	Tetheella
Dexiosoma caninum	GCA_963924685.1	GCA_963924705.1	517069627	517049227	19	8716042	462151466	462151466	883	130978	Metazoa	Arthropoda	Hexapoda		Insecta	Pterygota		Diptera	Brachycera	Oestroidea	Tachinidae	Tachininae	Dexiosoma
Gossypioides kirkii	GCA_005610355.1	GCA_002818315.1	538061146	538033546	18	8700000	528714955	528633925	229	616880	Viridiplantae	Streptophyta	Streptophytina		Magnoliopsida			Malvales			Malvaceae	Malvoideae	Gossypioides
Cydia amplana	GCF_948474715.1	GCA_948473095.1	504318984	504304984	20	8695702	448392470	448392470	294	471860	Metazoa	Arthropoda	Hexapoda		Insecta	Pterygota	Amphiesmenoptera	Lepidoptera	Glossata	Tortricoidea	Tortricidae	Olethreutinae	Cydia
Petrophora chlorosata	GCA_951640565.1	GCA_951640575.1	511997224	511978624	21	8688886	467759758	467759758	192	738064	Metazoa	Arthropoda	Hexapoda		Insecta	Pterygota	Amphiesmenoptera	Lepidoptera	Glossata	Geometroidea	Geometridae	Ennominae	Petrophora
Phalera bucephala	GCA_905147815.2	GCA_905147805.2	933132188	933080077	33	8469804	858026449	858026381	387	660869	Metazoa	Arthropoda	Hexapoda		Insecta	Pterygota	Amphiesmenoptera	Lepidoptera	Glossata	Noctuoidea	Notodontidae	Phalerinae	Phalera
Poecile atricapillus	GCF_030490865.1	GCA_011421415.2	1251116877	1250157952	44	8462732	1047807048	1016264366	2616	108423	Metazoa	Chordata	Craniata	Sarcopterygii	Aves			Passeriformes			Paridae		Poecile
Ophonus ardosiacus	GCA_943142095.1	GCA_943138245.1	911900507	911854907	33	8331656	884352981	884352981	416	650894	Metazoa	Arthropoda	Hexapoda		Insecta	Pterygota		Coleoptera	Adephaga	Caraboidea	Carabidae	Harpalinae	Ophonus
Artemisiospiza belli	GCA_021963965.1	GCA_021966175.1	1401802035	1401781989	45	8253817	2257281749	2257280537	4399	107859	Metazoa	Chordata	Craniata	Sarcopterygii	Aves			Passeriformes			Passerellidae		Artemisiospiza
Ammospiza caudacuta	GCA_027887145.1	GCA_027887135.1	1241209685	1238290578	39	8252193	1166743317	1166743317	412	804968	Metazoa	Chordata	Craniata	Sarcopterygii	Aves			Passeriformes			Passerellidae		Ammospiza
Udea olivalis	GCA_947369235.1	GCA_947369245.1	624338531	624319931	28	8228797	598116439	598116439	209	922333	Metazoa	Arthropoda	Hexapoda		Insecta	Pterygota	Amphiesmenoptera	Lepidoptera	Glossata	Pyraloidea	Crambidae	Spilomelinae	Udea
Esperia sulphurella	GCA_947086405.1	GCA_947086455.1	453206733	453192533	21	8224243	421633396	421633396	449	270946	Metazoa	Arthropoda	Hexapoda		Insecta	Pterygota	Amphiesmenoptera	Lepidoptera	Glossata	Gelechioidea	Oecophoridae	Oecophorinae	Esperia
Glyphotaelius pellucidus	GCA_936435175.1	GCA_936435185.1	1037107663	1037062063	36	8185058	1015596730	1015596730	1378	206750	Metazoa	Arthropoda	Hexapoda		Insecta	Pterygota	Amphiesmenoptera	Trichoptera	Integripalpia	Limnephiloidea	Limnephilidae	Limnephilinae	Glyphotaelius
Dysmachus trigonus	GCA_949715965.1	GCA_949720665.1	450295657	450278257	16	8088611	430846281	430846281	258	478410	Metazoa	Arthropoda	Hexapoda		Insecta	Pterygota		Diptera	Brachycera	Asiloidea	Asilidae	Asilinae	Dysmachus
Denticollis linearis	GCA_964205235.1	GCA_964205195.1	1601175470	1601010670	54	8081841	1392351926	1392345926	585	699147	Metazoa	Arthropoda	Hexapoda		Insecta	Pterygota		Coleoptera	Polyphaga	Elateroidea	Elateridae	Denticollinae	Denticollis
Xestia ashworthii	GCA_950022955.1	GCA_950022645.1	726312753	726288553	31	8046000	697282735	697282735	655	307990	Metazoa	Arthropoda	Hexapoda		Insecta	Pterygota	Amphiesmenoptera	Lepidoptera	Glossata	Noctuoidea	Noctuidae	Noctuinae	Xestia
Pogonocherus hispidulus	GCA_963924545.1	GCA_963924615.1	704437829	704400429	28	8036892	630822876	630822876	566	296972	Metazoa	Arthropoda	Hexapoda		Insecta	Pterygota		Coleoptera	Polyphaga	Chrysomeloidea	Cerambycidae	Lamiinae	Pogonocherus
Limnephilus marmoratus	GCA_917880885.1	GCA_917880875.2	1629956307	1629837807	67	8018677	1622313356	1622308356	540	914031	Metazoa	Arthropoda	Hexapoda		Insecta	Pterygota	Amphiesmenoptera	Trichoptera	Integripalpia	Limnephiloidea	Limnephilidae	Limnephilinae	Limnephilus
Hedya pruniana	GCA_964197955.1	GCA_964197975.1	521052055	521037255	22	7873000	545095368	545095168	322	494459	Metazoa	Arthropoda	Hexapoda		Insecta	Pterygota	Amphiesmenoptera	Lepidoptera	Glossata	Tortricoidea	Tortricidae	Olethreutinae	Hedya
Colletotrichum lupini	GCA_023278565.1	GCA_030913515.1	63407421	63407421	4	7871922	58756634	58756634	20	918987	Fungi	Ascomycota	Pezizomycotina		Sordariomycetes	Hypocreomycetidae		Glomerellales			Glomerellaceae		Colletotrichum
Scotopteryx bipunctaria	GCA_949320045.1	GCA_949319305.1	326449338	326443338	16	7806198	302611939	302611939	141	674299	Metazoa	Arthropoda	Hexapoda		Insecta	Pterygota	Amphiesmenoptera	Lepidoptera	Glossata	Geometroidea	Geometridae	Larentiinae	Scotopteryx
Cicadella viridis	GCA_964205205.1	GCA_964205145.1	1425453996	1425384196	58	7802928	1584427334	1583757334	616	684303	Metazoa	Arthropoda	Hexapoda		Insecta	Pterygota		Hemiptera	Auchenorrhyncha	Membracoidea	Cicadellidae	Cicadellinae	Cicadella
Pyrrhosoma nymphula	GCA_963573305.1	GCA_963573295.1	2117226934	2117132909	86	7730046	1885988343	1885988318	928	531178	Metazoa	Arthropoda	Hexapoda		Insecta	Pterygota		Odonata	Zygoptera	Coenagrionoidea	Coenagrionidae		Pyrrhosoma
Pheosia tremula	GCA_905333125.1	GCA_905333115.1	290204870	290184970	15	7703384	295036384	295035884	213	412752	Metazoa	Arthropoda	Hexapoda		Insecta	Pterygota	Amphiesmenoptera	Lepidoptera	Glossata	Noctuoidea	Notodontidae	Notodontinae	Pheosia
Euzophera pinguis	GCA_947363495.1	GCA_947365835.1	464714582	464700182	22	7703320	417364508	417364508	686	173005	Metazoa	Arthropoda	Hexapoda		Insecta	Pterygota	Amphiesmenoptera	Lepidoptera	Glossata	Pyraloidea	Pyralidae	Phycitinae	Euzophera
Othius punctulatus	GCA_951805005.1	GCA_951805015.1	870453908	870414308	37	7685560	867539939	867539739	378	697565	Metazoa	Arthropoda	Hexapoda		Insecta	Pterygota		Coleoptera	Polyphaga	Staphylinoidea	Staphylinidae	Staphylininae	Othius
Hemicrepidius niger	GCA_963082805.1	GCA_963082985.1	377554614	377541014	15	7643588	327910199	327910199	117	734177	Metazoa	Arthropoda	Hexapoda		Insecta	Pterygota		Coleoptera	Polyphaga	Elateroidea	Elateridae	Denticollinae	Hemicrepidius
Cabera pusaria	GCA_954871355.1	GCA_954871345.1	794278471	794254071	31	7639996	800551473	800551473	285	882493	Metazoa	Arthropoda	Hexapoda		Insecta	Pterygota	Amphiesmenoptera	Lepidoptera	Glossata	Geometroidea	Geometridae	Ennominae	Cabera
Pheosia gnoma	GCA_905404115.1	GCA_905404125.1	271333527	271316527	15	7537178	276440668	276440168	296	287592	Metazoa	Arthropoda	Hexapoda		Insecta	Pterygota	Amphiesmenoptera	Lepidoptera	Glossata	Noctuoidea	Notodontidae	Notodontinae	Pheosia
Leistus spinibarbis	GCA_933228885.1	GCA_933228875.1	235115808	235110008	13	7480091	203762999	203762999	166	321871	Metazoa	Arthropoda	Hexapoda		Insecta	Pterygota		Coleoptera	Adephaga	Caraboidea	Carabidae	Nebriinae	Leistus
Leucozona laternaria	GCA_932273885.2	GCA_932273905.1	613542547	613500947	25	7478926	603821037	603821037	287	587281	Metazoa	Arthropoda	Hexapoda		Insecta	Pterygota		Diptera	Brachycera	Syrphoidea	Syrphidae	Syrphinae	Leucozona
Quercus cerris	GCA_963669245.1	GCA_963669275.1	777389709	777316684	33	7461000	732304081	732302200	319	688239	Viridiplantae	Streptophyta	Streptophytina		Magnoliopsida			Fagales			Fagaceae		Quercus
Rhagonycha lutea	GCA_958510855.1	GCA_958510815.1	479837225	479819625	19	7455203	389547903	389547903	390	274740	Metazoa	Arthropoda	Hexapoda		Insecta	Pterygota		Coleoptera	Polyphaga	Elateroidea	Cantharidae	Cantharinae	Rhagonycha
Laterallus jamaicensis coturniculus	GCA_022605575.1	GCA_022605925.1	1391388821	1391356911	44	7445194	1211372722	1211205522	455	781495	Metazoa	Chordata	Craniata	Sarcopterygii	Aves			Gruiformes			Rallidae		Laterallus
Ceratitis capitata	GCA_043005455.1	GCA_905071925.1	699846833	699814033	25	7438597	471266829	471130929	189	616937	Metazoa	Arthropoda	Hexapoda		Insecta	Pterygota		Diptera	Brachycera	Tephritoidea	Tephritidae	Dacinae	Ceratitis
Bombylius discolor	GCA_939192795.1	GCA_939192785.1	279827877	279815077	10	7369845	228578990	228578390	344	185253	Metazoa	Arthropoda	Hexapoda		Insecta	Pterygota		Diptera	Brachycera	Asiloidea	Bombyliidae	Bombyliinae	Bombylius
Hydrotaea diabolus	GCA_963513945.1	GCA_963513965.1	1074155633	1074064833	45	7274068	1052224724	1052224724	403	757904	Metazoa	Arthropoda	Hexapoda		Insecta	Pterygota		Diptera	Brachycera	Muscoidea	Muscidae	Azeliinae	Hydrotaea
Agriphila geniculea	GCA_943789525.1	GCA_943789515.1	781638172	781599772	33	7273996	723572193	723571793	245	922356	Metazoa	Arthropoda	Hexapoda		Insecta	Pterygota	Amphiesmenoptera	Lepidoptera	Glossata	Pyraloidea	Crambidae	Crambinae	Agriphila
Papilio xuthus	GCA_036365505.1	GCF_000836235.2	240658068	240650068	14	7124479	223546057	219295223	462	138779	Metazoa	Arthropoda	Hexapoda		Insecta	Pterygota	Amphiesmenoptera	Lepidoptera	Glossata	Papilionoidea	Papilionidae	Papilioninae	Papilio
Tolmerus cingulatus	GCA_959613345.1	GCA_959613395.1	279967973	279958773	10	7098638	215191503	215191503	179	324252	Metazoa	Arthropoda	Hexapoda		Insecta	Pterygota		Diptera	Brachycera	Asiloidea	Asilidae	Asilinae	Tolmerus
Nemotelus pantherinus	GCA_963978885.1	GCA_963978865.1	804691354	804584154	26	7095600	853748784	853748784	267	729466	Metazoa	Arthropoda	Hexapoda		Insecta	Pterygota		Diptera	Brachycera		Stratiomyidae	Nemotelinae	Nemotelus
Hippoglossus hippoglossus	GCA_009819705.1	GCA_009819745.1	596775069	593361679	23	7020318	676690381	676686913	222	826995	Metazoa	Chordata	Craniata	Actinopterygii	Actinopteri	Neopterygii		Pleuronectiformes	Pleuronectoidei		Pleuronectidae		Hippoglossus
Fusarium kyushuense	GCA_034753255.1	GCA_013184315.1	36957249	36557249	3	7019575	36015118	36014065	43	240014	Fungi	Ascomycota	Pezizomycotina		Sordariomycetes	Hypocreomycetidae		Hypocreales			Nectriaceae		Fusarium
Laothoe populi	GCA_905220505.1	GCA_905220495.1	576387381	576356881	27	6972935	532491273	532490273	212	762647	Metazoa	Arthropoda	Hexapoda		Insecta	Pterygota	Amphiesmenoptera	Lepidoptera	Glossata	Bombycoidea	Sphingidae	Smerinthinae	Laothoe
Podosphaera xanthii	GCA_028751805.1	GCA_014884795.1	152748770	152748770	8	6916385	142114041	142114041	276	162849	Fungi	Ascomycota	Pezizomycotina		Leotiomycetes			Erysiphales			Erysiphaceae		Podosphaera
Anaspis regimbarti	GCA_964204715.1	GCA_964204705.1	457613942	457593142	23	6911245	467926291	467735291	168	765541	Metazoa	Arthropoda	Hexapoda		Insecta	Pterygota		Coleoptera	Polyphaga	Tenebrionoidea	Scraptiidae		Anaspis
Neoitamus cyanurus	GCA_947538895.1	GCA_947538905.1	365493643	365478043	16	6868000	362089545	362089545	162	556223	Metazoa	Arthropoda	Hexapoda		Insecta	Pterygota		Diptera	Brachycera	Asiloidea	Asilidae	Asilinae	Neoitamus
Leptophobia aripa	GCA_951799465.1	GCA_951799455.1	195623806	195619806	13	6841047	193027083	193027083	56	981579	Metazoa	Arthropoda	Hexapoda		Insecta	Pterygota	Amphiesmenoptera	Lepidoptera	Glossata	Papilionoidea	Pieridae	Pierinae	Leptophobia
Cheilosia soror	GCA_949372485.1	GCA_948107765.1	480329122	480308522	22	6837000	448492647	448492647	200	649818	Metazoa	Arthropoda	Hexapoda		Insecta	Pterygota		Diptera	Brachycera	Syrphoidea	Syrphidae	Eristalinae	Cheilosia
Watsonalla cultraria	GCA_964035505.1	GCA_964035515.1	319382117	319370917	20	6829000	324091416	324091416	775	120598	Metazoa	Arthropoda	Hexapoda		Insecta	Pterygota	Amphiesmenoptera	Lepidoptera	Glossata	Drepanoidea	Drepanidae	Drepaninae	Watsonalla
Ophraella communa	GCA_035357415.1	GCA_902651945.1	733127940	732722440	31	6792531	774411302	774411302	925	195463	Metazoa	Arthropoda	Hexapoda		Insecta	Pterygota		Coleoptera	Polyphaga	Chrysomeloidea	Chrysomelidae	Galerucinae	Ophraella
Anaspis maculata	GCA_949128115.1	GCA_949128105.1	757828000	757791400	33	6778000	722940767	722940767	727	270564	Metazoa	Arthropoda	Hexapoda		Insecta	Pterygota		Coleoptera	Polyphaga	Tenebrionoidea	Scraptiidae		Anaspis
Clostera curtula	GCA_905475355.2	GCA_905475325.1	512665902	512633502	25	6772994	461785041	461784041	208	653972	Metazoa	Arthropoda	Hexapoda		Insecta	Pterygota	Amphiesmenoptera	Lepidoptera	Glossata	Noctuoidea	Notodontidae	Pygaerinae	Clostera
Bufotes viridis	GCA_963931945.1	GCA_037900795.1	3879743336	3879460158	169	6729380	3660158783	3656714503	2112	466638	Metazoa	Chordata	Craniata	Sarcopterygii	Amphibia		Batrachia	Anura	Neobatrachia	Hyloidea	Bufonidae		Bufotes
Sialis lutaria	GCA_949319165.1	GCA_949319145.1	461961375	461943175	22	6710782	450235460	450235460	212	565934	Metazoa	Arthropoda	Hexapoda		Insecta	Pterygota	Neuropterida	Megaloptera			Sialidae		Sialis
Notocelia uddmanniana	GCA_905163555.1	GCA_905163575.1	794107225	794049460	36	6700113	787875430	787871709	338	699156	Metazoa	Arthropoda	Hexapoda		Insecta	Pterygota	Amphiesmenoptera	Lepidoptera	Glossata	Tortricoidea	Tortricidae	Olethreutinae	Notocelia
Histoplasma ohiense (nom. inval.)	GCA_017607445.1	GCA_000170615.1	39406053	39406053	3	6680169	41285890	41285890	22	597872	Fungi	Ascomycota	Pezizomycotina		Eurotiomycetes	Eurotiomycetidae		Onygenales			Ajellomycetaceae		Histoplasma
Rhagio lineola	GCA_964211845.1	GCA_964211805.1	1654958868	1654868254	74	6661105	1688989909	1687906709	1039	453853	Metazoa	Arthropoda	Hexapoda		Insecta	Pterygota		Diptera	Brachycera	Tabanoidea	Rhagionidae		Rhagio
Trichoderma virens FT-333	GCA_020647705.1	GCA_000800515.1	41418917	41418917	3	6644895	38630132	38630132	66	173918	Fungi	Ascomycota	Pezizomycotina		Sordariomycetes	Hypocreomycetidae		Hypocreales			Hypocreaceae		Trichoderma
Ditula angustiorana	GCA_963691745.1	GCA_963691855.1	468362281	468345681	24	6611999	387647121	387647036	510	218039	Metazoa	Arthropoda	Hexapoda		Insecta	Pterygota	Amphiesmenoptera	Lepidoptera	Glossata	Tortricoidea	Tortricidae	Tortricinae	Ditula
Protophormia terraenovae	GCA_951394005.1	GCA_951394085.1	783654081	783604681	31	6582222	760523386	760523386	230	979618	Metazoa	Arthropoda	Hexapoda		Insecta	Pterygota		Diptera	Brachycera	Oestroidea	Calliphoridae	Chrysomyinae	Protophormia
Chrysopilus asiliformis	GCA_964034945.1	GCA_964035425.1	429048661	429021061	22	6560707	428222770	428222770	174	726967	Metazoa	Arthropoda	Hexapoda		Insecta	Pterygota		Diptera	Brachycera	Tabanoidea	Rhagionidae		Chrysopilus
Atherix ibis	GCA_958298945.2	GCA_958299005.2	670410102	670374676	28	6552895	626299027	626299027	252	710817	Metazoa	Arthropoda	Hexapoda		Insecta	Pterygota		Diptera	Brachycera	Tabanoidea	Athericidae		Atherix
Acleris cristana	GCA_948252455.1	GCA_948250105.1	562556046	562533846	27	6508426	437273237	437273237	179	771779	Metazoa	Arthropoda	Hexapoda		Insecta	Pterygota	Amphiesmenoptera	Lepidoptera	Glossata	Tortricoidea	Tortricidae	Tortricinae	Acleris
Drymonia ruficornis	GCA_947859195.1	GCA_947859005.1	369594427	369581427	20	6453494	363089501	363089501	319	337636	Metazoa	Arthropoda	Hexapoda		Insecta	Pterygota	Amphiesmenoptera	Lepidoptera	Glossata	Noctuoidea	Notodontidae	Notodontinae	Drymonia
Thera britannica	GCA_939531255.2	GCA_939531245.2	380622102	380603702	20	6403893	352433871	352433871	275	380420	Metazoa	Arthropoda	Hexapoda		Insecta	Pterygota	Amphiesmenoptera	Lepidoptera	Glossata	Geometroidea	Geometridae	Larentiinae	Thera
Philereme vetulata	GCA_918857605.2	GCA_918811585.1	771064230	771016630	43	6322953	664315961	664315961	293	709530	Metazoa	Arthropoda	Hexapoda		Insecta	Pterygota	Amphiesmenoptera	Lepidoptera	Glossata	Geometroidea	Geometridae	Larentiinae	Philereme
Artemisia argyi	GCA_030686995.1	GCA_028659345.1	8003642285	8002329356	389	6252578	4150407504	4150407504	2418	508957	Viridiplantae	Streptophyta	Streptophytina		Magnoliopsida			Asterales			Asteraceae	Asteroideae	Artemisia
Trifolium fragiferum	GCA_954870985.1	GCA_954870555.1	511977185	511936985	27	6203536	422321716	422321716	397	230489	Viridiplantae	Streptophyta	Streptophytina		Magnoliopsida			Fabales			Fabaceae	Papilionoideae	Trifolium
Pavo cristatus	GCA_021513735.1	GCA_005519975.1	1046701547	1043632252	49	6188159	1027510962	1023684802	2360	103131	Metazoa	Chordata	Craniata	Sarcopterygii	Aves		Galloanserae	Galliformes			Phasianidae	Phasianinae	Pavo
Fusarium equiseti	GCA_003313175.1	GCA_004367125.1	40776005	40776005	3	6178397	39962548	39961577	47	237216	Fungi	Ascomycota	Pezizomycotina		Sordariomycetes	Hypocreomycetidae		Hypocreales			Nectriaceae		Fusarium
Penicillium herquei	GCA_039634405.1	GCA_026401425.1	34932529	34932529	3	6172464	40249563	40249563	17	870773	Fungi	Ascomycota	Pezizomycotina		Eurotiomycetes	Eurotiomycetidae		Eurotiales			Aspergillaceae		Penicillium
Epirrita christyi	GCA_951392215.1	GCA_949802565.1	474153346	474133346	28	6127092	429243604	429243604	147	904199	Metazoa	Arthropoda	Hexapoda		Insecta	Pterygota	Amphiesmenoptera	Lepidoptera	Glossata	Geometroidea	Geometridae	Larentiinae	Epirrita
Hirundo rustica rustica	GCA_003692655.1	GCA_013399815.1	1213743879	1173760729	52	6124600	1043753555	1038974845	2361	119850	Metazoa	Chordata	Craniata	Sarcopterygii	Aves			Passeriformes		Sylvioidea	Hirundinidae		Hirundo
Protonemura montana	GCA_947568835.1	GCA_947568915.1	258525094	258514694	13	6106071	244365915	244365915	163	412040	Metazoa	Arthropoda	Hexapoda		Insecta	Pterygota		Plecoptera		Nemouroidea	Nemouridae	Nemourinae	Protonemura
Polyommatus iphigenia	GCA_963422495.1	GCA_963422455.1	551781275	551753475	29	6101433	534753017	534753017	351	453136	Metazoa	Arthropoda	Hexapoda		Insecta	Pterygota	Amphiesmenoptera	Lepidoptera	Glossata	Papilionoidea	Lycaenidae	Polyommatinae	Polyommatus
Leuciscus idus	GCA_021554675.1	GCA_021554715.1	1104030153	1103880451	49	6028738	940923713	940922993	384	664766	Metazoa	Chordata	Craniata	Actinopterygii	Actinopteri	Neopterygii	Cypriniphysae	Cypriniformes	Cyprinoidei		Leuciscidae	Leuciscinae	Leuciscus
Tenthredo livida	GCA_963992785.1	GCA_963992795.1	348392907	348374707	16	6013175	326960434	326960434	172	485055	Metazoa	Arthropoda	Hexapoda		Insecta	Pterygota		Hymenoptera		Tenthredinoidea	Tenthredinidae	Tenthredininae	Tenthredo
Colletotrichum tofieldiae	GCA_022836555.1	GCA_001625265.1	54252643	54252643	5	6011218	52836184	52835646	73	209340	Fungi	Ascomycota	Pezizomycotina		Sordariomycetes	Hypocreomycetidae		Glomerellales			Glomerellaceae		Colletotrichum
Harpalus rubripes	GCA_963082715.1	GCA_963083015.1	1253227451	1253128451	59	5994626	1154553996	1154547196	538	592307	Metazoa	Arthropoda	Hexapoda		Insecta	Pterygota		Coleoptera	Adephaga	Caraboidea	Carabidae	Harpalinae	Harpalus
Melolontha melolontha	GCA_935421215.2	GCA_935421255.1	1656866012	1656764412	82	5929690	1504820289	1504820289	563	787599	Metazoa	Arthropoda	Hexapoda		Insecta	Pterygota		Coleoptera	Polyphaga	Scarabaeoidea	Scarabaeidae	Melolonthinae	Melolontha
Colletotrichum camelliae	GCA_018853505.1	GCA_011947485.2	67471331	67471331	5	5851421	57798682	57797298	112	162123	Fungi	Ascomycota	Pezizomycotina		Sordariomycetes	Hypocreomycetidae		Glomerellales			Glomerellaceae		Colletotrichum
Pediacus dermestoides	GCA_963942485.1	GCA_963942455.1	235015170	234999370	13	5783852	212653589	212653589	391	146810	Metazoa	Arthropoda	Hexapoda		Insecta	Pterygota		Coleoptera	Polyphaga	Cucujoidea	Cucujidae		Pediacus
Cordyceps militaris	GCA_008080495.1	GCA_000225605.1	33618380	33618380	3	5778387	32268578	32212078	90	108187	Fungi	Ascomycota	Pezizomycotina		Sordariomycetes	Hypocreomycetidae		Hypocreales			Cordycipitaceae		Cordyceps
Villa cingulata	GCA_951394055.1	GCA_951394075.1	412588003	412566986	21	5759920	326338741	326338741	136	661517	Metazoa	Arthropoda	Hexapoda		Insecta	Pterygota		Diptera	Brachycera	Asiloidea	Bombyliidae	Anthracinae	Villa
Diaporthe australafricana	GCA_039880735.1	GCA_042257625.1	53509076	53509076	4	5751947	50801140	50799300	71	222272	Fungi	Ascomycota	Pezizomycotina		Sordariomycetes	Sordariomycetidae		Diaporthales			Diaporthaceae		Diaporthe
Malachius bipustulatus	GCA_910589415.1	GCA_910589365.1	544240569	544180869	25	5740145	542319742	542317242	162	945557	Metazoa	Arthropoda	Hexapoda		Insecta	Pterygota		Coleoptera	Polyphaga	Cleroidea	Melyridae	Malachiinae	Malachius
Anser indicus	GCA_025583725.1	GCA_006229135.1	1129455536	1129361036	55	5739385	1143091872	1114489862	2510	120377	Metazoa	Chordata	Craniata	Sarcopterygii	Aves		Galloanserae	Anseriformes			Anatidae	Anserinae	Anser
Nomada fucata	GCA_948146005.1	GCA_948145985.1	264062708	264046308	14	5664464	211363695	211363695	60	896685	Metazoa	Arthropoda	Hexapoda		Insecta	Pterygota		Hymenoptera	Apocrita	Apoidea	Apidae	Nomadinae	Nomada
Trichoderma atroviride	GCA_020647795.1	GCA_002916895.1	37300646	37300646	3	5658044	35898248	35898248	95	100133	Fungi	Ascomycota	Pezizomycotina		Sordariomycetes	Hypocreomycetidae		Hypocreales			Hypocreaceae		Trichoderma
Brassica juncea	GCA_015484525.1	GCA_001687265.1	884897500	855778282	40	5627203	954861368	760587379	1105	180095	Viridiplantae	Streptophyta	Streptophytina		Magnoliopsida			Brassicales			Brassicaceae		Brassica
Aspergillus melleus	GCF_016097325.1	GCA_030674015.1	38850827	38850827	3	5594283	35549718	35547225	51	238173	Fungi	Ascomycota	Pezizomycotina		Eurotiomycetes	Eurotiomycetidae		Eurotiales			Aspergillaceae		Aspergillus
Merodon equestris	GCA_958301585.1	GCA_958450385.1	872972800	872934600	41	5555269	725253170	725253170	211	963000	Metazoa	Arthropoda	Hexapoda		Insecta	Pterygota		Diptera	Brachycera	Syrphoidea	Syrphidae	Eristalinae	Merodon
Trichoderma koningiopsis	GCA_022985005.1	GCA_002246955.1	36531570	36531570	3	5555030	36576571	36524984	74	148345	Fungi	Ascomycota	Pezizomycotina		Sordariomycetes	Hypocreomycetidae		Hypocreales			Hypocreaceae		Trichoderma
Tuberolachnus salignus	GCA_956483605.1	GCA_956483625.1	456750849	456717649	24	5549255	391336950	391336950	452	261087	Metazoa	Arthropoda	Hexapoda		Insecta	Pterygota		Hemiptera	Sternorrhyncha	Aphidoidea	Aphididae	Lachninae	Tuberolachnus
Chloromyia formosa	GCA_964017055.1	GCA_964017035.1	790811816	790759461	45	5533357	879553080	879553063	1289	181462	Metazoa	Arthropoda	Hexapoda		Insecta	Pterygota		Diptera	Brachycera		Stratiomyidae	Sarginae	Chloromyia
Eudonia lacustrata	GCA_947562085.1	GCA_947562065.1	699495293	699460493	38	5522000	686754125	686754125	395	512077	Metazoa	Arthropoda	Hexapoda		Insecta	Pterygota	Amphiesmenoptera	Lepidoptera	Glossata	Pyraloidea	Crambidae	Scopariinae	Eudonia
Nematopogon swammerdamellus	GCA_946902875.1	GCA_946902865.1	699503999	699460599	40	5510598	660835487	660835487	384	501630	Metazoa	Arthropoda	Hexapoda		Insecta	Pterygota	Amphiesmenoptera	Lepidoptera	Glossata	Incurvarioidea	Adelidae		Nematopogon
Aspergillus pseudotamarii	GCA_030324235.1	GCA_009193445.1	39429307	39429307	3	5497647	38243929	38221759	46	260127	Fungi	Ascomycota	Pezizomycotina		Eurotiomycetes	Eurotiomycetidae		Eurotiales			Aspergillaceae		Aspergillus
Diaporthe citri	GCF_014595645.1	GCA_014872985.1	63685968	63685968	5	5472022	53972068	53972068	76	243035	Fungi	Ascomycota	Pezizomycotina		Sordariomycetes	Sordariomycetidae		Diaporthales			Diaporthaceae		Diaporthe
Eupithecia exiguata	GCA_947086465.1	GCA_947086475.1	372871325	372854325	25	5437668	368896915	368896915	250	441991	Metazoa	Arthropoda	Hexapoda		Insecta	Pterygota	Amphiesmenoptera	Lepidoptera	Glossata	Geometroidea	Geometridae	Larentiinae	Eupithecia
Fusarium flagelliforme	GCF_020744385.1	GCA_003012295.1	40328194	40328194	3	5434111	39607924	39606639	105	112688	Fungi	Ascomycota	Pezizomycotina		Sordariomycetes	Hypocreomycetidae		Hypocreales			Nectriaceae		Fusarium
Dichetophora obliterata	GCA_963920525.1	GCA_963920515.1	1312793690	1312668290	64	5385265	1378798712	1378798712	671	578320	Metazoa	Arthropoda	Hexapoda		Insecta	Pterygota		Diptera	Brachycera	Sciomyzoidea	Sciomyzidae		Dichetophora
Tolypocladium inflatum	GCA_003945565.1	GCA_004195255.1	31717789	31717789	3	5285281	31759688	31759688	40	238462	Fungi	Ascomycota	Pezizomycotina		Sordariomycetes	Hypocreomycetidae		Hypocreales			Ophiocordycipitaceae		Tolypocladium
Diaporthe eres	GCA_022225955.2	GCA_040285485.1	59716336	59716336	4	5284870	60339056	60335583	172	101267	Fungi	Ascomycota	Pezizomycotina		Sordariomycetes	Sordariomycetidae		Diaporthales			Diaporthaceae		Diaporthe
Eristalinus aeneus	GCA_955652365.1	GCA_955652355.1	495373098	495323098	29	5283291	471376226	471376226	163	890712	Metazoa	Arthropoda	Hexapoda		Insecta	Pterygota		Diptera	Brachycera	Syrphoidea	Syrphidae	Eristalinae	Eristalinus
Agrilus cyanescens	GCA_947389935.1	GCA_947389945.1	292338215	292319215	19	5283000	260942280	260942280	137	540517	Metazoa	Arthropoda	Hexapoda		Insecta	Pterygota		Coleoptera	Polyphaga	Buprestoidea	Buprestidae	Agrilinae	Agrilus
Tricholoma hemisulphureum	GCA_964034925.1	GCA_964034965.1	128910457	128900157	10	5205231	132262808	132262808	98	320106	Fungi	Basidiomycota	Agaricomycotina		Agaricomycetes	Agaricomycetidae		Agaricales	Tricholomatineae		Tricholomataceae		Tricholoma
Nemoura dubitans	GCA_921293005.1	GCA_921293025.1	321001405	320953405	19	5169658	295227936	295227936	648	130224	Metazoa	Arthropoda	Hexapoda		Insecta	Pterygota		Plecoptera		Nemouroidea	Nemouridae	Nemourinae	Nemoura
Andrographis paniculata	GCF_009805555.1	GCA_004354405.1	284308021	284308021	22	5149272	269408435	269306335	208	388864	Viridiplantae	Streptophyta	Streptophytina		Magnoliopsida			Lamiales			Acanthaceae	Acanthoideae	Andrographis
Hypomontagnella monticulosa	GCA_902825475.1	GCA_022385585.1	42321440	42321440	4	5056634	42439719	42439198	19	668534	Fungi	Ascomycota	Pezizomycotina		Sordariomycetes	Xylariomycetidae		Xylariales			Hypoxylaceae		Hypomontagnella
Fusarium sporotrichioides	GCA_019054615.1	GCA_003012315.1	37848467	37848349	4	5043192	37429079	37428616	53	218061	Fungi	Ascomycota	Pezizomycotina		Sordariomycetes	Hypocreomycetidae		Hypocreales			Nectriaceae		Fusarium
Apotomis capreana	GCA_947623375.1	GCA_947623195.1	743215662	743176662	42	5041000	724988591	724987991	234	971924	Metazoa	Arthropoda	Hexapoda		Insecta	Pterygota	Amphiesmenoptera	Lepidoptera	Glossata	Tortricoidea	Tortricidae	Olethreutinae	Apotomis
Polydrusus tereticollis	GCA_963920685.1	GCA_963576715.1	1396111627	1395999227	84	4992693	1175321942	1175320942	2162	152709	Metazoa	Arthropoda	Hexapoda		Insecta	Pterygota		Coleoptera	Polyphaga	Curculionoidea	Curculionidae	Entiminae	Polydrusus
Argyra leucocephala	GCA_963942445.1	GCA_963942515.1	917377706	917315506	61	4990337	993709861	993709861	326	793802	Metazoa	Arthropoda	Hexapoda		Insecta	Pterygota		Diptera	Brachycera	Empidoidea	Dolichopodidae	Diaphorinae	Argyra
Panorpa germanica	GCA_963678705.1	GCA_963678655.1	464211857	464175257	27	4982906	424618346	424618346	221	527071	Metazoa	Arthropoda	Hexapoda		Insecta	Pterygota		Mecoptera			Panorpidae		Panorpa
Fusarium avenaceum	GCA_025948275.1	GCA_013753855.1	42041114	42041114	4	4957983	41716031	41715471	95	126054	Fungi	Ascomycota	Pezizomycotina		Sordariomycetes	Hypocreomycetidae		Hypocreales			Nectriaceae		Fusarium
Neurospora intermedia	GCA_037102815.1	GCA_034768245.1	41713438	41713438	4	4954520	38544170	38543306	102	112622	Fungi	Ascomycota	Pezizomycotina		Sordariomycetes	Sordariomycetidae		Sordariales			Sordariaceae		Neurospora
Cyclopterus lumpus	GCA_009769545.1	GCA_963457675.1	572885595	562703391	35	4950682	570055135	570055135	568	269587	Metazoa	Chordata	Craniata	Actinopterygii	Actinopteri	Neopterygii		Perciformes	Cottioidei		Cyclopteridae	Cyclopterinae	Cyclopterus
Epistrophe grossulariae	GCA_929447395.1	GCA_929447575.1	556592610	556480710	35	4913865	550347648	550347448	175	947511	Metazoa	Arthropoda	Hexapoda		Insecta	Pterygota		Diptera	Brachycera	Syrphoidea	Syrphidae	Syrphinae	Epistrophe
Clivina fossor	GCA_963966155.1	GCA_963966135.1	612599023	612558823	36	4843297	576524739	576524539	165	914385	Metazoa	Arthropoda	Hexapoda		Insecta	Pterygota		Coleoptera	Adephaga	Caraboidea	Carabidae	Scaritinae	Clivina
Metarhizium robertsii	GCA_037177735.1	GCF_000187425.2	43163266	43163266	3	4812484	41656800	38960102	41	270873	Fungi	Ascomycota	Pezizomycotina		Sordariomycetes	Hypocreomycetidae		Hypocreales			Clavicipitaceae		Metarhizium
Pilophorus perplexus	GCA_955831195.1	GCA_955876675.1	481318845	481286245	33	4796917	474613929	474613329	330	405252	Metazoa	Arthropoda	Hexapoda		Insecta	Pterygota		Hemiptera	Heteroptera	Cimicoidea	Miridae	Phylinae	Pilophorus
Aphodius sticticus	GCA_963966075.1	GCA_963966085.1	628426238	628369638	37	4795419	646341453	646341253	484	387746	Metazoa	Arthropoda	Hexapoda		Insecta	Pterygota		Coleoptera	Polyphaga	Scarabaeoidea	Scarabaeidae	Aphodiinae	Aphodius
Tetragnatha montana	GCA_963680715.1	GCA_963680735.1	784686690	784636490	50	4743939	778386151	778385951	233	992879	Metazoa	Arthropoda	Chelicerata		Arachnida			Araneae	Araneomorphae	Araneoidea	Tetragnathidae		Tetragnatha
Aelia acuminata	GCA_911387785.2	GCA_911387705.1	1169983176	1169735176	65	4690255	948989416	948986416	320	901678	Metazoa	Arthropoda	Hexapoda		Insecta	Pterygota		Hemiptera	Heteroptera	Pentatomoidea	Pentatomidae	Pentatominae	Aelia
Aspergillus nidulans	GCA_041684325.1	GCA_041684355.1	31161118	31161099	3	4655154	32916300	32911140	68	135275	Fungi	Ascomycota	Pezizomycotina		Eurotiomycetes	Eurotiomycetidae		Eurotiales			Aspergillaceae		Aspergillus
Melanostoma mellinum	GCA_914767635.1	GCA_914767615.2	731024304	730898373	49	4649678	698392656	698390725	218	916944	Metazoa	Arthropoda	Hexapoda		Insecta	Pterygota		Diptera	Brachycera	Syrphoidea	Syrphidae	Syrphinae	Melanostoma
Pseudorasbora parva	GCA_024679245.1	GCA_024679315.1	1228852188	1228749628	74	4648668	999233205	999233205	609	471624	Metazoa	Chordata	Craniata	Actinopterygii	Actinopteri	Neopterygii	Cypriniphysae	Cypriniformes	Cyprinoidei		Gobionidae	Sarcocheilichthyinae	Pseudorasbora
Thamnophis elegans	GCA_009769535.1	GCA_009769695.1	1672190305	1634004602	83	4620601	1814330211	1813000051	822	432811	Metazoa	Chordata	Craniata	Sarcopterygii	Lepidosauria			Squamata		Colubroidea	Colubridae	Natricinae	Thamnophis
Megachile leachella	GCA_963576845.1	GCA_963576825.1	572960844	572932644	35	4596250	384296283	384296283	138	681463	Metazoa	Arthropoda	Hexapoda		Insecta	Pterygota		Hymenoptera	Apocrita	Apoidea	Megachilidae	Megachilinae	Megachile
Phoxinus phoxinus	GCA_037504845.1	GCA_949152275.1	929446345	929357985	60	4586804	925610136	925608536	747	360429	Metazoa	Chordata	Craniata	Actinopterygii	Actinopteri	Neopterygii	Cypriniphysae	Cypriniformes	Cyprinoidei		Leuciscidae	Phoxininae	Phoxinus
Silurus aristotelis	GCA_946808225.1	GCA_946807865.1	800101988	799942988	49	4577990	713076206	713076206	952	174842	Metazoa	Chordata	Craniata	Actinopterygii	Actinopteri	Neopterygii	Characiphysae	Siluriformes	Siluroidei		Siluridae		Silurus
Pollenia labialis	GCA_949318255.1	GCA_949318245.1	907951187	907885787	53	4568754	887171229	887171229	256	993394	Metazoa	Arthropoda	Hexapoda		Insecta	Pterygota		Diptera	Brachycera	Oestroidea	Polleniidae		Pollenia
Ocypus olens	GCA_910593695.2	GCA_910593855.1	1083850194	1083704894	70	4567902	1026201292	1026201292	1058	273013	Metazoa	Arthropoda	Hexapoda		Insecta	Pterygota		Coleoptera	Polyphaga	Staphylinoidea	Staphylinidae	Staphylininae	Ocypus
Agelastica alni	GCA_950111635.2	GCA_950106765.2	692269472	692220472	44	4545743	589987317	589987317	496	355703	Metazoa	Arthropoda	Hexapoda		Insecta	Pterygota		Coleoptera	Polyphaga	Chrysomeloidea	Chrysomelidae	Galerucinae	Agelastica
Fusarium solani-melongenae	GCA_023101225.1	GCA_027886225.1	49477711	49477711	5	4496268	56240942	56213701	56	271607	Fungi	Ascomycota	Pezizomycotina		Sordariomycetes	Hypocreomycetidae		Hypocreales			Nectriaceae		Fusarium
Megamerina dolium	GCA_963854835.1	GCA_963855515.1	500511240	500480040	34	4493370	524743969	524743969	137	974279	Metazoa	Arthropoda	Hexapoda		Insecta	Pterygota		Diptera	Brachycera	Diopsoidea	Megamerinidae		Megamerina
Tipula unca	GCA_951394425.1	GCA_951394375.1	692206499	692139499	46	4468842	705570003	705570003	511	396080	Metazoa	Arthropoda	Hexapoda		Insecta	Pterygota		Diptera	Nematocera	Tipuloidea	Tipulidae	Tipulinae	Tipula
Aphidecta obliterata	GCA_963966015.1	GCA_963965955.1	349557290	349528690	25	4463513	292902842	292902842	169	530418	Metazoa	Arthropoda	Hexapoda		Insecta	Pterygota		Coleoptera	Polyphaga	Coccinelloidea	Coccinellidae	Coccinellinae	Aphidecta
Agrypnus murinus	GCA_929113105.1	GCA_929114945.1	1578505632	1578340632	104	4463000	1216220439	1216220422	811	448824	Metazoa	Arthropoda	Hexapoda		Insecta	Pterygota		Coleoptera	Polyphaga	Elateroidea	Elateridae	Agrypninae	Agrypnus
Rhamphochromis sp. 'chilingali'	GCA_964273455.1	GCA_964273505.1	901598841	901598841	64	4435559	764546163	764546163	595	370219	Metazoa	Chordata	Craniata	Actinopterygii	Actinopteri	Neopterygii	Cichlomorphae	Cichliformes			Cichlidae	Pseudocrenilabrinae	Rhamphochromis
Aspergillus puulaauensis	GCF_016861865.1	GCA_026319425.1	34318862	34318862	4	4388637	34666783	34665691	51	218473	Fungi	Ascomycota	Pezizomycotina		Eurotiomycetes	Eurotiomycetidae		Eurotiales			Aspergillaceae		Aspergillus
Noctua fimbriata	GCA_905163415.1	GCA_905163425.1	573940004	573882073	38	4379755	530592961	530592961	205	753227	Metazoa	Arthropoda	Hexapoda		Insecta	Pterygota	Amphiesmenoptera	Lepidoptera	Glossata	Noctuoidea	Noctuidae	Noctuinae	Noctua
Crepidodera aurea	GCA_949320105.2	GCA_949319345.2	508956902	508908102	35	4358255	502704185	502703985	487	265917	Metazoa	Arthropoda	Hexapoda		Insecta	Pterygota		Coleoptera	Polyphaga	Chrysomeloidea	Chrysomelidae	Galerucinae	Crepidodera
Leucophora obtusa	GCA_949987735.1	GCA_949987745.1	1289838286	1289715886	81	4345626	1213688036	1213688036	733	462716	Metazoa	Arthropoda	Hexapoda		Insecta	Pterygota		Diptera	Brachycera	Muscoidea	Anthomyiidae	Anthomyiinae	Leucophora
Clonostachys chloroleuca	GCA_037952775.1	GCA_902074915.1	59379606	59377430	6	4330301	61358807	61346408	49	359381	Fungi	Ascomycota	Pezizomycotina		Sordariomycetes	Hypocreomycetidae		Hypocreales			Bionectriaceae		Clonostachys
Empis livida	GCA_963932195.1	GCA_963932305.1	291246278	291169278	15	4318076	272955518	272955518	74	898447	Metazoa	Arthropoda	Hexapoda		Insecta	Pterygota		Diptera	Brachycera	Empidoidea	Empididae	Empidinae	Empis
Pleurotus ostreatus	GCA_947034855.1	GCA_001956935.2	40554023	40553823	4	4316464	35093820	34415862	55	161984	Fungi	Basidiomycota	Agaricomycotina		Agaricomycetes	Agaricomycetidae		Agaricales	Pleurotineae		Pleurotaceae		Pleurotus
Zele albiditarsus	GCA_958496275.1	GCA_958496305.1	137676224	137668424	12	4301049	127601912	127601912	62	509272	Metazoa	Arthropoda	Hexapoda		Insecta	Pterygota		Hymenoptera	Apocrita	Ichneumonoidea	Braconidae	Zeleinae	Zele
Rutpela maculata	GCA_936432065.2	GCA_936443135.2	2021562588	2021386588	143	4272090	1684635084	1684635084	1869	247200	Metazoa	Arthropoda	Hexapoda		Insecta	Pterygota		Coleoptera	Polyphaga	Chrysomeloidea	Cerambycidae	Lepturinae	Rutpela
Carabus problematicus	GCA_963422195.1	GCA_963422185.1	253953210	253936210	22	4259000	241249158	241248758	157	403213	Metazoa	Arthropoda	Hexapoda		Insecta	Pterygota		Coleoptera	Adephaga	Caraboidea	Carabidae	Carabinae	Carabus
Eledona agricola	GCA_964023215.1	GCA_964023225.1	363595314	363568714	28	4218407	694272616	694272216	491	268094	Metazoa	Arthropoda	Hexapoda		Insecta	Pterygota		Coleoptera	Polyphaga	Tenebrionoidea	Tenebrionidae	Tenebrioninae	Eledona
Lordithon lunulatus	GCA_963942505.1	GCA_963942465.1	674366605	674325805	39	4216376	606285830	606285830	349	495246	Metazoa	Arthropoda	Hexapoda		Insecta	Pterygota		Coleoptera	Polyphaga	Staphylinoidea	Staphylinidae	Tachyporinae	Lordithon
Larus michahellis	GCA_964199755.1	GCA_964199725.1	1405564706	1405464706	98	4216312	1288358057	1288358057	387	943881	Metazoa	Chordata	Craniata	Sarcopterygii	Aves			Charadriiformes			Laridae		Larus
Sarocladium strictum	GCA_030435815.1	GCA_900290465.1	32378563	32378563	3	4214981	33842462	33778139	45	233995	Fungi	Ascomycota	Pezizomycotina		Sordariomycetes	Hypocreomycetidae		Hypocreales			Sarocladiaceae		Sarocladium
Cercospora kikuchii	GCA_019650295.1	GCA_005356855.1	34440063	34440063	4	4190438	33223116	33223009	29	364948	Fungi	Ascomycota	Pezizomycotina		Dothideomycetes	Dothideomycetidae		Mycosphaerellales			Mycosphaerellaceae		Cercospora
Annulohypoxylon stygium	GCA_040126005.1	GCA_036872565.1	38763155	38763155	5	4183141	37219317	37219287	48	274052	Fungi	Ascomycota	Pezizomycotina		Sordariomycetes	Xylariomycetidae		Xylariales			Hypoxylaceae		Annulohypoxylon
Aspergillus lentulus	GCA_001445615.2	GCA_012656455.1	30774200	30774200	4	4166724	30687957	30687807	72	132616	Fungi	Ascomycota	Pezizomycotina		Eurotiomycetes	Eurotiomycetidae		Eurotiales			Aspergillaceae		Aspergillus
Diplocarpon coronariae	GCA_964058965.1	GCA_964059205.1	51493264	51493264	6	4155471	50384226	50384226	42	313640	Fungi	Ascomycota	Pezizomycotina		Leotiomycetes			Helotiales			Drepanopezizaceae		Diplocarpon
Aspergillus spinulosporus	GCA_041684855.1	GCA_003574815.1	31350936	31350936	4	4101522	33169175	33107108	29	312007	Fungi	Ascomycota	Pezizomycotina		Eurotiomycetes	Eurotiomycetidae		Eurotiales			Aspergillaceae		Aspergillus
Chrysolina americana	GCA_958502065.1	GCA_958501925.1	980572297	980490297	68	4093593	866370600	866370600	403	568128	Metazoa	Arthropoda	Hexapoda		Insecta	Pterygota		Coleoptera	Polyphaga	Chrysomeloidea	Chrysomelidae	Chrysomelinae	Chrysolina
Agonopterix alstromeriana	GCA_963924505.1	GCA_963924585.1	491160810	491118210	40	4087000	508724917	508724717	199	763755	Metazoa	Arthropoda	Hexapoda		Insecta	Pterygota	Amphiesmenoptera	Lepidoptera	Glossata	Gelechioidea	Depressariidae	Depressariinae	Agonopterix
Ichneumon xanthorius	GCA_917499995.1	GCA_917498535.1	314972371	314883771	17	4079616	275391298	275391298	368	213492	Metazoa	Arthropoda	Hexapoda		Insecta	Pterygota		Hymenoptera	Apocrita	Ichneumonoidea	Ichneumonidae	Ichneumoninae	Ichneumon
Cistogaster globosa	GCA_937654795.1	GCA_937654215.1	837758165	837691165	57	4072864	1069055037	1069055037	391	551397	Metazoa	Arthropoda	Hexapoda		Insecta	Pterygota		Diptera	Brachycera	Oestroidea	Tachinidae	Phasiinae	Cistogaster
Netelia fuscicornis	GCA_946811545.1	GCA_946815625.1	324740661	324707661	20	4036708	291383333	291383333	75	854521	Metazoa	Arthropoda	Hexapoda		Insecta	Pterygota		Hymenoptera	Apocrita	Ichneumonoidea	Ichneumonidae	Tryphoninae	Netelia
Fusarium solani	GCA_040436825.1	GCA_027574645.1	66572044	66572044	7	4034357	53839771	53835234	80	186648	Fungi	Ascomycota	Pezizomycotina		Sordariomycetes	Hypocreomycetidae		Hypocreales			Nectriaceae		Fusarium
Microplitis mediator	GCF_029852145.1	GCA_021733165.1	269288274	269276574	19	4030746	214883576	214612442	66	792470	Metazoa	Arthropoda	Hexapoda		Insecta	Pterygota		Hymenoptera	Apocrita	Ichneumonoidea	Braconidae	Microgastrinae	Microplitis
Microdon myrmicae	GCA_963931805.1	GCA_963931795.1	1366175401	1366059601	105	4014998	1185456999	1185456999	613	554825	Metazoa	Arthropoda	Hexapoda		Insecta	Pterygota		Diptera	Brachycera	Syrphoidea	Syrphidae	Microdontinae	Microdon
Coleophora flavipennella	GCA_947284805.1	GCA_947285645.1	989256818	989170618	81	4005000	916556629	916556629	557	488419	Metazoa	Arthropoda	Hexapoda		Insecta	Pterygota	Amphiesmenoptera	Lepidoptera	Glossata	Gelechioidea	Coleophoridae		Coleophora
Penicillium brefeldianum	GCA_040333145.1	GCA_040333375.1	33894595	33894595	4	3974671	32595709	32594883	32	329369	Fungi	Ascomycota	Pezizomycotina		Eurotiomycetes	Eurotiomycetidae		Eurotiales			Aspergillaceae		Penicillium
Philophylla caesio	GCA_963971545.1	GCA_963971555.1	777426834	777337834	58	3970328	690067236	690067236	367	491453	Metazoa	Arthropoda	Hexapoda		Insecta	Pterygota		Diptera	Brachycera	Tephritoidea	Tephritidae	Trypetinae	Philophylla
Penicillium simplicissimum	GCA_024706585.1	GCA_027569445.1	38963051	38963051	4	3969503	35492966	35492966	44	252656	Fungi	Ascomycota	Pezizomycotina		Eurotiomycetes	Eurotiomycetidae		Eurotiales			Aspergillaceae		Penicillium
Truncatella angustata	GCF_020726525.1	GCA_021193595.1	47102642	47102642	4	3952510	44938718	44938718	135	102256	Fungi	Ascomycota	Pezizomycotina		Sordariomycetes	Xylariomycetidae		Xylariales			Sporocadaceae		Truncatella
Tetanocera ferruginea	GCA_958299015.1	GCA_958298955.1	790366674	790279474	55	3935007	791127278	791127278	419	522004	Metazoa	Arthropoda	Hexapoda		Insecta	Pterygota		Diptera	Brachycera	Sciomyzoidea	Sciomyzidae		Tetanocera
Harpocera thoracica	GCA_964273525.1	GCA_964273425.1	998730269	998645469	72	3928050	1013841358	1012883525	929	299525	Metazoa	Arthropoda	Hexapoda		Insecta	Pterygota		Hemiptera	Heteroptera	Cimicoidea	Miridae	Phylinae	Harpocera
Stenurella melanura	GCA_963583905.1	GCA_963584005.1	1616892143	1616768543	115	3913043	1531132542	1531125542	646	686301	Metazoa	Arthropoda	Hexapoda		Insecta	Pterygota		Coleoptera	Polyphaga	Chrysomeloidea	Cerambycidae	Lepturinae	Stenurella
Monodelphis domestica	GCF_027887165.1	GCA_000002295.1	3586166573	3554259256	244	3910714	3600487649	3501643220	9459	107990	Metazoa	Chordata	Craniata	Sarcopterygii	Mammalia			Didelphimorphia			Didelphidae	Didelphinae	Monodelphis
Melanophora roralis	GCA_963583895.1	GCA_963583875.1	565116889	565049689	42	3908477	459484594	459483594	195	676418	Metazoa	Arthropoda	Hexapoda		Insecta	Pterygota		Diptera	Brachycera	Oestroidea	Rhinophoridae		Melanophora
Xylaria hypoxylon	GCA_902806585.1	GCA_004768795.1	54341593	54341593	6	3886849	42840630	42840610	102	122761	Fungi	Ascomycota	Pezizomycotina		Sordariomycetes	Xylariomycetidae		Xylariales			Xylariaceae		Xylaria
Tenthredo amoena	GCA_963966615.1	GCA_963966555.1	199844038	199824406	16	3886311	173349023	173348991	477	104288	Metazoa	Arthropoda	Hexapoda		Insecta	Pterygota		Hymenoptera		Tenthredinoidea	Tenthredinidae	Tenthredininae	Tenthredo
Tachina lurida	GCA_944452675.1	GCA_944452685.1	899158429	899057829	69	3838872	857411611	857411611	482	502210	Metazoa	Arthropoda	Hexapoda		Insecta	Pterygota		Diptera	Brachycera	Oestroidea	Tachinidae	Tachininae	Tachina
Gerris lacustris	GCA_951217055.1	GCA_951217045.1	937526974	937424774	68	3828687	869569280	869568480	493	511894	Metazoa	Arthropoda	Hexapoda		Insecta	Pterygota		Hemiptera	Heteroptera	Gerroidea	Gerridae	Gerrinae	Gerris
Penicillium antarcticum	GCF_028974205.1	GCA_002072345.1	30836278	30836278	3	3813293	31454985	31428608	32	288899	Fungi	Ascomycota	Pezizomycotina		Eurotiomycetes	Eurotiomycetidae		Eurotiales			Aspergillaceae		Penicillium
Streptopelia turtur	GCA_901699155.2	GCA_901699165.2	1178816852	1174936303	87	3790373	1035330184	1035330184	369	776317	Metazoa	Chordata	Craniata	Sarcopterygii	Aves			Columbiformes			Columbidae		Streptopelia
Hirschfeldia incana	GCA_026261945.1	GCA_036872815.1	398498366	398444766	28	3781606	387783908	387783908	899	131482	Viridiplantae	Streptophyta	Streptophytina		Magnoliopsida			Brassicales			Brassicaceae		Hirschfeldia
Arthrobotrys musiformis	GCA_036971715.1	GCA_036971485.1	42091834	42091834	5	3752544	40779919	40705705	36	356807	Fungi	Ascomycota	Pezizomycotina		Orbiliomycetes			Orbiliales			Orbiliaceae		Arthrobotrys
Notolabrus celidotus	GCF_009762535.1	GCA_009762545.1	846744125	832475649	64	3748462	770553912	770553912	370	572529	Metazoa	Chordata	Craniata	Actinopterygii	Actinopteri	Neopterygii		Labriformes			Labridae		Notolabrus
Dactylellina haptotyla	GCA_031310005.1	GCA_000441935.1	39806839	39806839	4	3741584	39531920	39497796	61	175558	Fungi	Ascomycota	Pezizomycotina		Orbiliomycetes			Orbiliales			Orbiliaceae		Dactylellina
Amphimallon solstitiale	GCA_963170755.1	GCA_963170735.1	1584142107	1583990907	131	3724788	1372119176	1372118576	1367	261090	Metazoa	Arthropoda	Hexapoda		Insecta	Pterygota		Coleoptera	Polyphaga	Scarabaeoidea	Scarabaeidae	Melolonthinae	Amphimallon
Meiosimyza platycephala	GCA_963662105.1	GCA_963662115.1	457167958	457109558	35	3721000	456621607	456621607	239	517328	Metazoa	Arthropoda	Hexapoda		Insecta	Pterygota		Diptera	Brachycera	Lauxanioidea	Lauxaniidae		Meiosimyza
Lampris incognitus	GCA_022059245.1	GCA_029633845.1	1367434603	1367357103	88	3708147	1477069270	1476445358	410	864198	Metazoa	Chordata	Craniata	Actinopterygii	Actinopteri	Neopterygii		Lampriformes			Lampridae		Lampris
Meiosimyza decipiens	GCA_963680825.1	GCA_963680805.1	436389685	436331685	37	3705653	421366636	421366636	152	834154	Metazoa	Arthropoda	Hexapoda		Insecta	Pterygota		Diptera	Brachycera	Lauxanioidea	Lauxaniidae		Meiosimyza
Pusa hispida saimensis	GCA_947044825.1	GCA_947044835.1	2350022681	2350022681	183	3664905	2356501778	2333017168	4532	154774	Metazoa	Chordata	Craniata	Sarcopterygii	Mammalia		Laurasiatheria	Carnivora	Caniformia		Phocidae		Pusa
Dioctria rufipes	GCA_963924295.1	GCA_963924325.1	1451570944	1451345144	102	3623881	1336444334	1336443334	473	682175	Metazoa	Arthropoda	Hexapoda		Insecta	Pterygota		Diptera	Brachycera	Asiloidea	Asilidae	Dioctriinae	Dioctria
Poecilobothrus nobilitatus	GCA_947095535.1	GCA_947095565.1	943969335	943809735	66	3616594	884820985	884820985	615	360312	Metazoa	Arthropoda	Hexapoda		Insecta	Pterygota		Diptera	Brachycera	Empidoidea	Dolichopodidae	Dolichopodinae	Poecilobothrus
Schizotus pectinicornis	GCA_951805265.1	GCA_951805255.1	181118289	181104289	15	3604651	173280093	173280093	85	563495	Metazoa	Arthropoda	Hexapoda		Insecta	Pterygota		Coleoptera	Polyphaga	Tenebrionoidea	Pyrochroidae		Schizotus
Hypomecis punctinalis	GCA_949316475.1	GCA_949316335.1	741161698	741099698	65	3588779	713567422	713566422	371	591008	Metazoa	Arthropoda	Hexapoda		Insecta	Pterygota	Amphiesmenoptera	Lepidoptera	Glossata	Geometroidea	Geometridae	Ennominae	Hypomecis
Larus fuscus	GCA_963932225.1	GCA_963932325.1	1324269790	1324162375	106	3570916	1347999738	1347999738	514	727947	Metazoa	Chordata	Craniata	Sarcopterygii	Aves			Charadriiformes			Laridae		Larus
Cinclus cinclus	GCA_963662255.1	GCA_963662415.1	1170837027	1170705427	103	3563180	1055621819	1055621819	725	431284	Metazoa	Chordata	Craniata	Sarcopterygii	Aves			Passeriformes			Cinclidae		Cinclus
Parasteatoda lunata	GCA_949128135.1	GCA_949128125.1	1411364276	1411245276	120	3552830	1270036609	1270036609	748	493857	Metazoa	Arthropoda	Chelicerata		Arachnida			Araneae	Araneomorphae	Araneoidea	Theridiidae		Parasteatoda
Stenus bimaculatus	GCA_963971135.1	GCA_963971105.1	450584990	450529790	34	3547562	412704493	412704493	269	403735	Metazoa	Arthropoda	Hexapoda		Insecta	Pterygota		Coleoptera	Polyphaga	Staphylinoidea	Staphylinidae	Steninae	Stenus
Aspergillus cristatus	GCA_034509305.1	GCA_020465965.1	27754207	27754207	4	3539799	27965359	27965336	66	118523	Fungi	Ascomycota	Pezizomycotina		Eurotiomycetes	Eurotiomycetidae		Eurotiales			Aspergillaceae		Aspergillus
Scoparia ambigualis	GCA_963921215.1	GCA_963921225.1	1040830401	1040733383	97	3538396	1045820480	1045819880	881	336728	Metazoa	Arthropoda	Hexapoda		Insecta	Pterygota	Amphiesmenoptera	Lepidoptera	Glossata	Pyraloidea	Crambidae	Scopariinae	Scoparia
Alternaria brassicae	GCA_036768465.1	GCA_030704925.1	33821513	33821513	3	3537936	35424748	35424748	33	375878	Fungi	Ascomycota	Pezizomycotina		Dothideomycetes	Pleosporomycetidae		Pleosporales	Pleosporineae		Pleosporaceae		Alternaria
Populus nigra	GCA_951802175.1	GCA_950102115.1	413224811	413169411	40	3535101	417088590	405610770	766	116736	Viridiplantae	Streptophyta	Streptophytina		Magnoliopsida			Malpighiales			Salicaceae		Populus
Chrysoporthe austroafricana	GCA_001051155.2	GCA_016071805.1	48360962	48322589	5	3522908	48080235	48015791	45	353125	Fungi	Ascomycota	Pezizomycotina		Sordariomycetes	Sordariomycetidae		Diaporthales			Cryphonectriaceae		Chrysoporthe
Aspidapion aeneum	GCA_963576565.1	GCA_963576425.1	1286164511	1286038292	110	3520329	1267908036	1267906619	713	492646	Metazoa	Arthropoda	Hexapoda		Insecta	Pterygota		Coleoptera	Polyphaga	Curculionoidea	Apionidae		Aspidapion
Pholis gunnellus	GCA_910591455.2	GCA_910591705.2	588680419	588543419	51	3519450	590303236	590302736	252	640680	Metazoa	Chordata	Craniata	Actinopterygii	Actinopteri	Neopterygii		Perciformes	Cottioidei		Pholidae	Pholinae	Pholis
Tipula lateralis	GCA_963932295.1	GCA_963932235.1	701319157	701243757	57	3514814	707464014	707463814	313	592506	Metazoa	Arthropoda	Hexapoda		Insecta	Pterygota		Diptera	Nematocera	Tipuloidea	Tipulidae	Tipulinae	Tipula
Crambus lathoniellus	GCA_949710035.1	GCA_949710025.1	893766342	893678542	76	3506311	890545947	890542947	443	605282	Metazoa	Arthropoda	Hexapoda		Insecta	Pterygota	Amphiesmenoptera	Lepidoptera	Glossata	Pyraloidea	Crambidae	Crambinae	Crambus
Grosmannia penicillata	GCA_002778075.1	GCA_001938055.1	27679855	27679855	4	3492433	26210128	26209028	29	314661	Fungi	Ascomycota	Pezizomycotina		Sordariomycetes	Sordariomycetidae		Ophiostomatales			Ophiostomataceae		Grosmannia
Cartodere bifasciata	GCA_963920755.1	GCA_963920745.1	178078183	178059583	15	3482428	178607907	178607707	118	417192	Metazoa	Arthropoda	Hexapoda		Insecta	Pterygota		Coleoptera	Polyphaga	Coccinelloidea	Latridiidae		Cartodere
Toxonevra muliebris	GCA_963691655.1	GCA_963691675.1	491416689	491367837	44	3471243	471701885	471701885	303	464989	Metazoa	Arthropoda	Hexapoda		Insecta	Pterygota		Diptera	Brachycera	Tephritoidea	Pallopteridae		Toxonevra
Malthinus flaveolus	GCA_950108345.1	GCA_950111595.1	236704650	236685050	19	3462109	233621902	233621902	92	720151	Metazoa	Arthropoda	Hexapoda		Insecta	Pterygota		Coleoptera	Polyphaga	Elateroidea	Cantharidae	Malthininae	Malthinus
Lypha dubia	GCA_947311025.1	GCA_947310935.1	645045364	644974164	55	3454164	633062137	633062137	296	600376	Metazoa	Arthropoda	Hexapoda		Insecta	Pterygota		Diptera	Brachycera	Oestroidea	Tachinidae	Tachininae	Lypha
Zootoca vivipara	GCF_963506605.1	GCA_011800845.1	1440239386	1440102786	122	3447840	1464283545	1420899874	1762	219893	Metazoa	Chordata	Craniata	Sarcopterygii	Lepidosauria			Squamata			Lacertidae	Lacertinae	Zootoca
Bombus muscorum	GCA_963971185.1	GCA_963971125.1	317676412	317651212	33	3445925	286420129	286420129	85	872911	Metazoa	Arthropoda	Hexapoda		Insecta	Pterygota		Hymenoptera	Apocrita	Apoidea	Apidae	Apinae	Bombus
Metellina segmentata	GCA_947359465.1	GCA_947359365.1	1665108155	1664931755	145	3433000	1371589922	1371589922	917	459504	Metazoa	Arthropoda	Chelicerata		Arachnida			Araneae	Araneomorphae	Araneoidea	Tetragnathidae		Metellina
Troglohyphantes excavatus	GCA_963932185.1	GCA_963932215.1	1028290469	1028197669	92	3430090	915872022	915872022	1054	228012	Metazoa	Arthropoda	Chelicerata		Arachnida			Araneae	Araneomorphae	Araneoidea	Linyphiidae	Micronetinae	Troglohyphantes
Nemapogon koenigi	GCA_963924495.1	GCA_963924535.1	382948259	382911459	36	3425311	428013087	428013087	1040	116053	Metazoa	Arthropoda	Hexapoda		Insecta	Pterygota	Amphiesmenoptera	Lepidoptera	Glossata	Tineoidea	Tineidae	Nemapogoninae	Nemapogon
Limanda limanda	GCA_963576545.1	GCA_963576525.1	717580706	717525706	55	3420448	668994872	668994872	220	833236	Metazoa	Chordata	Craniata	Actinopterygii	Actinopteri	Neopterygii		Pleuronectiformes	Pleuronectoidei		Pleuronectidae		Limanda
Tenthredo mesomela	GCA_943736025.1	GCA_943736035.1	392837180	392801580	36	3419667	387714376	387714376	155	646674	Metazoa	Arthropoda	Hexapoda		Insecta	Pterygota		Hymenoptera		Tenthredinoidea	Tenthredinidae	Tenthredininae	Tenthredo
Chrysoporthe cubensis	GCA_001282315.2	GCA_004802525.1	43935269	43935269	5	3380653	45044145	44999701	57	211533	Fungi	Ascomycota	Pezizomycotina		Sordariomycetes	Sordariomycetidae		Diaporthales			Cryphonectriaceae		Chrysoporthe
Gobius niger	GCA_951799975.1	GCA_951799965.1	870555617	870428417	81	3365000	838316121	838316121	416	584669	Metazoa	Chordata	Craniata	Actinopterygii	Actinopteri	Neopterygii		Gobiiformes	Gobioidei		Gobiidae	Gobiinae	Gobius
Acanthosoma haemorrhoidale	GCA_930367205.1	GCA_930374635.1	865603386	865426150	71	3364162	720352621	720352558	360	625006	Metazoa	Arthropoda	Hexapoda		Insecta	Pterygota		Hemiptera	Heteroptera	Pentatomoidea	Acanthosomatidae		Acanthosoma
Tachysurus fulvidraco	GCF_022655615.1	GCA_003724035.1	712016913	711617867	53	3329536	713794198	707460814	162	980445	Metazoa	Chordata	Craniata	Actinopterygii	Actinopteri	Neopterygii	Characiphysae	Siluriformes	Siluroidei		Bagridae		Tachysurus
Pherbina coryleti	GCA_943735915.1	GCA_943735905.1	862951653	862839853	85	3328242	872810113	872803513	471	557358	Metazoa	Arthropoda	Hexapoda		Insecta	Pterygota		Diptera	Brachycera	Sciomyzoidea	Sciomyzidae		Pherbina
Andrena praecox	GCA_963932275.1	GCA_963932255.1	563050942	563012942	43	3320118	464629788	464629788	255	429898	Metazoa	Arthropoda	Hexapoda		Insecta	Pterygota		Hymenoptera	Apocrita	Apoidea	Andrenidae	Andreninae	Andrena
Scomber colias	GCA_021039105.1	GCA_021039115.1	814072382	813976072	59	3315783	807935773	807934835	461	465391	Metazoa	Chordata	Craniata	Actinopterygii	Actinopteri	Neopterygii		Scombriformes			Scombridae	Scombrinae	Scomber
Tipula vernalis	GCA_958295665.1	GCA_958295445.1	1272252786	1272060786	107	3311925	1250171734	1250169934	792	442549	Metazoa	Arthropoda	Hexapoda		Insecta	Pterygota		Diptera	Nematocera	Tipuloidea	Tipulidae	Tipulinae	Tipula
Gobio gobio	GCA_021464655.1	GCA_021464605.1	1550158453	1494540892	116	3305918	1126041872	1126041872	1147	291076	Metazoa	Chordata	Craniata	Actinopterygii	Actinopteri	Neopterygii	Cypriniphysae	Cypriniformes	Cyprinoidei		Gobionidae	Gobioninae	Gobio
Brettanomyces nanus	GCF_011074865.1	GCA_030579115.1	10117252	10117252	2	3303233	9897412	9897330	8	446158	Fungi	Ascomycota	Saccharomycotina		Saccharomycetes			Saccharomycetales			Pichiaceae		Brettanomyces
Lipophrys pholis	GCA_963383615.1	GCA_963383635.1	768226363	768106747	68	3299550	738669690	738669656	445	453920	Metazoa	Chordata	Craniata	Actinopterygii	Actinopteri	Neopterygii		Blenniiformes	Blennioidei		Blenniidae	Salariinae	Lipophrys
Candidozyma duobushaemuli	GCF_002926085.2	GCA_030575055.1	12557957	12557957	2	3288798	12618155	12616255	32	119016	Fungi	Ascomycota	Saccharomycotina		Saccharomycetes			Saccharomycetales			Metschnikowiaceae		Candida/Metschnikowiaceae
Diplodia seriata	GCF_021436955.1	GCA_001006355.1	37536239	37536239	5	3256270	37120944	37046368	64	158052	Fungi	Ascomycota	Pezizomycotina		Dothideomycetes			Botryosphaeriales			Botryosphaeriaceae		Diplodia
Flammulina filiformis	GCA_041682555.1	GCA_015342475.1	38257707	38257707	5	3256120	34976651	34976651	81	112284	Fungi	Basidiomycota	Agaricomycotina		Agaricomycetes	Agaricomycetidae		Agaricales	Marasmiineae		Physalacriaceae		Flammulina
Nephrotoma appendiculata	GCA_947310385.1	GCA_947311015.1	1138043649	1137907849	103	3235052	1101316354	1101316354	680	472575	Metazoa	Arthropoda	Hexapoda		Insecta	Pterygota		Diptera	Nematocera	Tipuloidea	Tipulidae	Tipulinae	Nephrotoma
Chlorociboria aeruginosa	GCA_040112785.1	GCA_040112755.1	45875368	45875368	6	3206439	38856057	38856057	20	748623	Fungi	Ascomycota	Pezizomycotina		Leotiomycetes			Helotiales			Chlorociboriaceae		Chlorociboria
Dryomyza anilis	GCA_951804985.1	GCA_951804995.1	656604018	656519618	54	3171071	564719432	564719232	185	838349	Metazoa	Arthropoda	Hexapoda		Insecta	Pterygota		Diptera	Brachycera	Sciomyzoidea	Dryomyzidae		Dryomyza
Cutaneotrichosporon oleaginosum	GCA_963992775.1	GCF_001027345.1	19950899	19950899	3	3152068	19835558	19830718	40	159730	Fungi	Basidiomycota	Agaricomycotina		Tremellomycetes			Trichosporonales			Trichosporonaceae		Cutaneotrichosporon
Nebria salina	GCA_944039245.1	GCA_944039265.1	256715385	256666831	24	3131785	219579625	219579625	68	809889	Metazoa	Arthropoda	Hexapoda		Insecta	Pterygota		Coleoptera	Adephaga	Caraboidea	Carabidae	Nebriinae	Nebria
Carex arenaria	GCA_964058765.1	GCA_964058825.1	352283283	352249683	34	3129000	313565395	313565195	191	488588	Viridiplantae	Streptophyta	Streptophytina		Magnoliopsida	Petrosaviidae		Poales			Cyperaceae	Cyperoideae	Carex
Coix lacryma-jobi var. lacryma-jobi	GCA_009763385.1	GCA_009758035.1	1731458735	1689029937	158	3121225	1280016620	1272888006	1295	310606	Viridiplantae	Streptophyta	Streptophytina		Magnoliopsida	Petrosaviidae		Poales			Poaceae	Panicoideae	Coix
Sisyra nigra	GCA_958496155.1	GCA_958496165.1	372592344	372544144	34	3121196	377011393	377011393	268	390658	Metazoa	Arthropoda	Hexapoda		Insecta	Pterygota	Neuropterida	Neuroptera	Hemerobiiformia		Sisyridae		Sisyra
Lasioglossum villosulum	GCA_963971365.1	GCA_963971395.1	458491679	458456279	47	3091471	409378964	409378964	119	972332	Metazoa	Arthropoda	Hexapoda		Insecta	Pterygota		Hymenoptera	Apocrita	Apoidea	Halictidae	Halictinae	Lasioglossum
Conger conger	GCF_963514075.1	GCA_963514125.1	1136402888	1136201088	105	3090688	1078186129	1078186129	312	880281	Metazoa	Chordata	Craniata	Actinopterygii	Actinopteri	Neopterygii		Anguilliformes			Congridae	Congrinae	Conger
Nicrophorus investigator	GCA_963457615.1	GCA_963457645.1	202268419	202245819	22	3077846	195680594	195680594	99	587776	Metazoa	Arthropoda	Hexapoda		Insecta	Pterygota		Coleoptera	Polyphaga	Staphylinoidea	Silphidae	Nicrophorinae	Nicrophorus
Myotis daubentonii	GCF_963259705.1	GCA_963242275.1	2127807131	2127587331	213	3062752	1938252784	1938252784	606	975345	Metazoa	Chordata	Craniata	Sarcopterygii	Mammalia		Laurasiatheria	Chiroptera	Microchiroptera		Vespertilionidae		Myotis
Denticeps clupeoides	GCF_900700375.1	GCA_900700345.2	567401054	562752667	53	3059612	457704509	457704283	334	384267	Metazoa	Chordata	Craniata	Actinopterygii	Actinopteri	Neopterygii		Clupeiformes	Denticipitoidei		Denticipitidae		Denticeps
Phialophora verrucosa	GCA_002099365.1	GCA_016109935.1	35456005	35456005	5	3044656	35339017	35333058	24	433253	Fungi	Ascomycota	Pezizomycotina		Eurotiomycetes	Chaetothyriomycetidae		Chaetothyriales			Herpotrichiellaceae		Phialophora
Urophora cardui	GCA_960531455.1	GCA_960531475.1	837815835	837700835	72	3040217	837856640	837856240	390	625410	Metazoa	Arthropoda	Hexapoda		Insecta	Pterygota		Diptera	Brachycera	Tephritoidea	Tephritidae	Tephritinae	Urophora
Endotricha flammealis	GCA_905163395.2	GCA_905160925.1	473933762	473880662	48	3020129	444101134	444097161	276	509714	Metazoa	Arthropoda	Hexapoda		Insecta	Pterygota	Amphiesmenoptera	Lepidoptera	Glossata	Pyraloidea	Pyralidae	Pyralinae	Endotricha
Sarcophaga caerulescens	GCA_927399465.1	GCA_927399425.1	597302449	597211049	63	3015626	586036124	586035924	242	669526	Metazoa	Arthropoda	Hexapoda		Insecta	Pterygota		Diptera	Brachycera	Oestroidea	Sarcophagidae	Sarcophaginae	Sarcophaga
Ampelomyces quisqualis	GCA_018398575.1	GCA_010094095.1	40378121	40378021	6	2994887	36811257	36451576	44	258565	Fungi	Ascomycota	Pezizomycotina		Dothideomycetes	Pleosporomycetidae		Pleosporales	Pleosporineae		Leptosphaeriaceae		Ampelomyces
Cheilosia scutellata	GCA_955612985.1	GCA_955652325.1	470966589	470901589	53	2985000	467341965	467341965	310	460780	Metazoa	Arthropoda	Hexapoda		Insecta	Pterygota		Diptera	Brachycera	Syrphoidea	Syrphidae	Eristalinae	Cheilosia
Aleiodes testaceus	GCA_963565655.1	GCA_963564045.1	110705161	110695361	12	2979349	107587683	107587683	33	962078	Metazoa	Arthropoda	Hexapoda		Insecta	Pterygota		Hymenoptera	Apocrita	Ichneumonoidea	Braconidae	Rogadinae	Aleiodes
Arthrobotrys conoides	GCA_036971725.1	GCA_036971575.1	40273263	40273263	5	2969558	39779501	39752328	24	560301	Fungi	Ascomycota	Pezizomycotina		Orbiliomycetes			Orbiliales			Orbiliaceae		Arthrobotrys
Criorhina ranunculi	GCA_951813785.1	GCA_951813835.1	357640822	357594822	39	2934058	347873674	347873674	345	294294	Metazoa	Arthropoda	Hexapoda		Insecta	Pterygota		Diptera	Brachycera	Syrphoidea	Syrphidae	Eristalinae	Criorhina
Gymnocheta viridis	GCA_956483585.1	GCA_956483595.1	600300880	600210280	54	2916000	564160421	564160421	399	409365	Metazoa	Arthropoda	Hexapoda		Insecta	Pterygota		Diptera	Brachycera	Oestroidea	Tachinidae	Tachininae	Gymnocheta
Alternaria tenuissima	GCA_041430775.1	GCA_004168565.1	39993475	39993475	5	2909493	36064554	36060053	25	318611	Fungi	Ascomycota	Pezizomycotina		Dothideomycetes	Pleosporomycetidae		Pleosporales	Pleosporineae		Pleosporaceae		Alternaria
Cutaneotrichosporon dermatis	GCA_020011015.1	GCA_003116895.1	39305439	39298776	5	2902125	23337637	23318417	16	530627	Fungi	Basidiomycota	Agaricomycotina		Tremellomycetes			Trichosporonales			Trichosporonaceae		Cutaneotrichosporon
Sciapus platypterus	GCA_964204755.1	GCA_964204875.1	1000090144	999946544	108	2881579	1071221045	1070504045	1177	252516	Metazoa	Arthropoda	Hexapoda		Insecta	Pterygota		Diptera	Brachycera	Empidoidea	Dolichopodidae	Sciapodinae	Sciapus
Nephrotoma flavescens	GCA_932526605.1	GCA_932525705.1	1051332770	1051143570	102	2873576	1007026532	1007026532	730	387868	Metazoa	Arthropoda	Hexapoda		Insecta	Pterygota		Diptera	Nematocera	Tipuloidea	Tipulidae	Tipulinae	Nephrotoma
Alternaria solani	GCA_002952155.1	GCA_036363465.1	32779142	32779142	4	2866555	32263553	32262979	38	269267	Fungi	Ascomycota	Pezizomycotina		Dothideomycetes	Pleosporomycetidae		Pleosporales	Pleosporineae		Pleosporaceae		Alternaria
Pocota personata	GCA_963082735.1	GCA_963083005.1	845237535	845109335	87	2864724	640198256	640198256	934	185678	Metazoa	Arthropoda	Hexapoda		Insecta	Pterygota		Diptera	Brachycera	Syrphoidea	Syrphidae	Eristalinae	Pocota
Pichia manshurica	GCA_005406165.1	GCA_030769885.1	12405636	12405636	2	2862267	11602728	11599432	29	106903	Fungi	Ascomycota	Saccharomycotina		Saccharomycetes			Saccharomycetales			Pichiaceae		Pichia
Lochmaea crataegi	GCA_947563755.1	GCA_947563735.1	891283075	891162875	101	2848502	736116807	736116807	655	303436	Metazoa	Arthropoda	Hexapoda		Insecta	Pterygota		Coleoptera	Polyphaga	Chrysomeloidea	Chrysomelidae	Galerucinae	Lochmaea
Anthocoris nemoralis	GCA_964249955.1	GCA_964246475.1	301188006	301148206	32	2846292	363115505	362854705	347	284696	Metazoa	Arthropoda	Hexapoda		Insecta	Pterygota		Hemiptera	Heteroptera	Cimicoidea	Anthocoridae	Anthocorinae	Anthocoris
Lestiphorus bicinctus	GCA_964264825.1	GCA_964264815.1	381759947	381737347	35	2845185	316406494	316406494	347	235746	Metazoa	Arthropoda	Hexapoda		Insecta	Pterygota		Hymenoptera	Apocrita	Apoidea	Crabronidae	Bembicinae	Lestiphorus
Oncorhynchus nerka	GCF_034236695.1	GCF_006149115.2	2645619652	2643872096	207	2842582	1925195863	1851124100	1229	330763	Metazoa	Chordata	Craniata	Actinopterygii	Actinopteri	Neopterygii		Salmoniformes			Salmonidae	Salmoninae	Oncorhynchus
Metschnikowia zobellii	GCA_939531405.1	GCA_030572635.1	13602261	13602229	3	2836740	13470769	13470169	29	141342	Fungi	Ascomycota	Saccharomycotina		Saccharomycetes			Saccharomycetales			Metschnikowiaceae		Metschnikowia
Pterostichus niger	GCA_947425015.1	GCA_947425025.1	674081354	673997954	64	2834613	589475222	589474822	269	657240	Metazoa	Arthropoda	Hexapoda		Insecta	Pterygota		Coleoptera	Adephaga	Caraboidea	Carabidae	Harpalinae	Pterostichus
Microchrysa polita	GCA_949715475.1	GCA_949715925.1	846641926	846545726	90	2833571	835238829	835233229	330	743322	Metazoa	Arthropoda	Hexapoda		Insecta	Pterygota		Diptera	Brachycera		Stratiomyidae	Sarginae	Microchrysa
Volucella bombylans	GCA_949129095.1	GCA_949129105.1	1213191877	1213006877	129	2831328	1175117020	1175116620	338	975328	Metazoa	Arthropoda	Hexapoda		Insecta	Pterygota		Diptera	Brachycera	Syrphoidea	Syrphidae	Eristalinae	Volucella
Taiwanofungus camphoratus	GCA_003999685.1	GCA_000766995.1	33045214	33045214	5	2821609	32155604	31581188	38	258577	Fungi	Basidiomycota	Agaricomycotina		Agaricomycetes			Polyporales			Taiwanofungaceae		Taiwanofungus
Gastrophysa polygoni	GCA_963576655.1	GCA_963576645.1	369753433	369713833	43	2815411	380402685	380402685	127	901162	Metazoa	Arthropoda	Hexapoda		Insecta	Pterygota		Coleoptera	Polyphaga	Chrysomeloidea	Chrysomelidae	Chrysomelinae	Gastrophysa
Aphodius fimetarius	GCA_964211865.1	GCA_964211875.1	1343376671	1343277671	127	2803677	1158838271	1158837471	809	387017	Metazoa	Arthropoda	Hexapoda		Insecta	Pterygota		Coleoptera	Polyphaga	Scarabaeoidea	Scarabaeidae	Aphodiinae	Aphodius
Ctenicera cuprea	GCA_958336395.1	GCA_958336375.1	647669400	647574800	60	2792496	596221174	596221174	370	462208	Metazoa	Arthropoda	Hexapoda		Insecta	Pterygota		Coleoptera	Polyphaga	Elateroidea	Elateridae	Prosterninae	Ctenicera
Sungouiella thailandica	GCA_022023595.1	GCA_030563845.1	16310147	16310147	3	2767786	16025331	16022131	29	155864	Fungi	Ascomycota	Saccharomycotina		Saccharomycetes			Saccharomycetales			Metschnikowiaceae		Candida/Metschnikowiaceae
Suillia variegata	GCA_949127995.1	GCA_949128005.1	263967968	263937768	28	2752696	265601821	265601821	96	803292	Metazoa	Arthropoda	Hexapoda		Insecta	Pterygota		Diptera	Brachycera	Sphaeroceroidea	Heleomyzidae	Heleomyzinae	Suillia
Lithophane semibrunnea	GCA_947363905.1	GCA_947363655.1	557989272	557940272	70	2743605	500955303	500955303	225	706794	Metazoa	Arthropoda	Hexapoda		Insecta	Pterygota	Amphiesmenoptera	Lepidoptera	Glossata	Noctuoidea	Noctuidae	Cuculliinae	Lithophane
Komagataella ulmi	GCA_023213065.1	GCA_030567575.1	9494277	9494277	2	2738319	9219572	9219083	9	365991	Fungi	Ascomycota	Saccharomycotina		Saccharomycetes			Saccharomycetales			Phaffomycetaceae		Komagataella
Komagataella pastoris	GCA_023212915.1	GCA_000182785.1	9488174	9488174	2	2722837	9405451	9405451	19	169458	Fungi	Ascomycota	Saccharomycotina		Saccharomycetes			Saccharomycetales			Phaffomycetaceae		Komagataella
Aradus depressus	GCA_963662175.1	GCA_963662165.1	697721168	697636168	76	2718000	605617079	605617079	897	192817	Metazoa	Arthropoda	Hexapoda		Insecta	Pterygota		Hemiptera	Heteroptera	Aradoidea	Aradidae	Aradinae	Aradus
Labrus bergylta	GCA_963930695.1	GCA_963930765.1	720210020	720047020	79	2715806	695444047	695442847	294	654451	Metazoa	Chordata	Craniata	Actinopterygii	Actinopteri	Neopterygii		Labriformes			Labridae		Labrus
Cordilura impudica	GCA_963682025.1	GCA_963681995.1	1489345213	1489053213	147	2714469	1450978941	1450976741	1029	389030	Metazoa	Arthropoda	Hexapoda		Insecta	Pterygota		Diptera	Brachycera	Muscoidea	Scathophagidae	Scathophaginae	Cordilura
Coremacera marginata	GCA_914767935.1	GCA_914767655.1	979662365	979382565	97	2710321	947321026	947321026	855	326098	Metazoa	Arthropoda	Hexapoda		Insecta	Pterygota		Diptera	Brachycera	Sciomyzoidea	Sciomyzidae		Coremacera
Nothophaeocryptopus gaeumannii	GCA_031771865.1	GCA_002116385.1	35506654	35506654	6	2709569	33964036	33895061	96	114754	Fungi	Ascomycota	Pezizomycotina		Dothideomycetes	Dothideomycetidae		Mycosphaerellales			Mycosphaerellaceae		Nothophaeocryptopus
Elsinoe ampelina	GCA_005959805.1	GCA_010093995.1	28296786	28296786	5	2703794	28270677	27932696	60	135044	Fungi	Ascomycota	Pezizomycotina		Dothideomycetes	Dothideomycetidae		Myriangiales			Elsinoaceae		Elsinoe
Labrus mixtus	GCF_963584025.1	GCA_963583885.1	740563171	740449157	75	2678957	700699022	700699022	261	756142	Metazoa	Chordata	Craniata	Actinopterygii	Actinopteri	Neopterygii		Labriformes			Labridae		Labrus
Chymomyza fuscimana	GCA_949987675.1	GCA_949987665.1	337961389	337911589	31	2674730	261724587	261724587	84	940039	Metazoa	Arthropoda	Hexapoda		Insecta	Pterygota		Diptera	Brachycera	Ephydroidea	Drosophilidae	Drosophilinae	Chymomyza
Phaonia tiefii	GCA_963931995.1	GCA_963931985.1	1537951144	1537753744	186	2644854	1556911568	1556911568	1131	408321	Metazoa	Arthropoda	Hexapoda		Insecta	Pterygota		Diptera	Brachycera	Muscoidea	Muscidae	Phaoniinae	Phaonia
Ptychoptera contaminata	GCA_963942525.1	GCA_963942475.1	204075021	204044421	18	2631978	201456270	201456270	78	648750	Metazoa	Arthropoda	Hexapoda		Insecta	Pterygota		Diptera	Nematocera		Ptychopteridae	Ptychopterinae	Ptychoptera
Salarias fasciatus	GCF_902148845.1	GCA_902148835.1	797490645	787042748	86	2597836	894675777	891403256	610	421533	Metazoa	Chordata	Craniata	Actinopterygii	Actinopteri	Neopterygii		Blenniiformes	Blennioidei		Blenniidae	Salariinae	Salarias
Hemithea aestivaria	GCA_947507615.1	GCA_947461825.1	501696139	501639539	53	2591731	496814523	496814523	863	171304	Metazoa	Arthropoda	Hexapoda		Insecta	Pterygota	Amphiesmenoptera	Lepidoptera	Glossata	Geometroidea	Geometridae	Geometrinae	Hemithea
Populus davidiana	GCA_030145905.1	GCA_014885075.1	408133675	407852175	46	2591610	417659603	417659541	197	562005	Viridiplantae	Streptophyta	Streptophytina		Magnoliopsida			Malpighiales			Salicaceae		Populus
Echiichthys vipera	GCA_963691815.1	GCA_963691805.1	800381326	800260126	96	2579157	738382560	738382160	325	623936	Metazoa	Chordata	Craniata	Actinopterygii	Actinopteri	Neopterygii		Perciformes	Percoidei		Trachinidae		Echiichthys
Megalobrama amblycephala	GCA_018812025.1	GCA_009869865.1	1109871993	1107958472	109	2576066	1087899576	1075220019	882	322873	Metazoa	Chordata	Craniata	Actinopterygii	Actinopteri	Neopterygii	Cypriniphysae	Cypriniformes	Cyprinoidei		Xenocyprididae	Xenocypridinae	Megalobrama
Palloptera scutellata	GCA_958295655.1	GCA_958295705.1	415641791	415577191	49	2526921	412694067	412694067	237	506502	Metazoa	Arthropoda	Hexapoda		Insecta	Pterygota		Diptera	Brachycera	Tephritoidea	Pallopteridae		Palloptera
Aspergillus unguis	GCA_018408615.1	GCA_003324175.1	25891216	25890827	4	2495528	37095462	37095462	16	645475	Fungi	Ascomycota	Pezizomycotina		Eurotiomycetes	Eurotiomycetidae		Eurotiales			Aspergillaceae		Aspergillus
Endomychus coccineus	GCA_958510875.1	GCA_958510805.1	906428809	906318609	115	2494558	725367737	725367737	1190	163229	Metazoa	Arthropoda	Hexapoda		Insecta	Pterygota		Coleoptera	Polyphaga	Coccinelloidea	Endomychidae		Endomychus
Pimpla rufipes	GCA_963932165.1	GCA_963932415.1	322746055	322687455	41	2490355	297507810	297507810	111	807925	Metazoa	Arthropoda	Hexapoda		Insecta	Pterygota		Hymenoptera	Apocrita	Ichneumonoidea	Ichneumonidae	Pimplinae	Pimpla
Marasmius tenuissimus	GCA_029532415.1	GCA_040207205.1	71059515	71059415	8	2478824	69759775	69754924	86	186871	Fungi	Basidiomycota	Agaricomycotina		Agaricomycetes	Agaricomycetidae		Agaricales	Marasmiineae		Marasmiaceae		Marasmius
Oncorhynchus masou masou	GCF_036934945.1	GCA_036245685.1	2664785840	2663191190	205	2468404	2420758833	2354881201	4233	128104	Metazoa	Chordata	Craniata	Actinopterygii	Actinopteri	Neopterygii		Salmoniformes			Salmonidae	Salmoninae	Oncorhynchus
Bipolaris victoriae FI3	GCA_000527765.2	GCF_000527765.1	33973299	33973299	6	2461692	32829575	32820081	53	205070	Fungi	Ascomycota	Pezizomycotina		Dothideomycetes	Pleosporomycetidae		Pleosporales	Pleosporineae		Pleosporaceae		Bipolaris
Nebria brevicollis	GCA_944738965.1	GCA_944739395.1	241909001	241840321	29	2458479	223348220	223347838	139	381756	Metazoa	Arthropoda	Hexapoda		Insecta	Pterygota		Coleoptera	Adephaga	Caraboidea	Carabidae	Nebriinae	Nebria
Platypus cylindrus	GCA_949748235.1	GCA_949748395.1	147464667	147444267	19	2446278	127325219	127325219	127	271727	Metazoa	Arthropoda	Hexapoda		Insecta	Pterygota		Coleoptera	Polyphaga	Curculionoidea	Curculionidae		Platypus
Microchirus variegatus	GCA_963457635.1	GCA_963457655.1	724676885	724586085	90	2444644	697398261	697398261	270	789758	Metazoa	Chordata	Craniata	Actinopterygii	Actinopteri	Neopterygii		Pleuronectiformes	Pleuronectoidei		Soleidae		Microchirus
Neurigona quadrifasciata	GCA_964251855.1	GCA_964248995.1	582530976	582430376	69	2424071	586444636	585734036	842	202041	Metazoa	Arthropoda	Hexapoda		Insecta	Pterygota		Diptera	Brachycera	Empidoidea	Dolichopodidae	Neurigoninae	Neurigona
Dasysyrphus tricinctus	GCA_963921185.1	GCA_963921175.1	1054864930	1054699697	123	2415853	948796236	948777500	373	760753	Metazoa	Arthropoda	Hexapoda		Insecta	Pterygota		Diptera	Brachycera	Syrphoidea	Syrphidae	Syrphinae	Dasysyrphus
Ceratothoa steindachneri	GCA_963969495.1	GCA_963969475.1	3927816710	3927292710	490	2407688	3923267135	3923267135	2987	337409	Metazoa	Arthropoda	Crustacea	Multicrustacea	Malacostraca	Eumalacostraca	Peracarida	Isopoda			Cymothoidae		Ceratothoa
Antrodia cinnamomea	GCA_022598655.1	GCA_003413585.1	32855596	32855596	5	2407266	30365629	29774624	81	106359	Fungi	Basidiomycota	Agaricomycotina		Agaricomycetes			Polyporales			Fomitopsidaceae		Antrodia
Priocnemis perturbator	GCA_963942575.1	GCA_963942535.1	391615939	391588539	48	2392700	354351324	354351324	138	648945	Metazoa	Arthropoda	Hexapoda		Insecta	Pterygota		Hymenoptera	Apocrita	Pompiloidea	Pompilidae	Pepsinae	Priocnemis
Labia minor	GCA_963082975.1	GCA_963082615.1	604499512	604418712	66	2388475	507566726	507566726	988	150999	Metazoa	Arthropoda	Hexapoda		Insecta	Pterygota		Dermaptera	Neodermaptera	Forficuloidea	Spongiphoridae		Labia
Pedicia rivosa	GCA_963082725.1	GCA_963082665.1	279514828	279481228	35	2378111	250078743	250078743	192	358302	Metazoa	Arthropoda	Hexapoda		Insecta	Pterygota		Diptera	Nematocera	Tipuloidea	Pediciidae	Pediciinae	Pedicia
Scheffersomyces xylosifermentans	GCA_036884685.1	GCA_030571855.1	17250428	17250428	3	2376940	16982903	16982525	14	375352	Fungi	Ascomycota	Saccharomycotina		Saccharomycetes			Saccharomycetales			Debaryomycetaceae		Scheffersomyces
Didymella pinodella	GCA_026547135.1	GCA_022609545.1	37226182	37225982	6	2372631	34778787	34776916	42	256925	Fungi	Ascomycota	Pezizomycotina		Dothideomycetes	Pleosporomycetidae		Pleosporales	Pleosporineae		Didymellaceae		Didymella
Sphaeramia orbicularis	GCA_902148855.1	GCA_902148825.1	1342662642	1339096568	148	2360121	1135435641	1134805338	1286	246057	Metazoa	Chordata	Craniata	Actinopterygii	Actinopteri	Neopterygii		Kurtiformes	Apogonoidei		Apogonidae	Apogoninae	Sphaeramia
Lactarius tabidus	GCA_963281015.1	GCA_963281095.1	52334816	52329416	8	2359413	52190645	52190645	46	337780	Fungi	Basidiomycota	Agaricomycotina		Agaricomycetes			Russulales			Russulaceae		Lactarius
Eutrigla gurnardus	GCA_963514095.1	GCA_963514115.1	680467048	680356448	88	2351664	662358898	662358898	320	610328	Metazoa	Chordata	Craniata	Actinopterygii	Actinopteri	Neopterygii		Perciformes	Triglioidei		Triglidae		Eutrigla
Melanostoma scalare	GCA_949752695.1	GCA_949752715.1	738163551	738052151	93	2344216	724507350	724507350	329	646024	Metazoa	Arthropoda	Hexapoda		Insecta	Pterygota		Diptera	Brachycera	Syrphoidea	Syrphidae	Syrphinae	Melanostoma
Amorphotheca resinae	GCA_018167515.1	GCA_001270345.1	30110100	30110100	6	2338627	54474545	53448138	117	124892	Fungi	Ascomycota	Pezizomycotina		Leotiomycetes			Helotiales			Amorphothecaceae		Amorphotheca
Alternaria atra	GCA_907166805.1	GCA_004634305.1	39606256	39267842	6	2320100	35067990	35067990	66	161284	Fungi	Ascomycota	Pezizomycotina		Dothideomycetes	Pleosporomycetidae		Pleosporales	Pleosporineae		Pleosporaceae		Alternaria
Paraperithous gnathaulax	GCA_964237415.1	GCA_964237505.1	500925094	500830294	61	2315000	468656572	468656572	196	646468	Metazoa	Arthropoda	Hexapoda		Insecta	Pterygota		Hymenoptera	Apocrita	Ichneumonoidea	Ichneumonidae	Pimplinae	Paraperithous
Eustalomyia histrio	GCA_949748255.1	GCA_949748445.1	871323355	871180755	111	2313576	848794582	848793782	421	559600	Metazoa	Arthropoda	Hexapoda		Insecta	Pterygota		Diptera	Brachycera	Muscoidea	Anthomyiidae	Anthomyiinae	Eustalomyia
Pegoplata infirma	GCA_963921195.1	GCA_963921205.1	1384369787	1384126587	179	2300000	1192958546	1192945146	558	641210	Metazoa	Arthropoda	Hexapoda		Insecta	Pterygota		Diptera	Brachycera	Muscoidea	Anthomyiidae	Pegomyinae	Pegoplata
Schoenoplectus lacustris	GCA_964200675.1	GCA_964200685.1	480864828	480809628	59	2291339	484984831	484984231	211	763241	Viridiplantae	Streptophyta	Streptophytina		Magnoliopsida	Petrosaviidae		Poales			Cyperaceae	Cyperoideae	Schoenoplectus
Microstomus kitt	GCA_964266715.1	GCA_964266705.1	752315288	752233488	94	2288625	928207996	928207996	359	622647	Metazoa	Chordata	Craniata	Actinopterygii	Actinopteri	Neopterygii		Pleuronectiformes	Pleuronectoidei		Pleuronectidae		Microstomus
Armillaria ostoyae	GCA_900157425.1	GCA_964034935.1	60106801	60106801	9	2283935	62435115	62435015	60	333237	Fungi	Basidiomycota	Agaricomycotina		Agaricomycetes	Agaricomycetidae		Agaricales	Marasmiineae		Physalacriaceae		Armillaria
Dolomedes plantarius	GCA_907164885.2	GCA_907164875.2	2780156309	2779344424	333	2276774	2381335874	2381329476	2439	292830	Metazoa	Arthropoda	Chelicerata		Arachnida			Araneae	Araneomorphae	Lycosoidea	Pisauridae		Dolomedes
Orthosia gothica	GCA_949775005.1	GCA_949774995.1	1065114528	1064953728	147	2254692	978787205	978774605	512	588152	Metazoa	Arthropoda	Hexapoda		Insecta	Pterygota	Amphiesmenoptera	Lepidoptera	Glossata	Noctuoidea	Noctuidae	Hadeninae	Orthosia
Ephialtes manifestator	GCA_963970395.1	GCA_963970365.1	577697262	577583062	66	2239317	563153529	563153329	298	529211	Metazoa	Arthropoda	Hexapoda		Insecta	Pterygota		Hymenoptera	Apocrita	Ichneumonoidea	Ichneumonidae	Pimplinae	Ephialtes
Liopterus haemorrhoidalis	GCA_963971575.1	GCA_963971565.1	1020114878	1019963278	147	2239306	920546548	920546348	667	400796	Metazoa	Arthropoda	Hexapoda		Insecta	Pterygota		Coleoptera	Adephaga	Dytiscoidea	Dytiscidae	Copelatinae	Liopterus
Phosphuga atrata	GCA_944588485.1	GCA_944567605.1	1199979240	1199755615	119	2238738	1139234133	1139230733	767	402671	Metazoa	Arthropoda	Hexapoda		Insecta	Pterygota		Coleoptera	Polyphaga	Staphylinoidea	Silphidae	Silphinae	Phosphuga
[Candida] sonorensis	GCA_037951595.1	GCA_037951295.1	13650150	13650150	3	2231029	13380805	13380805	33	119681	Fungi	Ascomycota	Saccharomycotina		Saccharomycetes			Saccharomycetales			Pichiaceae		Ogataea
Sericomyia silentis	GCA_964264485.1	GCA_964264455.1	759389911	759237511	100	2215895	717683186	717683186	321	595166	Metazoa	Arthropoda	Hexapoda		Insecta	Pterygota		Diptera	Brachycera	Syrphoidea	Syrphidae	Eristalinae	Sericomyia
Sophora flavescens	GCA_030762895.1	GCA_035048605.1	2074833482	2073138482	275	2210727	1665471872	1665471872	553	953445	Viridiplantae	Streptophyta	Streptophytina		Magnoliopsida			Fabales			Fabaceae	Papilionoideae	Sophora
Silvanus unidentatus	GCA_963930825.1	GCA_963930795.1	187153472	187123005	28	2207987	192612824	192612371	73	729864	Metazoa	Arthropoda	Hexapoda		Insecta	Pterygota		Coleoptera	Polyphaga	Cucujoidea	Silvanidae	Silvaninae	Silvanus
Xenentodon cancila	GCA_014839995.1	GCA_014839645.1	736198484	728694906	83	2195850	658557970	658556970	882	211426	Metazoa	Chordata	Craniata	Actinopterygii	Actinopteri	Neopterygii	Atherinomorphae	Beloniformes	Belonoidei		Belonidae		Xenentodon
Salpingus planirostris	GCA_949788335.1	GCA_949789865.1	127525111	127507711	19	2186765	126136163	126136163	75	485600	Metazoa	Arthropoda	Hexapoda		Insecta	Pterygota		Coleoptera	Polyphaga	Tenebrionoidea	Salpingidae		Salpingus
Campoletis raptor	GCA_948107755.1	GCA_948107775.1	218598667	218567467	34	2186664	210103344	210103344	74	880308	Metazoa	Arthropoda	Hexapoda		Insecta	Pterygota		Hymenoptera	Apocrita	Ichneumonoidea	Ichneumonidae	Campopleginae	Campoletis
Syrphus vitripennis	GCA_958431115.1	GCA_958336355.1	388815941	388720741	49	2171258	373359652	373359652	229	455441	Metazoa	Arthropoda	Hexapoda		Insecta	Pterygota		Diptera	Brachycera	Syrphoidea	Syrphidae	Syrphinae	Syrphus
Thereva unica	GCA_949987705.1	GCA_949987715.1	910144949	909960149	110	2150359	712206291	712204491	688	263357	Metazoa	Arthropoda	Hexapoda		Insecta	Pterygota		Diptera	Brachycera	Asiloidea	Therevidae	Therevinae	Thereva
Archocentrus centrarchus	GCA_007364275.2	GCA_007364235.1	932930362	916026903	129	2146538	1034011644	1033801685	591	455563	Metazoa	Chordata	Craniata	Actinopterygii	Actinopteri	Neopterygii	Cichlomorphae	Cichliformes			Cichlidae	Cichlasomatinae	Archocentrus
Metschnikowia agaves	GCA_963678735.1	GCA_008065245.1	11164506	11164506	3	2130741	11149709	11148777	7	441092	Fungi	Ascomycota	Saccharomycotina		Saccharomycetes			Saccharomycetales			Metschnikowiaceae		Metschnikowia
Alternaria gaisen	GCA_004156025.2	GCA_022345465.1	34346950	34346950	6	2110033	33950590	33950590	60	179006	Fungi	Ascomycota	Pezizomycotina		Dothideomycetes	Pleosporomycetidae		Pleosporales	Pleosporineae		Pleosporaceae		Alternaria
Colletotrichum viniferum	GCA_020226115.1	GCA_013201765.1	73406341	73406341	10	2103953	68452207	68388947	192	107975	Fungi	Ascomycota	Pezizomycotina		Sordariomycetes	Hypocreomycetidae		Glomerellales			Glomerellaceae		Colletotrichum
Molanna angustata	GCA_963576475.1	GCA_963576465.1	994850035	994701435	144	2095000	968518541	968518541	1411	203851	Metazoa	Arthropoda	Hexapoda		Insecta	Pterygota	Amphiesmenoptera	Trichoptera	Integripalpia	Leptoceroidea	Molannidae		Molanna
Malthinus seriepunctatus	GCA_963924605.1	GCA_963924635.1	338810509	338753509	46	2081540	379963187	379960987	740	146722	Metazoa	Arthropoda	Hexapoda		Insecta	Pterygota		Coleoptera	Polyphaga	Elateroidea	Cantharidae	Malthininae	Malthinus
Verticillium albo-atrum	GCA_002851705.1	GCA_024085555.1	36468503	36462919	6	2059942	37174868	37158827	47	266783	Fungi	Ascomycota	Pezizomycotina		Sordariomycetes	Hypocreomycetidae		Glomerellales			Plectosphaerellaceae		Verticillium
Raja brachyura	GCA_963514005.1	GCA_963513955.1	2700450552	2699996752	367	2048057	2597179146	2597179146	1398	525117	Metazoa	Chordata	Craniata		Chondrichthyes	Elasmobranchii	Batoidea	Rajiformes			Rajidae		Raja
Ammodytes marinus	GCA_949987685.1	GCA_950004245.1	777819083	777615683	115	2041615	756335084	756334884	391	540495	Metazoa	Chordata	Craniata	Actinopterygii	Actinopteri	Neopterygii		Uranoscopiformes			Ammodytidae		Ammodytes
Stomorhina lunata	GCA_933228675.1	GCA_933228635.1	728083889	727953489	90	2030918	747341097	747340897	404	471405	Metazoa	Arthropoda	Hexapoda		Insecta	Pterygota		Diptera	Brachycera	Oestroidea	Rhiniidae		Stomorhina
Orthonevra nobilis	GCA_963555765.1	GCA_963555805.1	511995006	511909406	61	2027990	495924996	495924996	253	555089	Metazoa	Arthropoda	Hexapoda		Insecta	Pterygota		Diptera	Brachycera	Syrphoidea	Syrphidae	Eristalinae	Orthonevra
Euspilapteryx auroguttella	GCA_951802225.1	GCA_951802235.1	331897825	331824225	55	2025000	337230545	337230545	282	347623	Metazoa	Arthropoda	Hexapoda		Insecta	Pterygota	Amphiesmenoptera	Lepidoptera	Glossata	Tineoidea	Gracillariidae	Gracillariinae	Euspilapteryx
Australozyma saopauloensis	GCA_035610405.1	GCA_030582915.1	12068158	12068158	3	2019073	12020785	12020585	7	522793	Fungi	Ascomycota	Saccharomycotina		Saccharomycetes			Saccharomycetales
Sanghuangporus sanghuang	GCA_009806525.1	GCA_020581365.1	34522431	34424361	7	2017503	32713293	32707322	51	174025	Fungi	Basidiomycota	Agaricomycotina		Agaricomycetes			Hymenochaetales			Hymenochaetaceae		Sanghuangporus
Lysandra coridon	GCA_905220515.1	GCA_905220525.1	540719330	540660636	85	2004790	524608667	524608635	213	823289	Metazoa	Arthropoda	Hexapoda		Insecta	Pterygota	Amphiesmenoptera	Lepidoptera	Glossata	Papilionoidea	Lycaenidae	Polyommatinae	Lysandra
Russula olivacea	GCA_963926505.1	GCA_963926515.1	38334703	38330103	7	1983509	37782865	37782865	46	276169	Fungi	Basidiomycota	Agaricomycotina		Agaricomycetes			Russulales			Russulaceae		Russula
Millerozyma farinosa	GCA_002196765.1	GCA_030557775.1	21255474	21255474	4	1983291	10746745	10746715	5	689182	Fungi	Ascomycota	Saccharomycotina		Saccharomycetes			Saccharomycetales			Debaryomycetaceae		Millerozyma
Melinopterus prodromus	GCA_964023965.1	GCA_964023935.1	645613547	645545047	78	1982000	652425407	652424107	494	368429	Metazoa	Arthropoda	Hexapoda		Insecta	Pterygota		Coleoptera	Polyphaga	Scarabaeoidea	Scarabaeidae	Aphodiinae	Aphodius
Ornithomya fringillina	GCA_963978525.1	GCA_963978515.1	172795544	172769344	31	1968350	127892960	127892960	54	721382	Metazoa	Arthropoda	Hexapoda		Insecta	Pterygota		Diptera	Brachycera	Hippoboscoidea	Hippoboscidae	Ornithomyinae	Ornithomya
Sungouiella intermedia	GCA_900106115.1	GCA_030575135.1	13140237	13139877	4	1965937	13052811	13051811	8	602648	Fungi	Ascomycota	Saccharomycotina		Saccharomycetes			Saccharomycetales			Metschnikowiaceae		Candida/Metschnikowiaceae
Ascochyta rabiei	GCA_004011695.2	GCA_001630375.1	40846718	40846718	9	1944960	34658250	34041588	103	107038	Fungi	Ascomycota	Pezizomycotina		Dothideomycetes	Pleosporomycetidae		Pleosporales	Pleosporineae		Didymellaceae		Ascochyta
Melanostigma gelatinosum	GCA_949748355.1	GCA_949748265.1	661958652	661839452	103	1934223	629798166	629797766	321	577593	Metazoa	Chordata	Craniata	Actinopterygii	Actinopteri	Neopterygii		Perciformes	Cottioidei		Zoarcidae	Gymnelinae	Melanostigma
Rhingia rostrata	GCA_949824845.1	GCA_949824455.1	650059847	649956647	93	1925229	570325596	570325596	543	305723	Metazoa	Arthropoda	Hexapoda		Insecta	Pterygota		Diptera	Brachycera	Syrphoidea	Syrphidae	Eristalinae	Rhingia
Epicoccum sorghinum	GCA_020272525.1	GCA_001879705.1	33124632	33124632	7	1920476	33420179	33420179	57	182817	Fungi	Ascomycota	Pezizomycotina		Dothideomycetes	Pleosporomycetidae		Pleosporales	Pleosporineae		Didymellaceae		Epicoccum
Talaromyces purpureogenus	GCA_019022425.1	GCA_037041375.1	29077759	29077759	6	1919420	28192258	28192238	72	121251	Fungi	Ascomycota	Pezizomycotina		Eurotiomycetes	Eurotiomycetidae		Eurotiales			Trichocomaceae		Talaromyces
Tetrao urogallus	GCA_951394365.1	GCA_951394355.1	1013167347	1012972747	152	1909808	853786400	853786400	741	341259	Metazoa	Chordata	Craniata	Sarcopterygii	Aves		Galloanserae	Galliformes			Phasianidae	Tetraoninae	Tetrao
[Candida] anglica	GCA_963924405.1	GCA_030557785.1	13719988	13719988	4	1879034	12406959	12406623	39	100526	Fungi	Ascomycota	Saccharomycotina		Saccharomycetes			Saccharomycetales			Debaryomycetaceae		Kurtzmaniella
Muscina levida	GCA_964034835.1	GCA_964034885.1	805167402	804949202	135	1877730	782410243	782390643	329	644290	Metazoa	Arthropoda	Hexapoda		Insecta	Pterygota		Diptera	Brachycera	Muscoidea	Muscidae	Reinwardtiinae	Muscina
Porpolomopsis calyptriformis	GCA_951640195.1	GCA_951640215.1	33460502	33455302	8	1860760	30788195	30787995	15	694527	Fungi	Basidiomycota	Agaricomycotina		Agaricomycetes	Agaricomycetidae		Agaricales	Hygrophorineae		Hygrophoraceae		Porpolomopsis
Ptychoptera albimana	GCA_961205885.1	GCA_961205845.1	197858972	197813172	27	1860529	193175785	193175785	188	234553	Metazoa	Arthropoda	Hexapoda		Insecta	Pterygota		Diptera	Nematocera		Ptychopteridae	Ptychopterinae	Ptychoptera
Perithous albicinctus	GCA_964016905.1	GCA_964016955.1	383457593	383378593	69	1860279	297536276	297536276	298	274632	Metazoa	Arthropoda	Hexapoda		Insecta	Pterygota		Hymenoptera	Apocrita	Ichneumonoidea	Ichneumonidae	Pimplinae	Perithous
Tipula helvola	GCA_963556165.1	GCA_963556125.1	1204747486	1204500086	165	1860264	1042155348	1042149548	2508	114440	Metazoa	Arthropoda	Hexapoda		Insecta	Pterygota		Diptera	Nematocera	Tipuloidea	Tipulidae	Tipulinae	Tipula
Malthodes minimus	GCA_964263285.1	GCA_964263265.1	583601290	583501090	90	1842732	523480354	522869754	877	164693	Metazoa	Arthropoda	Hexapoda		Insecta	Pterygota		Coleoptera	Polyphaga	Elateroidea	Cantharidae	Malthininae	Malthodes
Siphlonurus alternatus	GCA_949825025.1	GCA_949824885.1	455841872	455760049	79	1841543	375428581	375428581	329	314989	Metazoa	Arthropoda	Hexapoda		Insecta	Pterygota		Ephemeroptera	Pisciforma		Siphlonuridae		Siphlonurus
Psococerastis gibbosa	GCA_963971405.1	GCA_963971355.1	409205223	409133623	68	1835334	416707353	416707353	896	116829	Metazoa	Arthropoda	Hexapoda		Insecta	Pterygota	Psocodea	Psocoptera	Psocomorpha		Psocidae		Psococerastis
Leptoglossus phyllopus	GCA_041002905.1	GCA_041002965.1	1665554292	1665376256	262	1824238	1324221037	1324221037	1202	301335	Metazoa	Arthropoda	Hexapoda		Insecta	Pterygota		Hemiptera	Heteroptera	Coreoidea	Coreidae	Coreinae	Leptoglossus
Vaccinium darrowii	GCA_020921065.1	GCA_020921045.1	582668408	582579707	85	1816313	480504358	479678471	579	248924	Viridiplantae	Streptophyta	Streptophytina		Magnoliopsida			Ericales			Ericaceae	Vaccinioideae	Vaccinium
Naematelia aurantialba	GCA_021527695.1	GCA_033032055.1	20998359	20998359	5	1814705	20275154	20272998	57	108486	Fungi	Basidiomycota	Agaricomycotina		Tremellomycetes			Tremellales			Naemateliaceae		Naematelia
Calliopum simillimum	GCA_951812925.1	GCA_951812915.1	690496230	690353394	99	1796794	680828282	680827482	670	300827	Metazoa	Arthropoda	Hexapoda		Insecta	Pterygota		Diptera	Brachycera	Lauxanioidea	Lauxaniidae		Calliopum
Philopedon plagiatum	GCA_963971165.1	GCA_963971095.1	1080330423	1080114423	173	1795000	930086230	930086151	1604	154689	Metazoa	Arthropoda	Hexapoda		Insecta	Pterygota		Coleoptera	Polyphaga	Curculionoidea	Curculionidae	Entiminae	Philopedon
Daphnia galeata	GCA_030770115.1	GCA_918697745.2	149685297	149621297	23	1768027	133708232	133183790	124	266000	Metazoa	Arthropoda	Crustacea		Branchiopoda	Phyllopoda		Diplostraca	Cladocera		Daphniidae		Daphnia
Asellus aquaticus	GCA_964212115.1	GCA_964212135.1	1977804001	1977438979	338	1766274	1974964246	1974864446	1013	471310	Metazoa	Arthropoda	Crustacea	Multicrustacea	Malacostraca	Eumalacostraca	Peracarida	Isopoda	Asellota	Aselloidea	Asellidae		Asellus
Kluyveromyces lactis	GCA_007993695.1	GCA_030558665.1	10901639	10901639	3	1761927	10688950	10688716	12	288655	Fungi	Ascomycota	Saccharomycotina		Saccharomycetes			Saccharomycetales			Saccharomycetaceae		Kluyveromyces
[Candida] boleticola	GCA_029581775.1	GCA_030570215.1	16089789	16089789	4	1756488	15240575	15240342	29	136763	Fungi	Ascomycota	Saccharomycotina		Saccharomycetes			Saccharomycetales			Debaryomycetaceae		Kurtzmaniella
Spathaspora passalidarum NRRL Y-27907	GCA_013620965.1	GCA_030579515.1	13207614	13207614	4	1751630	12572787	12572441	19	228058	Fungi	Ascomycota	Saccharomycotina		Saccharomycetes			Saccharomycetales			Debaryomycetaceae		Spathaspora
Scomber scombrus	GCA_963921475.1	GCA_963691945.1	741290950	741290950	110	1748220	731363837	731361437	545	369227	Metazoa	Chordata	Craniata	Actinopterygii	Actinopteri	Neopterygii		Scombriformes			Scombridae	Scombrinae	Scomber
Gymnoscopelus microlampas	GCA_963454915.1	GCA_963454925.1	1318637544	1318357944	240	1741000	1278893940	1278893340	977	369909	Metazoa	Chordata	Craniata	Actinopterygii	Actinopteri	Neopterygii		Myctophiformes			Myctophidae		Gymnoscopelus
Lipomyces tetrasporus	GCF_029532465.1	GCA_030568335.1	20779202	20779202	5	1740353	21216434	21212434	54	114236	Fungi	Ascomycota	Saccharomycotina		Saccharomycetes			Saccharomycetales			Lipomycetaceae		Lipomyces
Meyerozyma guilliermondii ATCC 6260	GCA_006942155.1	GCA_022315155.1	10700359	10700359	3	1721375	10687216	10685786	18	184948	Fungi	Ascomycota	Saccharomycotina		Saccharomycetes			Saccharomycetales			Debaryomycetaceae		Meyerozyma
Rhaphigaster nebulosa	GCA_948150685.1	GCA_948150675.1	1155797846	1155567046	199	1716941	1108424710	1108424710	1013	325374	Metazoa	Arthropoda	Hexapoda		Insecta	Pterygota		Hemiptera	Heteroptera	Pentatomoidea	Pentatomidae	Pentatominae	Rhaphigaster
Comarum palustre	GCA_951800085.1	GCA_951800075.1	528886950	528788150	96	1707000	489261865	489261865	585	257767	Viridiplantae	Streptophyta	Streptophytina		Magnoliopsida			Rosales			Rosaceae	Rosoideae	Comarum
Anoplius nigerrimus	GCA_914767735.1	GCA_914767785.2	623783591	623768491	57	1681933	486559160	486559160	130	776252	Metazoa	Arthropoda	Hexapoda		Insecta	Pterygota		Hymenoptera	Apocrita	Pompiloidea	Pompilidae	Pompilinae	Anoplius
Eopsaltria australis	GCA_034509425.1	GCA_003426825.1	1199691685	1199137260	146	1675623	1228344903	1226243171	435	641411	Metazoa	Chordata	Craniata	Sarcopterygii	Aves			Passeriformes			Petroicidae		Eopsaltria
Meyerozyma caribbica MG20W	GCA_000755205.1	GCA_900232065.1	10609282	10609282	3	1673638	11040470	11040470	16	247859	Fungi	Ascomycota	Saccharomycotina		Saccharomycetes			Saccharomycetales			Debaryomycetaceae		Meyerozyma
Alternaria triticimaculans	GCA_023758025.1	GCA_040583915.1	36788567	36788547	8	1666515	36633583	36632723	40	235512	Fungi	Ascomycota	Pezizomycotina		Dothideomycetes	Pleosporomycetidae		Pleosporales	Pleosporineae		Pleosporaceae		Alternaria
Komagataella pseudopastoris	GCA_023212875.1	GCA_003671595.3	9887136	9887136	3	1666281	8907333	8907280	7	499880	Fungi	Ascomycota	Saccharomycotina		Saccharomycetes			Saccharomycetales			Phaffomycetaceae		Komagataella
Actinidia eriantha	GCA_019202715.1	GCA_004150315.1	657097116	654718602	128	1659789	689867039	689632939	343	539296	Viridiplantae	Streptophyta	Streptophytina		Magnoliopsida			Ericales			Actinidiaceae		Actinidia
Diplazon laetatorius	GCA_963662125.1	GCA_963662075.1	251011704	250949104	48	1645483	507303692	507303492	279	470631	Metazoa	Arthropoda	Hexapoda		Insecta	Pterygota		Hymenoptera	Apocrita	Ichneumonoidea	Ichneumonidae	Diplazontinae	Diplazon
Nemotelus nigrinus	GCA_947369275.1	GCA_947369265.1	722182905	721612488	78	1637451	653143056	653141856	427	320576	Metazoa	Arthropoda	Hexapoda		Insecta	Pterygota		Diptera	Brachycera		Stratiomyidae	Nemotelinae	Nemotelus
Boechera divaricarpa	GCA_026770425.1	GCA_026122555.1	440807932	424204754	63	1635072	270367961	266635329	576	127807	Viridiplantae	Streptophyta	Streptophytina		Magnoliopsida			Brassicales			Brassicaceae		Boechera
Cryptococcus floricola	GCA_006352305.1	GCA_008355005.1	21699837	21699837	6	1629715	20137742	20130502	54	105775	Fungi	Basidiomycota	Agaricomycotina		Tremellomycetes			Tremellales			Cryptococcaceae		Cryptococcus
Dolichovespula media	GCA_911387685.1	GCA_911387715.2	247580636	247510936	48	1625878	222179092	222179092	128	497929	Metazoa	Arthropoda	Hexapoda		Insecta	Pterygota		Hymenoptera	Apocrita	Vespoidea	Vespidae	Vespinae	Dolichovespula
Melangyna quadrimaculata	GCA_949320155.1	GCA_949319385.1	951916525	951674125	171	1618830	878342761	878342761	611	388848	Metazoa	Arthropoda	Hexapoda		Insecta	Pterygota		Diptera	Brachycera	Syrphoidea	Syrphidae	Syrphinae	Melangyna
Brachycybe producta	GCA_036925085.1	GCA_036925075.1	295379268	295368460	59	1616702	332707137	332691237	433	205228	Metazoa	Arthropoda	Myriapoda		Diplopoda	Helminthomorpha		Playtdesmida			Andrognathidae		Brachycybe
Eupithecia centaureata	GCA_944547425.1	GCA_944548335.1	465578106	465500906	83	1615577	458027832	458027232	272	514340	Metazoa	Arthropoda	Hexapoda		Insecta	Pterygota	Amphiesmenoptera	Lepidoptera	Glossata	Geometroidea	Geometridae	Larentiinae	Eupithecia
Lyophyllum shimeji	GCA_026008595.1	GCA_001950515.1	31834823	31834823	7	1610882	52434773	49163526	116	107986	Fungi	Basidiomycota	Agaricomycotina		Agaricomycetes	Agaricomycetidae		Agaricales	Tricholomatineae		Lyophyllaceae		Lyophyllum
Panzeria rudis	GCA_956483635.1	GCA_956483615.1	852218079	851938879	139	1593398	836068699	836066899	768	284565	Metazoa	Arthropoda	Hexapoda		Insecta	Pterygota		Diptera	Brachycera	Oestroidea	Tachinidae	Tachininae	Panzeria
Alosa sapidissima	GCF_018492685.1	GCA_018492705.1	903564947	898569135	165	1565278	852425339	852425319	661	361041	Metazoa	Chordata	Craniata	Actinopterygii	Actinopteri	Neopterygii		Clupeiformes	Clupeoidei		Clupeidae	Alosinae	Alosa
Fusarium acaciae-mearnsii	GCA_017657135.1	GCA_014822065.1	36870200	36869262	9	1552321	36660602	36659753	75	147676	Fungi	Ascomycota	Pezizomycotina		Sordariomycetes	Hypocreomycetidae		Hypocreales			Nectriaceae		Fusarium
Lachancea thermotolerans	GCA_027604975.1	GCA_030564345.1	10517645	10517645	4	1540786	9936836	9936793	16	211087	Fungi	Ascomycota	Saccharomycotina		Saccharomycetes			Saccharomycetales			Saccharomycetaceae		Lachancea
Diaporthe vaccinii	GCA_039880775.1	GCA_042826995.1	60192746	60192646	11	1533105	67097566	67097566	54	386342	Fungi	Ascomycota	Pezizomycotina		Sordariomycetes	Sordariomycetidae		Diaporthales			Diaporthaceae		Diaporthe
Danio aesculapii	GCF_903798145.1	GCA_903798135.1	1381485597	1365168914	252	1517104	1212462820	1212460119	1341	278599	Metazoa	Chordata	Craniata	Actinopterygii	Actinopteri	Neopterygii	Cypriniphysae	Cypriniformes	Cyprinoidei		Danionidae	Danioninae	Danio
Platismatia glauca	GCA_963556305.1	GCA_964255145.1	33190042	33188442	9	1508676	32638814	32633934	59	172203	Fungi	Ascomycota	Pezizomycotina		Lecanoromycetes	Lecanoromycetidae		Lecanorales	Lecanorineae		Parmeliaceae		Platismatia
Malassezia cuniculi	GCA_029542805.1	GCA_001264635.1	7453460	7453460	3	1493642	7459907	7459241	5	519584	Fungi	Basidiomycota	Ustilaginomycotina		Malasseziomycetes			Malasseziales			Malasseziaceae		Malassezia
Tropicoporus texanus	GCA_041146245.1	GCA_041146235.1	34032199	34032199	7	1487072	33434051	33434051	40	218231	Fungi	Basidiomycota	Agaricomycotina		Agaricomycetes			Hymenochaetales			Hymenochaetaceae		Tropicoporus
Bullera alba	GCA_001600095.1	GCA_947297625.1	19417308	19407385	6	1486889	19478275	19477592	26	262161	Fungi	Basidiomycota	Agaricomycotina		Tremellomycetes			Tremellales			Bulleraceae		Bullera
Hyperoplus immaculatus	GCA_949357725.1	GCA_949358355.1	797787753	797550153	160	1486508	763769615	763769615	509	427399	Metazoa	Chordata	Craniata	Actinopterygii	Actinopteri	Neopterygii		Uranoscopiformes			Ammodytidae		Hyperoplus
Luffia ferchaultella	GCA_949709985.1	GCA_949710065.1	645260981	645126581	133	1483462	579952468	579952468	857	203353	Metazoa	Arthropoda	Hexapoda		Insecta	Pterygota	Amphiesmenoptera	Lepidoptera	Glossata	Tineoidea	Psychidae	Psychinae	Luffia
Heteromyza rotundicornis	GCA_951394025.1	GCA_951394035.1	333412527	333314327	55	1478352	319555405	319555405	193	429611	Metazoa	Arthropoda	Hexapoda		Insecta	Pterygota		Diptera	Brachycera	Sphaeroceroidea	Heleomyzidae	Heteromyzinae	Heteromyza
Pleuronectes platessa	GCA_947347685.1	GCA_902825255.1	687388084	687173684	118	1477112	583260484	583252473	635	276677	Metazoa	Chordata	Craniata	Actinopterygii	Actinopteri	Neopterygii		Pleuronectiformes	Pleuronectoidei		Pleuronectidae		Pleuronectes
[Candida] sake	GCA_003243815.1	GCA_017654755.1	14093877	14093877	3	1468698	13310172	13310172	9	488857	Fungi	Ascomycota	Saccharomycotina		Saccharomycetes			Saccharomycetales			Debaryomycetaceae		Spathaspora
Empoasca decipiens	GCA_964267455.1	GCA_964267535.1	1421956716	1421648716	299	1439878	1430090033	1429088633	1877	213040	Metazoa	Arthropoda	Hexapoda		Insecta	Pterygota		Hemiptera	Auchenorrhyncha	Membracoidea	Cicadellidae	Typhlocybinae	Empoasca
Aspilapteryx tringipennella	GCA_964188165.1	GCA_964194445.1	261710030	261645230	58	1434113	328580677	328310677	443	200503	Metazoa	Arthropoda	Hexapoda		Insecta	Pterygota	Amphiesmenoptera	Lepidoptera	Glossata	Tineoidea	Gracillariidae	Gracillariinae	Aspilapteryx
Dorcus parallelipipedus	GCA_958336345.1	GCA_958336325.1	470880531	470745731	96	1432485	374613356	374613356	613	179977	Metazoa	Arthropoda	Hexapoda		Insecta	Pterygota		Coleoptera	Polyphaga	Scarabaeoidea	Lucanidae	Lucaninae	Dorcus
Dilophus febrilis	GCA_958336335.1	GCA_958336365.1	305558315	305486915	67	1419977	278315789	278315789	160	553814	Metazoa	Arthropoda	Hexapoda		Insecta	Pterygota		Diptera	Nematocera	Bibionoidea	Bibionidae	Bibioninae	Dilophus
Gasteruption jaculator	GCA_949825005.1	GCA_949825035.1	275602730	275530930	55	1418786	271042722	271042522	216	315468	Metazoa	Arthropoda	Hexapoda		Insecta	Pterygota		Hymenoptera	Apocrita	Evanioidea	Gasteruptiidae		Gasteruption
Drosophila lutescens	GCA_040802685.1	GCA_037075285.1	224792979	224791279	22	1412327	186162880	186162797	49	884233	Metazoa	Arthropoda	Hexapoda		Insecta	Pterygota		Diptera	Brachycera	Ephydroidea	Drosophilidae	Drosophilinae	Drosophila
Trematomus bernacchii	GCF_902827165.1	GCA_902827105.1	867125071	867007390	160	1402669	950296928	950286462	1490	176545	Metazoa	Chordata	Craniata	Actinopterygii	Actinopteri	Neopterygii		Perciformes	Notothenioidei		Nototheniidae		Trematomus
Vaccinium vitis-idaea var. minus	GCA_034642315.1	GCA_963855025.1	518641823	518641823	108	1400217	473759497	473758697	934	148201	Viridiplantae	Streptophyta	Streptophytina		Magnoliopsida			Ericales			Ericaceae	Vaccinioideae	Vaccinium
Netelia thomsonii	GCA_964017225.1	GCA_964017215.1	403611192	403551792	79	1389800	336155640	336155640	203	453698	Metazoa	Arthropoda	Hexapoda		Insecta	Pterygota		Hymenoptera	Apocrita	Ichneumonoidea	Ichneumonidae	Tryphoninae	Netelia
Leptogaster cylindrica	GCA_963082835.1	GCA_963082695.1	196627333	196569733	41	1374445	190432563	190432563	155	314852	Metazoa	Arthropoda	Hexapoda		Insecta	Pterygota		Diptera	Brachycera	Asiloidea	Asilidae	Leptogastrinae	Leptogaster
Malassezia equina	GCA_029542865.1	GCA_001264685.1	7775479	7775479	3	1363896	7658883	7658022	9	305943	Fungi	Basidiomycota	Ustilaginomycotina		Malasseziomycetes			Malasseziales			Malasseziaceae		Malassezia
Didymella glomerata	GCA_030271015.1	GCA_027946415.1	33173326	33173226	11	1359674	34727068	34727068	55	179824	Fungi	Ascomycota	Pezizomycotina		Dothideomycetes	Pleosporomycetidae		Pleosporales	Pleosporineae		Didymellaceae		Didymella
Dipodascopsis uninucleata var. uninucleata	GCA_030568195.1	GCA_030462815.1	16321858	16321400	5	1359059	16186289	16186219	41	112597	Fungi	Ascomycota	Saccharomycotina		Saccharomycetes			Saccharomycetales			Lipomycetaceae		Dipodascopsis
Rhodotorula paludigena	GCA_036244875.1	GCA_019671115.1	22499923	22499923	8	1354873	20967896	20967766	36	171007	Fungi	Basidiomycota	Pucciniomycotina		Microbotryomycetes			Sporidiobolales			Sporidiobolaceae		Rhodotorula
Malassezia caprae	GCA_029542885.1	GCA_001264625.1	7728824	7728824	3	1349452	7580816	7580146	25	107038	Fungi	Basidiomycota	Ustilaginomycotina		Malasseziomycetes			Malasseziales			Malasseziaceae		Malassezia
Aphrophora alni	GCA_963513935.1	GCA_963513995.1	1781497363	1781079538	386	1334000	1512301867	1512301242	1495	277888	Metazoa	Arthropoda	Hexapoda		Insecta	Pterygota		Hemiptera	Auchenorrhyncha	Cercopoidea	Aphrophoridae		Aphrophora
Cryptococcus gattii	GCA_036428525.1	GCA_000835745.1	18044915	18044915	5	1333358	17671044	17532368	34	147607	Fungi	Basidiomycota	Agaricomycotina		Tremellomycetes			Tremellales			Cryptococcaceae		Cryptococcus
Trypoxylon attenuatum	GCA_963989405.1	GCA_963989335.1	217802136	217748736	50	1329307	209288911	209288911	155	355463	Metazoa	Arthropoda	Hexapoda		Insecta	Pterygota		Hymenoptera	Apocrita	Apoidea	Crabronidae	Crabroninae	Trypoxylon
Malassezia nana	GCA_029542845.1	GCA_001265015.1	7702145	7702145	3	1328904	7607075	7606028	12	248273	Fungi	Basidiomycota	Ustilaginomycotina		Malasseziomycetes			Malasseziales			Malasseziaceae		Malassezia
Zygotorulaspora mrakii	GCF_013402915.1	GCA_030570635.1	10412516	10412516	4	1312970	10224689	10222790	9	376270	Fungi	Ascomycota	Saccharomycotina		Saccharomycetes			Saccharomycetales			Saccharomycetaceae		Zygotorulaspora
Cercospora cf. sigesbeckiae	GCA_005356805.1	GCA_002217505.1	33720866	33719249	10	1308006	34940764	34940764	25	406269	Fungi	Ascomycota	Pezizomycotina		Dothideomycetes	Dothideomycetidae		Mycosphaerellales			Mycosphaerellaceae		Cercospora
Nannobrachium achirus	GCA_963921795.1	GCA_963921835.1	1658830932	1658351532	384	1305851	1620255849	1620234249	1392	329860	Metazoa	Chordata	Craniata	Actinopterygii	Actinopteri	Neopterygii		Myctophiformes			Myctophidae		Nannobrachium
Yarrowia yakushimensis	GCA_900518995.1	GCA_030560625.1	18838649	18826650	4	1302575	18426418	18424944	29	198759	Fungi	Ascomycota	Saccharomycotina		Saccharomycetes			Saccharomycetales			Dipodascaceae		Yarrowia
Ogataea parapolymorpha DL-1	GCA_037948965.1	GCA_019207695.1	8927230	8927230	4	1299983	8874099	8873779	12	237423	Fungi	Ascomycota	Saccharomycotina		Saccharomycetes			Saccharomycetales			Pichiaceae		Ogataea
Coelopa pilipes	GCA_947389925.1	GCA_947389915.1	262952336	262873336	59	1280259	248502080	248502080	115	675179	Metazoa	Arthropoda	Hexapoda		Insecta	Pterygota		Diptera	Brachycera	Sciomyzoidea	Coelopidae	Coelopinae	Coelopa
Protomyctophum bolini	GCA_963924005.1	GCA_963923985.1	1148206488	1147849488	254	1267060	1340417512	1340417512	1367	228299	Metazoa	Chordata	Craniata	Actinopterygii	Actinopteri	Neopterygii		Myctophiformes			Myctophidae		Protomyctophum
Labeo rohita	GCF_022985175.1	GCA_004120215.1	1126541939	945494714	209	1265157	1484714364	1426870083	548	522833	Metazoa	Chordata	Craniata	Actinopterygii	Actinopteri	Neopterygii	Cypriniphysae	Cypriniformes	Cyprinoidei		Cyprinidae	Labeoninae	Labeo
Danio kyathit	GCA_903798195.1	GCA_903798155.1	1708446541	1665289323	376	1264270	1550397046	1549781837	1111	419190	Metazoa	Chordata	Craniata	Actinopterygii	Actinopteri	Neopterygii	Cypriniphysae	Cypriniformes	Cyprinoidei		Danionidae	Danioninae	Danio
Rhodotorula glutinis	GCA_037974285.1	GCA_015501985.1	19825474	19825474	7	1249260	22325519	22324168	9	963562	Fungi	Basidiomycota	Pucciniomycotina		Microbotryomycetes			Sporidiobolales			Sporidiobolaceae		Rhodotorula
Orchestes rusci	GCA_958502075.1	GCA_958502085.1	624024712	623862312	145	1248716	589282504	589282504	800	217958	Metazoa	Arthropoda	Hexapoda		Insecta	Pterygota		Coleoptera	Polyphaga	Curculionoidea	Curculionidae	Curculioninae	Orchestes
Polietes domitor	GCA_947397865.1	GCA_947397875.1	1043309519	1042965519	235	1245466	976804195	976774995	701	354698	Metazoa	Arthropoda	Hexapoda		Insecta	Pterygota		Diptera	Brachycera	Muscoidea	Muscidae	Muscinae	Polietes
Eristalis arbustorum	GCA_916610145.1	GCA_916610155.1	451027004	450721404	99	1235116	417549593	417549093	432	269108	Metazoa	Arthropoda	Hexapoda		Insecta	Pterygota		Diptera	Brachycera	Syrphoidea	Syrphidae	Eristalinae	Eristalis
Polyporus brumalis	GCA_001792895.1	GCA_003367725.1	53434618	53434618	13	1232546	45718144	45077762	69	170739	Fungi	Basidiomycota	Agaricomycotina		Agaricomycetes			Polyporales			Polyporaceae		Polyporus
Fusarium ussurianum	GCA_017656585.1	GCA_017656605.1	36192756	36192467	9	1231573	35275393	35274700	27	419604	Fungi	Ascomycota	Pezizomycotina		Sordariomycetes	Hypocreomycetidae		Hypocreales			Nectriaceae		Fusarium
Taphrorychus bicolor	GCA_951812265.1	GCA_951812425.1	575225147	575071947	129	1227000	454272342	454272342	1044	122186	Metazoa	Arthropoda	Hexapoda		Insecta	Pterygota		Coleoptera	Polyphaga	Curculionoidea	Curculionidae	Scolytinae	Taphrorychus
Malassezia arunalokei	GCA_029542905.1	GCA_020085095.1	7331251	7331251	3	1224706	7247604	7247604	5	771082	Fungi	Basidiomycota	Ustilaginomycotina		Malasseziomycetes			Malasseziales			Malasseziaceae		Malassezia
Sprattus sprattus	GCA_963457725.1	GCA_963457685.1	840315637	840015411	186	1216682	803136922	803136522	510	404098	Metazoa	Chordata	Craniata	Actinopterygii	Actinopteri	Neopterygii		Clupeiformes	Clupeoidei		Clupeidae	Clupeinae	Sprattus
Grosmannia clavigera kw1407	GCA_000143105.2	GCA_000143125.1	29794006	29128709	7	1213309	29521668	29518845	49	164278	Fungi	Ascomycota	Pezizomycotina		Sordariomycetes	Sordariomycetidae		Ophiostomatales			Ophiostomataceae		Grosmannia
Tipula confusa	GCA_963556175.1	GCA_963556025.1	728102519	727844119	168	1211439	697539790	697539390	963	200710	Metazoa	Arthropoda	Hexapoda		Insecta	Pterygota		Diptera	Nematocera	Tipuloidea	Tipulidae	Tipulinae	Tipula
Cucurbita argyrosperma subsp. sororia	GCA_018691285.1	GCA_004115005.2	255122959	252816759	60	1205533	228920650	227363578	136	443988	Viridiplantae	Streptophyta	Streptophytina		Magnoliopsida			Cucurbitales			Cucurbitaceae		Cucurbita
Hippobosca camelina	GCA_041146595.1	GCA_041146635.1	135596069	135596069	34	1202649	133470331	133470331	82	419550	Metazoa	Arthropoda	Hexapoda		Insecta	Pterygota		Diptera	Brachycera	Hippoboscoidea	Hippoboscidae	Hippoboscinae	Hippobosca
Torulaspora microellipsoides	GCA_900186055.1	GCA_931305935.1	10414811	10401493	4	1189108	10300417	10300417	16	201491	Fungi	Ascomycota	Saccharomycotina		Saccharomycetes			Saccharomycetales			Saccharomycetaceae		Torulaspora
Epermenia chaerophyllella	GCA_964235415.1	GCA_964235455.1	382136644	382021044	95	1183130	429265306	428914506	421	285044	Metazoa	Arthropoda	Hexapoda		Insecta	Pterygota	Amphiesmenoptera	Lepidoptera	Glossata	Epermenioidea	Epermeniidae		Epermenia
Mesopsocus fuscifrons	GCA_950004255.1	GCA_949987595.1	184332854	184281854	48	1168996	179039017	179038217	320	164756	Metazoa	Arthropoda	Hexapoda		Insecta	Pterygota	Psocodea	Psocoptera	Psocomorpha	Peripsocoidea	Mesopsocidae		Mesopsocus
Macrophya alboannulata	GCA_949628255.1	GCA_949628235.1	245216054	245132854	63	1167444	222827926	222827726	528	113925	Metazoa	Arthropoda	Hexapoda		Insecta	Pterygota		Hymenoptera		Tenthredinoidea	Tenthredinidae	Tenthredininae	Macrophya
Torulaspora globosa	GCA_013694445.1	GCA_030557585.1	9264691	9264691	4	1146439	9200958	9200844	8	402538	Fungi	Ascomycota	Saccharomycotina		Saccharomycetes			Saccharomycetales			Saccharomycetaceae		Torulaspora
Rhamphomyia laevipes	GCA_963920725.1	GCA_963920735.1	394510686	394346286	73	1144504	383049668	383049668	262	369961	Metazoa	Arthropoda	Hexapoda		Insecta	Pterygota		Diptera	Brachycera	Empidoidea	Empididae	Empidinae	Rhamphomyia
Fusarium brasilicum	GCA_017656955.1	GCA_013184295.1	37002032	37000252	9	1144438	36823670	36822868	85	129586	Fungi	Ascomycota	Pezizomycotina		Sordariomycetes	Hypocreomycetidae		Hypocreales			Nectriaceae		Fusarium
Gonocerus acuteangulatus	GCA_946811695.1	GCA_946811585.1	1106193860	1105854596	296	1130754	960543592	960543192	1187	233537	Metazoa	Arthropoda	Hexapoda		Insecta	Pterygota		Hemiptera	Heteroptera	Coreoidea	Coreidae	Coreinae	Gonocerus
Candida jiufengensis	GCF_024610255.1	GCA_030566715.1	13666317	13665735	5	1123777	13566346	13565974	11	404450	Fungi	Ascomycota	Saccharomycotina		Saccharomycetes			Saccharomycetales			Debaryomycetaceae		Candida
Panax notoginseng	GCA_016801055.1	GCA_014296215.1	2660677618	2660147218	557	1118014	2263674282	2247236138	4121	145000	Viridiplantae	Streptophyta	Streptophytina		Magnoliopsida			Apiales	Apiineae		Araliaceae		Panax
Kregervanrija delftensis	GCA_019155655.1	GCA_003707205.3	12676090	12676090	4	1097636	12237838	12237015	21	204236	Fungi	Ascomycota	Saccharomycotina		Saccharomycetes			Saccharomycetales			Pichiaceae		Kregervanrija
Acer saccharum	GCA_030490815.1	GCA_030979865.1	626454929	625942429	165	1081516	570478304	570372092	170	797718	Viridiplantae	Streptophyta	Streptophytina		Magnoliopsida			Sapindales			Sapindaceae	Hippocastanoideae	Acer
Talaromyces amestolkiae	GCA_027569865.1	GCA_037040795.1	33972799	33972799	11	1079534	35137184	35137170	13	723969	Fungi	Ascomycota	Pezizomycotina		Eurotiomycetes	Eurotiomycetidae		Eurotiales			Trichocomaceae		Talaromyces
Heteropelma amictum	GCA_959613375.1	GCA_959613325.1	226425203	226348603	57	1071258	212037723	212037723	241	259029	Metazoa	Arthropoda	Hexapoda		Insecta	Pterygota		Hymenoptera	Apocrita	Ichneumonoidea	Ichneumonidae	Anomaloninae	Heteropelma
Conomelus anceps	GCA_948455865.1	GCA_948455875.1	957836206	957486606	216	1071000	729968527	729968527	782	243215	Metazoa	Arthropoda	Hexapoda		Insecta	Pterygota		Hemiptera	Auchenorrhyncha	Fulgoroidea	Delphacidae	Delphacinae	Conomelus
Aspergillus sp. Z5	GCA_025765985.1	GCA_001044295.1	33801708	33800158	10	1055577	33810366	33810366	54	195844	Fungi	Ascomycota	Pezizomycotina		Eurotiomycetes	Eurotiomycetidae		Eurotiales			Aspergillaceae		Aspergillus
Chlorophyllum brunneum	GCA_963576785.1	GCA_963576885.1	38856969	38848969	12	1053824	44647144	44647144	50	245827	Fungi	Basidiomycota	Agaricomycotina		Agaricomycetes	Agaricomycetidae		Agaricales	Agaricineae		Agaricaceae		Chlorophyllum
Clavispora santaluciae	GCA_022577645.1	GCA_022577415.1	11018616	11018616	3	1048728	10863639	10863639	14	218696	Fungi	Ascomycota	Saccharomycotina		Saccharomycetes			Saccharomycetales			Metschnikowiaceae		Clavispora
Harpagifer antarcticus	GCA_902827135.1	GCA_902827095.1	941503312	941390276	246	1048452	908431605	908422778	1739	157921	Metazoa	Chordata	Craniata	Actinopterygii	Actinopteri	Neopterygii		Perciformes	Notothenioidei		Harpagiferidae	Harpagiferinae	Harpagifer
Xanthoceras sorbifolium	GCA_003430845.1	GCA_020796215.1	504383062	504309262	131	1044891	469454355	467700709	319	422073	Viridiplantae	Streptophyta	Streptophytina		Magnoliopsida			Sapindales			Sapindaceae	Xanthoceroideae	Xanthoceras
Hirtodrosophila cameraria	GCA_949708635.1	GCA_949708645.1	214495864	214420064	61	1033460	192527011	192527011	146	341164	Metazoa	Arthropoda	Hexapoda		Insecta	Pterygota		Diptera	Brachycera	Ephydroidea	Drosophilidae	Drosophilinae	Hirtodrosophila
Zelleria hepariella	GCA_949319315.1	GCA_949319205.1	428770458	428627458	133	1033269	438620137	438617737	791	166630	Metazoa	Arthropoda	Hexapoda		Insecta	Pterygota	Amphiesmenoptera	Lepidoptera	Glossata	Yponomeutoidea	Yponomeutidae	Yponomeutinae	Zelleria
Carpatolechia fugitivella	GCA_951230895.1	GCA_951230885.1	493070205	492910405	159	1029615	483147626	483147626	724	201166	Metazoa	Arthropoda	Hexapoda		Insecta	Pterygota	Amphiesmenoptera	Lepidoptera	Glossata	Gelechioidea	Gelechiidae	Gelechiinae	Carpatolechia
Drosophila histrio	GCA_958299025.2	GCA_958298985.2	189249459	189170059	49	1027455	189005529	189005529	185	282716	Metazoa	Arthropoda	Hexapoda		Insecta	Pterygota		Diptera	Brachycera	Ephydroidea	Drosophilidae	Drosophilinae	Drosophila
Protomyctophum parallelum	GCA_964188405.1	GCA_964188415.1	1235309700	1234763900	336	1024588	1013731500	1012740500	939	309295	Metazoa	Chordata	Craniata	Actinopterygii	Actinopteri	Neopterygii		Myctophiformes			Myctophidae		Protomyctophum
Drosophila limbata	GCA_963924055.1	GCA_963924035.1	233522359	233477959	68	1019978	168346941	168346941	127	361015	Metazoa	Arthropoda	Hexapoda		Insecta	Pterygota		Diptera	Brachycera	Ephydroidea	Drosophilidae	Drosophilinae	Drosophila
Casuarina glauca	GCA_028551395.1	GCA_003255045.1	296631783	296399783	80	1018335	282810774	276059229	755	101670	Viridiplantae	Streptophyta	Streptophytina		Magnoliopsida			Fagales			Casuarinaceae		Casuarina
Metschnikowia caudata	GCA_008065175.1	GCA_030564705.1	10938851	10938431	4	1016822	10902091	10901883	27	115421	Fungi	Ascomycota	Saccharomycotina		Saccharomycetes			Saccharomycetales			Metschnikowiaceae		Metschnikowia
Alternaria metachromatica	GCF_023757995.1	GCA_040583895.1	37283841	37283645	12	1012319	37182549	37182166	42	245403	Fungi	Ascomycota	Pezizomycotina		Dothideomycetes	Pleosporomycetidae		Pleosporales	Pleosporineae		Pleosporaceae		Alternaria
Cladonia stellaris	GCA_040955005.1	GCA_040955015.1	35904429	35904429	13	1009801	28472836	28472836	12	796341	Fungi	Ascomycota	Pezizomycotina		Lecanoromycetes	Lecanoromycetidae		Lecanorales	Lecanorineae		Cladoniaceae		Cladonia
Leptopterna dolabrata	GCA_954871275.1	GCA_954871245.1	987901686	987561486	265	1003918	774742436	774742236	1120	202993	Metazoa	Arthropoda	Hexapoda		Insecta	Pterygota		Hemiptera	Heteroptera	Cimicoidea	Miridae	Mirinae	Leptopterna
Electrona antarctica	GCA_951216825.1	GCA_951214905.1	1427425719	1426789919	355	1002537	1301265211	1301265211	1387	245514	Metazoa	Chordata	Craniata	Actinopterygii	Actinopteri	Neopterygii		Myctophiformes			Myctophidae		Electrona
Fomitopsis palustris	GCA_029783445.1	GCA_001937815.1	35039721	35039721	12	991408	43856698	43856698	22	667718	Fungi	Basidiomycota	Agaricomycotina		Agaricomycetes			Polyporales			Fomitopsidaceae		Fomitopsis
Cataclysta lemnata	GCA_963931975.1	GCA_963931965.1	432438547	432263747	126	989062	489901020	489901020	676	194713	Metazoa	Arthropoda	Hexapoda		Insecta	Pterygota	Amphiesmenoptera	Lepidoptera	Glossata	Pyraloidea	Crambidae	Nymphulinae	Cataclysta
Lachancea dasiensis	GCA_900074725.1	GCA_030579275.1	10701617	10687306	5	988707	10818721	10817620	8	440225	Fungi	Ascomycota	Saccharomycotina		Saccharomycetes			Saccharomycetales			Saccharomycetaceae		Lachancea
Wickerhamomyces alni	GCA_949709075.1	GCA_003707985.2	12082472	12082472	5	983713	12410201	12409974	15	205259	Fungi	Ascomycota	Saccharomycotina		Saccharomycetes			Saccharomycetales			Phaffomycetaceae		Wickerhamomyces
Subacronicta megacephala	GCA_958496365.1	GCA_958496315.1	424229903	424045703	128	981990	420667022	420666822	465	257417	Metazoa	Arthropoda	Hexapoda		Insecta	Pterygota	Amphiesmenoptera	Lepidoptera	Glossata	Noctuoidea	Noctuidae	Acronictinae	Subacronicta
Aspergillus calidoustus	GCA_001511075.1	GCA_022813285.1	41102685	40564004	14	981393	40391628	40388108	36	380049	Fungi	Ascomycota	Pezizomycotina		Eurotiomycetes	Eurotiomycetidae		Eurotiales			Aspergillaceae		Aspergillus
Fusarium austroamericanum	GCA_017657035.1	GCA_013364965.1	37177464	37176029	12	977434	36846346	36845153	96	105103	Fungi	Ascomycota	Pezizomycotina		Sordariomycetes	Hypocreomycetidae		Hypocreales			Nectriaceae		Fusarium
Ecdyonurus torrentis	GCA_949318235.1	GCA_949318265.1	503205230	503027230	161	968624	488003790	488002990	466	289364	Metazoa	Arthropoda	Hexapoda		Insecta	Pterygota		Ephemeroptera	Setisura		Heptageniidae		Ecdyonurus
Colletotrichum abscissum	GCF_030869225.1	GCA_023376855.1	53936108	53933822	19	962862	54001896	54001074	58	275403	Fungi	Ascomycota	Pezizomycotina		Sordariomycetes	Hypocreomycetidae		Glomerellales			Glomerellaceae		Colletotrichum
Aplochiton taeniatus	GCA_017639675.1	GCA_017639685.1	461946147	453790189	145	956540	560414924	560414085	1075	156481	Metazoa	Chordata	Craniata	Actinopterygii	Actinopteri	Neopterygii		Galaxiiformes			Galaxiidae	Galaxiinae	Aplochiton
Elsinoe fawcettii	GCA_007556535.1	GCA_016625525.1	26655928	26655828	11	952195	25873468	25873468	15	608276	Fungi	Ascomycota	Pezizomycotina		Dothideomycetes	Dothideomycetidae		Myriangiales			Elsinoaceae		Elsinoe
Aproaerema taeniolella	GCA_949987775.1	GCA_950005065.1	636600098	636375898	198	950877	577321780	577320980	841	195047	Metazoa	Arthropoda	Hexapoda		Insecta	Pterygota	Amphiesmenoptera	Lepidoptera	Glossata	Gelechioidea	Gelechiidae	Anacampsinae	Aproaerema
Athripsodes cinereus	GCA_947579605.1	GCA_947579385.1	716242550	715991750	217	948465	689640038	689639438	1351	151781	Metazoa	Arthropoda	Hexapoda		Insecta	Pterygota	Amphiesmenoptera	Trichoptera	Integripalpia	Leptoceroidea	Leptoceridae	Leptocerinae	Athripsodes
Cladophialophora carrionii	GCA_001700775.1	GCF_000365165.1	29779067	29775793	9	940455	28991111	28979941	20	547136	Fungi	Ascomycota	Pezizomycotina		Eurotiomycetes	Chaetothyriomycetidae		Chaetothyriales			Herpotrichiellaceae		Cladophialophora
Filobasidium floriforme	GCF_021052385.1	GCA_019201745.1	27469088	27469088	12	938801	26438809	26437145	76	106813	Fungi	Basidiomycota	Agaricomycotina		Tremellomycetes			Filobasidiales			Filobasidiaceae		Filobasidium
Empis stercorea	GCA_949752835.1	GCA_949752855.1	342119506	341974106	92	934403	318768117	318768117	388	211530	Metazoa	Arthropoda	Hexapoda		Insecta	Pterygota		Diptera	Brachycera	Empidoidea	Empididae	Empidinae	Empis
Inonotus vitis	GCA_041146215.1	GCA_041146195.1	35254696	35254696	13	929100	34888043	34888043	35	248831	Fungi	Basidiomycota	Agaricomycotina		Agaricomycetes			Hymenochaetales			Hymenochaetaceae		Inonotus
Kazachstania africana CBS 2517	GCA_000304475.1	GCA_030571735.1	11130140	11126917	5	925516	11196141	11194741	16	280271	Fungi	Ascomycota	Saccharomycotina		Saccharomycetes			Saccharomycetales			Saccharomycetaceae		Kazachstania
Drosophila phalerata	GCA_951394115.2	GCA_037043515.1	223916180	223842580	68	923726	197218648	197218621	81	663698	Metazoa	Arthropoda	Hexapoda		Insecta	Pterygota		Diptera	Brachycera	Ephydroidea	Drosophilidae	Drosophilinae	Drosophila
Penicillium sumatraense	GCA_020086695.1	GCA_037041715.1	36393065	36391945	13	923193	33127552	33127552	32	344243	Fungi	Ascomycota	Pezizomycotina		Eurotiomycetes	Eurotiomycetidae		Eurotiales			Aspergillaceae		Penicillium
Verticillium tricorpus	GCA_002851695.1	GCA_000732205.1	35122586	35117865	14	918488	36060394	35978805	28	406227	Fungi	Ascomycota	Pezizomycotina		Sordariomycetes	Hypocreomycetidae		Glomerellales			Plectosphaerellaceae		Verticillium
Prunus yedoensis	GCA_005406145.1	GCA_900382725.1	690105700	690105700	158	918183	319209792	318739129	706	132705	Viridiplantae	Streptophyta	Streptophytina		Magnoliopsida			Rosales			Rosaceae	Amygdaloideae	Prunus
Hypomontagnella submonticulosa	GCA_022984865.1	GCA_902806495.1	40046532	40046532	15	917976	41374079	41374079	19	657615	Fungi	Ascomycota	Pezizomycotina		Sordariomycetes	Xylariomycetidae		Xylariales			Hypoxylaceae		Hypomontagnella
Elmis aenea	GCA_947652605.1	GCA_947652985.1	516500542	516329742	164	911544	469197094	469197094	863	151878	Metazoa	Arthropoda	Hexapoda		Insecta	Pterygota		Coleoptera	Polyphaga	Byrrhoidea	Elmidae	Elminae	Elmis
Aspergillus fijiensis	GCA_030014135.1	GCF_003184825.1	36437053	36435443	13	910193	36513906	36500514	42	290429	Fungi	Ascomycota	Pezizomycotina		Eurotiomycetes	Eurotiomycetidae		Eurotiales			Aspergillaceae		Aspergillus
Oxycera nigricornis	GCA_963942545.1	GCA_963942495.1	604329885	604060485	157	903000	670398182	670397782	1517	117765	Metazoa	Arthropoda	Hexapoda		Insecta	Pterygota		Diptera	Brachycera		Stratiomyidae	Stratiomyinae	Oxycera
Myxozyma melibiosi	GCA_037950935.1	GCA_030571165.1	15330035	15330035	5	902957	14915287	14915081	15	281434	Fungi	Ascomycota	Saccharomycotina		Saccharomycetes			Saccharomycetales			Lipomycetaceae		Myxozyma
Gymnoscopelus braueri	GCA_963280865.1	GCA_963281105.1	1367966668	1367425868	454	901999	1279160753	1279159753	1545	223926	Metazoa	Chordata	Craniata	Actinopterygii	Actinopteri	Neopterygii		Myctophiformes			Myctophidae		Gymnoscopelus
Salmacisia buchloeana	GCA_029952725.1	GCA_001990185.1	20053587	20053587	9	901006	18422451	18422451	18	363681	Fungi	Basidiomycota	Ustilaginomycotina		Exobasidiomycetes			Tilletiales			Tilletiaceae		Salmacisia
Limtongia smithiae	GCF_038497785.1	GCA_030556265.1	14146010	14145692	6	900084	14191199	14191159	36	131149	Fungi	Ascomycota	Saccharomycotina		Saccharomycetes			Saccharomycetales			Lipomycetaceae		Limtongia
Ustilago esculenta	GCA_020827535.1	GCA_000819925.1	26430365	26395952	8	899110	20196985	20196985	15	403507	Fungi	Basidiomycota	Ustilaginomycotina		Ustilaginomycetes			Ustilaginales			Ustilaginaceae		Ustilago
Brettanomyces custersianus	GCA_012295335.1	GCA_001746385.1	10445606	10390525	5	897382	10219415	10213482	18	180708	Fungi	Ascomycota	Saccharomycotina		Saccharomycetes			Saccharomycetales			Pichiaceae		Brettanomyces
Metschnikowia aberdeeniae	GCA_002370615.1	GCA_030566455.1	10681262	10680640	5	895266	10563652	10563217	15	216620	Fungi	Ascomycota	Saccharomycotina		Saccharomycetes			Saccharomycetales			Metschnikowiaceae		Metschnikowia
Scheffersomyces shehatae	GCA_002118155.1	GCA_030674605.1	16750582	16697694	7	890536	16521221	16520752	35	149012	Fungi	Ascomycota	Saccharomycotina		Saccharomycetes			Saccharomycetales			Debaryomycetaceae		Scheffersomyces
Nakaseomyces nivariensis	GCA_017309295.1	GCA_030569795.1	11804087	11804087	6	885783	11617224	11615224	18	205928	Fungi	Ascomycota	Saccharomycotina		Saccharomycetes			Saccharomycetales			Saccharomycetaceae		Nakaseomyces
Phialophora macrospora	GCA_000835435.1	GCA_016109505.1	31616172	31608279	13	884701	32197766	32193229	15	661259	Fungi	Ascomycota	Pezizomycotina		Eurotiomycetes	Chaetothyriomycetidae		Chaetothyriales			Herpotrichiellaceae		Phialophora
Argentina silus	GCA_951799395.1	GCA_951799415.1	670749299	670398899	188	858168	550403860	550403860	506	265682	Metazoa	Chordata	Craniata	Actinopterygii	Actinopteri	Neopterygii		Argentiniformes			Argentinidae		Argentina
Metschnikowia kipukae	GCA_002370135.1	GCA_030566465.1	11250196	11249262	5	857426	11158767	11158545	11	296100	Fungi	Ascomycota	Saccharomycotina		Saccharomycetes			Saccharomycetales			Metschnikowiaceae		Metschnikowia
Exophiala mesophila	GCA_000836275.1	GCA_000785215.1	29273723	29256826	11	847283	30376333	30376333	77	121790	Fungi	Ascomycota	Pezizomycotina		Eurotiomycetes	Chaetothyriomycetidae		Chaetothyriales			Herpotrichiellaceae		Exophiala
Penicillium decumbens	GCA_027569385.1	GCA_022813135.1	24142420	24142420	8	831129	26798112	26795862	26	358075	Fungi	Ascomycota	Pezizomycotina		Eurotiomycetes	Eurotiomycetidae		Eurotiales			Aspergillaceae		Penicillium
Kockiozyma suomiensis	GCF_038497685.1	GCA_003705835.3	14000343	13999946	7	829024	13868009	13867925	11	473546	Fungi	Ascomycota	Saccharomycotina		Saccharomycetes			Saccharomycetales			Lipomycetaceae		Kockiozyma
Coniothyrium glycines	GCA_025742365.1	GCA_025742395.1	31173241	31173241	12	828248	37730521	37730521	15	554502	Fungi	Ascomycota	Pezizomycotina		Dothideomycetes	Pleosporomycetidae		Pleosporales	Pleosporineae		Coniothyriaceae		Coniothyrium
Acer campestre	GCA_954870605.1	GCA_954871055.1	565085850	564866015	212	825347	734708497	734696055	534	370493	Viridiplantae	Streptophyta	Streptophytina		Magnoliopsida			Sapindales			Sapindaceae	Hippocastanoideae	Acer
[Candida] mesenterica	GCA_030559045.1	GCA_015708695.1	14314500	14314322	7	825122	14424561	14416493	16	279698	Fungi	Ascomycota	Saccharomycotina		Saccharomycetes			Saccharomycetales			Debaryomycetaceae		Kodamaea
Buglossoporus quercinus	GCA_964035675.1	GCA_964035665.1	37428316	37412116	17	825065	36999778	36999778	47	230153	Fungi	Basidiomycota	Agaricomycotina		Agaricomycetes			Polyporales			Fomitopsidaceae		Buglossoporus
Cladophialophora immunda	GCA_000835495.1	GCA_000785585.1	43029152	42968387	17	816841	41583904	41583904	51	241757	Fungi	Ascomycota	Pezizomycotina		Eurotiomycetes	Chaetothyriomycetidae		Chaetothyriales			Herpotrichiellaceae		Cladophialophora
Amphiprion ocellaris	GCA_022539595.1	GCF_002776465.1	863468154	863331513	319	812338	880704246	880159076	756	324210	Metazoa	Chordata	Craniata	Actinopterygii	Actinopteri	Neopterygii					Pomacentridae		Amphiprion
Candidozyma pseudohaemuli	GCA_002933435.1	GCA_030573385.1	12700538	12700538	6	799808	12795568	12792668	11	396708	Fungi	Ascomycota	Saccharomycotina		Saccharomycetes			Saccharomycetales			Metschnikowiaceae		Candida/Metschnikowiaceae
Paecilomyces lecythidis	GCA_037041775.1	GCA_029606255.1	31923639	31922795	12	787282	31883975	31857897	55	173416	Fungi	Ascomycota	Pezizomycotina		Eurotiomycetes	Eurotiomycetidae		Eurotiales			Thermoascaceae		Paecilomyces
Debaryomyces singareniensis	GCA_031081795.1	GCA_030558045.1	10099494	10098094	5	785565	9928614	9928272	14	274836	Fungi	Ascomycota	Saccharomycotina		Saccharomycetes			Saccharomycetales			Debaryomycetaceae		Debaryomyces
Ustilago vetiveriae	GCA_928722275.1	GCA_001735935.1	18373116	18373116	7	780848	19606533	19606533	37	160125	Fungi	Basidiomycota	Ustilaginomycotina		Ustilaginomycetes			Ustilaginales			Ustilaginaceae		Ustilago
Kluyveromyces dobzhanskii	GCA_003705805.3	GCA_000820885.1	10746162	10745341	5	778961	10741898	10741898	7	493016	Fungi	Ascomycota	Saccharomycotina		Saccharomycetes			Saccharomycetales			Saccharomycetaceae		Kluyveromyces
Metschnikowia australis	GCA_019285895.1	GCA_030556635.1	14457311	14456617	7	766967	14155735	14154691	17	277491	Fungi	Ascomycota	Saccharomycotina		Saccharomycetes			Saccharomycetales			Metschnikowiaceae		Metschnikowia
Physocephala rufipes	GCA_963966595.1	GCA_963966585.1	243305359	243079559	71	765721	234040095	234040095	253	243509	Metazoa	Arthropoda	Hexapoda		Insecta	Pterygota		Diptera	Brachycera	Conopoidea	Conopidae	Conopinae	Physocephala
Sphenella marginata	GCA_951509765.1	GCA_951509705.1	595235565	594981765	239	758719	574207488	574207488	906	175669	Metazoa	Arthropoda	Hexapoda		Insecta	Pterygota		Diptera	Brachycera	Tephritoidea	Tephritidae	Tephritinae	Sphenella
Trichosporon ovoides	GCA_001752645.1	GCA_025502615.1	40322879	40277134	17	754547	42300966	42298168	26	473910	Fungi	Basidiomycota	Agaricomycotina		Tremellomycetes			Trichosporonales			Trichosporonaceae		Trichosporon
Tulosesus angulatus	GCA_013368325.1	GCA_014188975.1	59300204	59300204	21	754395	93565539	93565539	56	482059	Fungi	Basidiomycota	Agaricomycotina		Agaricomycetes	Agaricomycetidae		Agaricales	Agaricineae		Psathyrellaceae		Tulosesus
Metschnikowia hibisci	GCA_002374725.1	GCA_030564785.1	11491640	11490380	6	752200	11320842	11320195	9	471761	Fungi	Ascomycota	Saccharomycotina		Saccharomycetes			Saccharomycetales			Metschnikowiaceae		Metschnikowia
Nansenia antarctica	GCA_963989245.1	GCA_963989255.1	1085777971	1085118171	386	750607	1005279045	1005272045	1043	237178	Metazoa	Chordata	Craniata	Actinopterygii	Actinopteri	Neopterygii		Argentiniformes			Microstomatidae		Nansenia
Aspergillus clavatus NRRL 1	GCA_000002715.1	GCA_023620035.1	27859441	27850641	12	749511	27452817	27450503	46	178480	Fungi	Ascomycota	Pezizomycotina		Eurotiomycetes	Eurotiomycetidae		Eurotiales			Aspergillaceae		Aspergillus
Cyclaneusma minus	GCA_037179315.1	GCA_037179225.1	35362328	35362154	17	714683	31796614	31796574	82	120096	Fungi	Ascomycota	Pezizomycotina		Leotiomycetes			Chaetomellales			Marthamycetaceae		Cyclaneusma
Myopa testacea	GCA_949629155.1	GCA_949629165.2	243330331	243211931	106	713800	207208550	207208550	343	161195	Metazoa	Arthropoda	Hexapoda		Insecta	Pterygota		Diptera	Brachycera	Conopoidea	Conopidae	Myopinae	Myopa
Hyphopichia homilentoma	GCA_001599095.1	GCA_030560785.1	12176763	12151372	6	708264	11897452	11897452	26	123662	Fungi	Ascomycota	Saccharomycotina		Saccharomycetes			Saccharomycetales			Debaryomycetaceae		Hyphopichia
Metschnikowia hawaiiana	GCA_002893645.1	GCA_003708615.1	11848502	11846283	7	706105	11909429	11904529	19	186627	Fungi	Ascomycota	Saccharomycotina		Saccharomycetes			Saccharomycetales			Metschnikowiaceae		Metschnikowia
Lachancea lanzarotensis	GCA_000938715.1	GCA_030579295.1	11092131	11091689	6	700478	11323986	11323444	13	255617	Fungi	Ascomycota	Saccharomycotina		Saccharomycetes			Saccharomycetales			Saccharomycetaceae		Lachancea
Aspergillus welwitschiae	GCA_037044315.1	GCA_030015405.1	37221190	37221190	18	698709	37795174	37748774	71	164094	Fungi	Ascomycota	Pezizomycotina		Eurotiomycetes	Eurotiomycetidae		Eurotiales			Aspergillaceae		Aspergillus
Rhimphoctona megacephalus	GCA_963989365.1	GCA_963989425.1	405998920	405810720	162	695103	342894884	342894884	678	133939	Metazoa	Arthropoda	Hexapoda		Insecta	Pterygota		Hymenoptera	Apocrita	Ichneumonoidea	Ichneumonidae	Campopleginae	Rhimphoctona
Fusarium irregulare	GCA_027945245.1	GCA_004367085.1	38174887	38172928	18	690342	37441600	37439703	74	152111	Fungi	Ascomycota	Pezizomycotina		Sordariomycetes	Hypocreomycetidae		Hypocreales			Nectriaceae		Fusarium
[Candida] jaroonii	GCA_030556445.1	GCA_943733655.1	10969499	10969345	7	671572	10558361	10555261	7	458765	Fungi	Ascomycota	Saccharomycotina		Saccharomycetes			Saccharomycetales			Debaryomycetaceae		Yamadazyma
Aspergillus amoenus	GCA_023624915.1	GCA_009812435.1	33040702	33038606	18	669357	35476417	35474105	43	261054	Fungi	Ascomycota	Pezizomycotina		Eurotiomycetes	Eurotiomycetidae		Eurotiales			Aspergillaceae		Aspergillus
Drepanosiphum platanoidis	GCA_948098885.1	GCA_948098895.1	284505041	284367641	136	666369	281230301	281230301	264	312154	Metazoa	Arthropoda	Hexapoda		Insecta	Pterygota		Hemiptera	Sternorrhyncha	Aphidoidea	Aphididae	Drepanosiphinae	Drepanosiphum
Recurvomyces mirabilis	GCA_035135035.1	GCA_033675085.1	28114480	28112547	17	665447	26989372	26987933	27	330670	Fungi	Ascomycota	Pezizomycotina		Dothideomycetes	Dothideomycetidae		Mycosphaerellales			Teratosphaeriaceae		Recurvomyces
Ontholestes murinus	GCA_963969525.1	GCA_963969535.1	1023307446	1022774246	426	662260	973025924	972963924	1609	165988	Metazoa	Arthropoda	Hexapoda		Insecta	Pterygota		Coleoptera	Polyphaga	Staphylinoidea	Staphylinidae	Staphylininae	Ontholestes
Ericerus pela	GCA_016591455.1	GCA_011428145.1	660374735	660374735	302	660240	654859808	649131098	468	410234	Metazoa	Arthropoda	Hexapoda		Insecta	Pterygota		Hemiptera	Sternorrhyncha	Coccoidea	Coccidae		Ericerus
Ophion ellenae	GCA_963210295.1	GCA_963210285.1	650291076	649940676	281	657725	594030977	594030977	658	259881	Metazoa	Arthropoda	Hexapoda		Insecta	Pterygota		Hymenoptera	Apocrita	Ichneumonoidea	Ichneumonidae	Ophioninae	Ophion
Lasius brunneus	GCA_964261615.1	GCA_964261575.1	264940360	264806960	101	657111	287490311	287112911	761	100292	Metazoa	Arthropoda	Hexapoda		Insecta	Pterygota		Hymenoptera	Apocrita	Formicoidea	Formicidae	Formicinae	Lasius
Rosa rugosa	GCA_958449725.1	GCA_958301625.1	417128682	416925882	202	653714	365699510	365694710	768	141821	Viridiplantae	Streptophyta	Streptophytina		Magnoliopsida			Rosales			Rosaceae	Rosoideae	Rosa
Penicillium brasilianum	GCA_001048715.1	GCA_002016555.1	35888622	35629036	16	653379	32945979	32945909	35	292589	Fungi	Ascomycota	Pezizomycotina		Eurotiomycetes	Eurotiomycetidae		Eurotiales			Aspergillaceae		Penicillium
Nakazawaea peltata	GCA_001599355.1	GCA_030567735.1	11653826	11611714	5	648860	11245063	11245063	10	414977	Fungi	Ascomycota	Saccharomycotina		Saccharomycetes			Saccharomycetales					Nakazawaea
Eupithecia pulchellata	GCA_963931895.1	GCA_963931905.1	385423043	385168043	172	630654	360029365	360029165	613	167754	Metazoa	Arthropoda	Hexapoda		Insecta	Pterygota	Amphiesmenoptera	Lepidoptera	Glossata	Geometroidea	Geometridae	Larentiinae	Eupithecia
Eudonia mercurella	GCA_963082485.1	GCA_963082515.1	591494033	591152033	269	628942	544959441	544958641	988	166059	Metazoa	Arthropoda	Hexapoda		Insecta	Pterygota	Amphiesmenoptera	Lepidoptera	Glossata	Pyraloidea	Crambidae	Scopariinae	Eudonia
Cryptophagus acutangulus	GCA_963556235.1	GCA_963556225.1	177322694	177214694	38	622935	147403992	147403792	112	218088	Metazoa	Arthropoda	Hexapoda		Insecta	Pterygota		Coleoptera	Polyphaga	Cucujoidea	Cryptophagidae		Cryptophagus
Starmera stellimalicola	GCA_030580055.1	GCA_003707265.1	10811251	10810768	7	615869	10858432	10855632	23	178597	Fungi	Ascomycota	Saccharomycotina		Saccharomycetes			Saccharomycetales			Phaffomycetaceae		Starmera
Schwanniomyces occidentalis var. persoonii	GCA_030556115.1	GCA_030579795.1	13024295	13022594	7	613636	12881283	12880697	14	257416	Fungi	Ascomycota	Saccharomycotina		Saccharomycetes			Saccharomycetales			Debaryomycetaceae		Schwanniomyces
Naganishia albida	GCA_023628155.1	GCA_001444555.1	20661800	20660129	12	610380	24807186	24807186	67	114383	Fungi	Basidiomycota	Agaricomycotina		Tremellomycetes			Filobasidiales			Filobasidiaceae		Naganishia
Pollachius pollachius	GCA_949987615.1	GCA_949987605.1	606750899	606388899	254	606672	591893695	591893695	643	249476	Metazoa	Chordata	Craniata	Actinopterygii	Actinopteri	Neopterygii		Gadiformes	Gadoidei		Gadidae		Pollachius
Ripartites tricholoma	GCA_964187995.1	GCA_964188105.1	59827961	59801161	33	605554	52697456	52697456	61	258169	Fungi	Basidiomycota	Agaricomycotina		Agaricomycetes	Agaricomycetidae		Agaricales	Tricholomatineae		Tricholomataceae		Ripartites
Idaea biselata	GCA_958496205.1	GCA_958496235.1	424267583	424010983	206	602000	433786116	433786116	790	163152	Metazoa	Arthropoda	Hexapoda		Insecta	Pterygota	Amphiesmenoptera	Lepidoptera	Glossata	Geometroidea	Geometridae	Sterrhinae	Idaea
Aspergillus minisclerotigenes	GCA_028505865.1	GCA_009176455.1	37879381	37878741	18	591040	37064162	37061592	41	267682	Fungi	Ascomycota	Pezizomycotina		Eurotiomycetes	Eurotiomycetidae		Eurotiales			Aspergillaceae		Aspergillus
Leuctra nigra	GCA_934045905.1	GCA_934046545.1	536280668	535971669	277	587864	457972354	457972354	1207	107517	Metazoa	Arthropoda	Hexapoda		Insecta	Pterygota		Plecoptera		Nemouroidea	Leuctridae	Leuctrinae	Leuctra
Vermiconidia calcicola	GCA_035928285.1	GCA_033675295.1	30040808	30037699	16	574330	58559155	58556158	106	167821	Fungi	Ascomycota	Pezizomycotina		Dothideomycetes	Dothideomycetidae		Mycosphaerellales			Extremaceae		Vermiconidia
Lasius platythorax	GCA_963971435.1	GCA_964030505.2	288673857	288504457	126	570517	235769060	235735740	550	109388	Metazoa	Arthropoda	Hexapoda		Insecta	Pterygota		Hymenoptera	Apocrita	Formicoidea	Formicidae	Formicinae	Lasius
Polyploca ridens	GCA_951394255.1	GCA_951394295.1	493564165	493263165	253	570469	449347568	449347168	914	144564	Metazoa	Arthropoda	Hexapoda		Insecta	Pterygota	Amphiesmenoptera	Lepidoptera	Glossata	Drepanoidea	Drepanidae	Thyatirinae	Polyploca
Aspergillus aculeatus	GCA_039111485.1	GCF_001890905.1	36368111	36366186	24	560778	35424414	35185997	45	256127	Fungi	Ascomycota	Pezizomycotina		Eurotiomycetes	Eurotiomycetidae		Eurotiales			Aspergillaceae		Aspergillus
[Candida] palmioleophila	GCA_030560805.1	GCA_025602875.1	12870218	12870109	8	547165	12614460	12613973	21	202989	Fungi	Ascomycota	Saccharomycotina		Saccharomycetes			Saccharomycetales			Debaryomycetaceae
[Candida] succiphila	GCA_001599255.1	GCA_030557525.1	12149879	12080302	8	546973	11995391	11995391	12	338543	Fungi	Ascomycota	Saccharomycotina		Saccharomycetes			Saccharomycetales			Pichiaceae		Ogataea
Spencermartinsiella europaea	GCA_030579595.1	GCA_003705305.2	14756246	14756207	10	545827	14710891	14710605	15	316427	Fungi	Ascomycota	Saccharomycotina		Saccharomycetes			Saccharomycetales			Trichomonascaceae		Spencermartinsiella
Torulaspora maleeae	GCA_003708055.3	GCA_931303985.1	9217441	9217431	6	541168	9372549	9372549	13	212094	Fungi	Ascomycota	Saccharomycotina		Saccharomycetes			Saccharomycetales			Saccharomycetaceae		Torulaspora
Micropterix aruncella	GCA_944548615.1	GCA_944547385.1	1079196823	1078555623	571	540406	928250059	928247259	2249	124179	Metazoa	Arthropoda	Hexapoda		Insecta	Pterygota	Amphiesmenoptera	Lepidoptera	Zeugloptera		Micropterigidae		Micropterix
Amphibalanus amphitrite	GCF_019059575.1	GCA_009805615.1	807604242	807604242	424	536785	613414131	610567144	605	313401	Metazoa	Arthropoda	Crustacea	Multicrustacea	Thecostraca	Cirripedia	Thoracicalcarea	Balanomorpha		Balanoidea	Balanidae	Amphibalaninae	Amphibalanus
Gymnodraco acuticeps	GCA_902827175.1	GCA_902827185.1	996888495	996695919	503	534678	945243511	945230867	2527	112147	Metazoa	Chordata	Craniata	Actinopterygii	Actinopteri	Neopterygii		Perciformes	Notothenioidei		Bathydraconidae		Gymnodraco
Trichoderma gamsii	GCF_001481775.2	GCA_002894205.1	37908251	37907810	23	534031	38490345	38473123	42	299201	Fungi	Ascomycota	Pezizomycotina		Sordariomycetes	Hypocreomycetidae		Hypocreales			Hypocreaceae		Trichoderma
Dolichopus griseipennis	GCA_963082915.1	GCA_963082765.1	897527385	896992985	505	532831	839934110	839932310	1457	163082	Metazoa	Arthropoda	Hexapoda		Insecta	Pterygota		Diptera	Brachycera	Empidoidea	Dolichopodidae	Dolichopodinae	Dolichopus
Saccharomycopsis microspora	GCA_031125455.1	GCA_030575275.1	15837378	15836796	10	525497	15788575	15788565	20	187636	Fungi	Ascomycota	Saccharomycotina		Saccharomycetes			Saccharomycetales			Saccharomycopsidaceae		Saccharomycopsis
Metschnikowia shivogae	GCA_002374645.1	GCA_030578895.1	10820774	10819599	8	524148	10672947	10671569	21	159457	Fungi	Ascomycota	Saccharomycotina		Saccharomycetes			Saccharomycetales			Metschnikowiaceae		Metschnikowia
Teleiodes luculella	GCA_948473455.1	GCA_948473415.1	454459464	454182264	251	520963	436230161	436228961	803	159106	Metazoa	Arthropoda	Hexapoda		Insecta	Pterygota	Amphiesmenoptera	Lepidoptera	Glossata	Gelechioidea	Gelechiidae	Gelechiinae	Teleiodes
Macaria liturata	GCA_964023185.2	GCA_964023175.2	370318431	370050631	202	518060	418445167	418443367	692	158362	Metazoa	Arthropoda	Hexapoda		Insecta	Pterygota	Amphiesmenoptera	Lepidoptera	Glossata	Geometroidea	Geometridae	Ennominae	Macaria
Cystobasidium slooffiae	GCA_019775285.1	GCA_019775515.1	22069978	22066172	16	511663	21734757	21733689	45	141044	Fungi	Basidiomycota	Pucciniomycotina		Cystobasidiomycetes			Cystobasidiales			Cystobasidiaceae		Cystobasidium
Aspergillus viridinutans	GCA_018404265.1	GCA_004368095.1	34888349	34286126	20	509684	29815307	29794520	86	102842	Fungi	Ascomycota	Pezizomycotina		Eurotiomycetes	Eurotiomycetidae		Eurotiales			Aspergillaceae		Aspergillus
Hygrocybe coccinea	GCA_963555575.2	GCA_963854205.1	65126115	65097115	41	504991	83300430	83272730	74	303391	Fungi	Basidiomycota	Agaricomycotina		Agaricomycetes	Agaricomycetidae		Agaricales	Hygrophorineae		Hygrophoraceae		Hygrocybe
Procambarus clarkii	GCA_040958095.1	GCF_020424385.1	4028952570	4022172762	2402	483870	2735345304	2734566020	3094	217730	Metazoa	Arthropoda	Crustacea	Multicrustacea	Malacostraca	Eumalacostraca	Eucarida	Decapoda	Pleocyemata	Astacoidea	Cambaridae	Cambarinae	Procambarus
Brachyptera risi	GCA_964007535.1	GCA_964006585.1	680162462	679571845	303	483172	546644839	546642622	1048	140107	Metazoa	Arthropoda	Hexapoda		Insecta	Pterygota		Plecoptera		Nemouroidea	Taeniopterygidae	Brachypterainae	Brachyptera
Scheffersomyces spartinae	GCA_019049425.1	GCA_030556735.1	12132557	12132557	10	473448	11982269	11981759	25	122483	Fungi	Ascomycota	Saccharomycotina		Saccharomycetes			Saccharomycetales			Debaryomycetaceae		Scheffersomyces
Puttea exsequens	GCA_022814085.1	GCA_964257365.1	25964033	25963916	16	473369	25635390	25631008	36	204178	Fungi	Ascomycota	Pezizomycotina		Lecanoromycetes	Lecanoromycetidae		Lecanorales					Puttea
Teratosphaeria destructans	GCA_010367425.1	GCA_004009835.2	27563587	27498908	17	472733	32087942	32087942	95	102289	Fungi	Ascomycota	Pezizomycotina		Dothideomycetes	Dothideomycetidae		Mycosphaerellales			Teratosphaeriaceae		Teratosphaeria
Ophion slaviceki	GCA_944452715.1	GCA_944452655.1	654222225	653769425	399	472634	627304699	627304699	913	197158	Metazoa	Arthropoda	Hexapoda		Insecta	Pterygota		Hymenoptera	Apocrita	Ichneumonoidea	Ichneumonidae	Ophioninae	Ophion
Phasia obesa	GCA_949628195.1	GCA_949628245.1	876805420	876252420	509	472295	831334204	831333404	1789	133310	Metazoa	Arthropoda	Hexapoda		Insecta	Pterygota		Diptera	Brachycera	Oestroidea	Tachinidae	Phasiinae	Phasia
Sporothrix curviconia	GCA_963921875.1	GCA_016097085.2	35910394	35910394	26	463254	35054974	35054974	71	153870	Fungi	Ascomycota	Pezizomycotina		Sordariomycetes	Sordariomycetidae		Ophiostomatales			Ophiostomataceae		Sporothrix
Neonectria ditissima	GCA_001305495.1	GCA_019137815.1	43559170	43136283	32	462915	43530616	43527716	121	113477	Fungi	Ascomycota	Pezizomycotina		Sordariomycetes	Hypocreomycetidae		Hypocreales			Nectriaceae		Neonectria
Populus alba x Populus x berolinensis	GCA_029228505.1	GCA_029228515.1	464690449	464249592	260	450000	532369601	531614465	740	150000	Viridiplantae	Streptophyta	Streptophytina		Magnoliopsida			Malpighiales			Salicaceae		Populus
Hybos culiciformis	GCA_964007475.1	GCA_964007365.1	342558751	342327751	229	431149	333247448	333247448	695	136112	Metazoa	Arthropoda	Hexapoda		Insecta	Pterygota		Diptera	Brachycera	Empidoidea	Hybotidae	Hybotinae	Hybos
Priceomyces carsonii	GCA_003709225.3	GCF_900007245.1	11662820	11662750	9	421428	11764505	11666631	22	159679	Fungi	Ascomycota	Saccharomycotina		Saccharomycetes			Saccharomycetales			Debaryomycetaceae		Priceomyces
Fusarium longipes	GCA_013618495.1	GCA_003012285.1	35311369	35310709	29	420876	35314544	35312439	83	139842	Fungi	Ascomycota	Pezizomycotina		Sordariomycetes	Hypocreomycetidae		Hypocreales			Nectriaceae		Fusarium
Cryphonectria japonica	GCA_014851275.1	GCA_014849795.1	38524611	38521724	27	418668	38573940	38569211	85	146131	Fungi	Ascomycota	Pezizomycotina		Sordariomycetes	Sordariomycetidae		Diaporthales			Cryphonectriaceae		Cryphonectria
Pyrausta aurata	GCA_963584085.1	GCA_963584075.1	420636430	420302030	299	417041	390930280	390920280	614	183458	Metazoa	Arthropoda	Hexapoda		Insecta	Pterygota	Amphiesmenoptera	Lepidoptera	Glossata	Pyraloidea	Crambidae	Pyraustinae	Pyrausta
Saccharomycopsis lassenensis	GCA_031125475.1	GCA_037355495.1	12860876	12860291	11	415112	12859459	12859459	30	127634	Fungi	Ascomycota	Saccharomycotina		Saccharomycetes			Saccharomycetales			Saccharomycopsidaceae		Saccharomycopsis
Metschnikowia orientalis	GCA_002893665.1	GCA_002893685.1	12650108	12647726	10	407211	12479664	12444348	39	101998	Fungi	Ascomycota	Saccharomycotina		Saccharomycetes			Saccharomycetales			Metschnikowiaceae		Metschnikowia
Microplitis deprimator	GCA_964016945.1	GCA_964016935.1	233219686	232961286	120	406183	209516149	209516149	361	114605	Metazoa	Arthropoda	Hexapoda		Insecta	Pterygota		Hymenoptera	Apocrita	Ichneumonoidea	Braconidae	Microgastrinae	Microplitis
Aspergillus ustus	GCA_040285355.1	GCA_000812125.1	42011276	42011276	34	405810	38351268	38203945	61	178527	Fungi	Ascomycota	Pezizomycotina		Eurotiomycetes	Eurotiomycetidae		Eurotiales			Aspergillaceae		Aspergillus
Meristemomyces frigidus	GCA_036872655.1	GCA_035928065.1	28920438	28920438	23	401421	26439004	26439004	68	121504	Fungi	Ascomycota	Pezizomycotina		Dothideomycetes	Dothideomycetidae		Mycosphaerellales			Teratosphaeriaceae		Meristemomyces
Argyresthia albistria	GCA_963457715.1	GCA_963457735.1	370518547	370194547	261	399914	345228091	345227891	591	161801	Metazoa	Arthropoda	Hexapoda		Insecta	Pterygota	Amphiesmenoptera	Lepidoptera	Glossata	Yponomeutoidea	Argyresthiidae		Argyresthia
Harringtonia lauricola	GCA_014183025.1	GCA_004153705.1	34626204	34305989	29	394334	35402614	35402614	84	124641	Fungi	Ascomycota	Pezizomycotina		Sordariomycetes	Sordariomycetidae		Ophiostomatales			Ophiostomataceae		Harringtonia
Cadophora malorum	GCA_900079555.1	GCA_017365405.1	47799956	47799956	32	388306	48945047	48945047	128	121946	Fungi	Ascomycota	Pezizomycotina		Leotiomycetes			Helotiales					Cadophora
Kwoniella heveanensis BCC8398	GCA_000507405.3	GCA_000507425.3	25469355	25434930	19	385774	25253281	25191614	51	161284	Fungi	Basidiomycota	Agaricomycotina		Tremellomycetes			Tremellales			Cryptococcaceae		Kwoniella
Yarrowia divulgata	GCA_900519045.1	GCA_003708045.1	21242122	21182895	16	368899	21444462	21439062	53	113931	Fungi	Ascomycota	Saccharomycotina		Saccharomycetes			Saccharomycetales			Dipodascaceae		Yarrowia
Saccharomyces arboricola	GCA_918268255.1	GCA_000292725.1	11461381	11388396	13	318866	11547373	11324100	34	118500	Fungi	Ascomycota	Saccharomycotina		Saccharomycetes			Saccharomycetales			Saccharomycetaceae		Saccharomyces
